# Supplementary material for: Crystal structures of two triazola-dioxola-benzena­cyclo­nona­phanes
Source: Acta Crystallogr E Crystallogr Commun. 2015 Jun 24;71(Pt 7):827–31. doi: 10.1107/S205698901501141X (PMC4518911; doi:10.1107/S205698901501141X)
Supplement: Supplementary file 1 [file e-71-00827-sup1.cif]

##############################################################################
#                                                                            #
# This CIF contains the data in a paper accepted for publication in          #
# Acta Crystallographica Section E. It conforms to the requirements of       #
# Notes for Authors for Acta Crystallographica Section E, and has been       #
# peer reviewed under the auspices of the IUCr Commission on Journals.       #
#                                                                            #
# Full details of the Crystallographic Information File format               #
# are given in the paper "The Crystallographic Information File (CIF):       #
# a New Standard Archive File for Crystallography" by S. R. Hall, F. H.      #
# Allen and I. D. Brown [Acta Cryst. (1991), A47, 655-685].                  #
#                                                                            #
# The current version of the core CIF dictionary is obtainable from          #
# ftp://ftp.iucr.org/pub/cif_core.dic.                                       #
#                                                                            #
# Software is freely available for graphical display of the structure(s)     #
# in this CIF. For information consult the CIF software page                 #
# http://www.iucr.org/resources/cif/software.                                #
#                                                                            #
# This file may be used for bona fide research purposes within the           #
# scientific community so long as proper attribution is given to the journal # 
# article from which it was obtained.                                        #
#                                                                            #
##############################################################################
data_global
_audit_creation_method     SHELXL-97
_journal_date_recd_electronic     2015-03-24
_journal_date_accepted     2015-06-12
_journal_name_full     'Acta Crystallographica, Section E'
_journal_year     2015
_journal_volume     71
_journal_issue      7
_journal_page_first     827
_journal_page_last     831
_journal_paper_category     GO
_journal_paper_doi     10.1107/S205698901501141X
_journal_coeditor_code     SU5103
_publ_contact_author_name     'Devadasan Velmurugan'
_publ_contact_author_address
;  CAS in Crystallography and Biophysics
   University of madras
   Maraimalai campus(guindy campus)
   Chennai 600 025
   India
;
_publ_contact_author_email     'shirai2011@gmail.com'
_publ_contact_author_fax     '044 091 2499 3057'
_publ_contact_author_phone     '044 091 24484170'
_publ_section_title
;
Crystal structures of two triazola-dioxola-benzenacyclononaphanes
;
loop_
    _publ_author_name
    _publ_author_address
    'Vijayan Viswanathan'
;
    Centre of Advanced Study in Crystallography and Biophysics
    University of Madras
    Guindy Campus
    Chennai 600 025
    India
;
    'Naga Siva Rao'
;
     Department of Organic Chemistry
     University of Madras
     Guindy Campus
     Chennai 600 025
     India
;
    'Raghavachary Raghunathan'
;
     Department of Organic Chemistry
     University of Madras
     Guindy Campus
     Chennai 600 025
     India
;
    'Devadasan Velmurugan'
;
    Centre of Advanced Study in Crystallography and Biophysics
    University of Madras
    Guindy Campus
    Chennai 600 025
    India
;
_publ_section_synopsis
;
Two dioxala-benzenacyclononaphanes differ principally by the presence of a
pyrrolizine ring system in one and a pyrrolothiazole ring system in the other.
In the crystal of the former, molecules are linked <i>via</i> C---H...N and
C---H...O hydrogen bonds, forming sheets parallel to (10\=1) while in the
latter, molecules are linked <i>via</i> C---H...N, C---H...O and C---H...S
hydrogen bonds, forming slabs parallel to (001).
;
data_I
_audit_creation_method     SHELXL-2014/6
_chemical_name_systematic
;\
(<i>Z</i>)-1^5^-Bromo-3^2^,3^2^-dimethyl-2^1^-\
nitro-2^2^,2^3^,2^5^,2^6^,2^7^,2^7a^,3^3a^,3^5^,3^6^,3^6a^-\
decahydro-2^1^<i>H</i>,6^1^<i>H</i>-4,9-dioxa-2(3,2)-\
pyrrolizina-6(4,1)-triazola-3(5,6)-furo[2,3-<i>d</i>][1,3]dioxola-1(1,2)-\
benzenacyclononaphane
;
_chemical_name_common     ?
_chemical_formula_moiety     'C25 H29 Br N5 O7'
_chemical_formula_sum     'C25 H29 Br N5 O7'
_chemical_formula_iupac     'C25 H29 Br N5 O7'
_chemical_formula_weight     591.44
_chemical_melting_point     ?
_shelx_space_group_comment
;
The symmetry employed for this shelxl refinement is uniquely defined
by the following loop, which should always be used as a source of
symmetry information in preference to the above space-group names.
They are only intended as comments.
;
_space_group_crystal_system     monoclinic
_space_group_name_H-M_alt     'P 21'
_space_group_name_Hall     'P 2yb'
loop_
    _space_group_symop_operation_xyz
    'x, y, z'
    '-x, y+1/2, -z'
_cell_length_a     9.913(5)
_cell_length_b     11.414(5)
_cell_length_c     12.144(5)
_cell_angle_alpha     90
_cell_angle_beta     99.903(5)
_cell_angle_gamma     90
_cell_volume     1353.6(11)
_cell_formula_units_Z     2
_cell_measurement_reflns_used     6278
_cell_measurement_theta_min     1.70
_cell_measurement_theta_max     28.38
_cell_measurement_temperature     293(2)
_exptl_crystal_description     block
_exptl_crystal_colour     colourless
_exptl_crystal_size_max     0.20
_exptl_crystal_size_mid     0.15
_exptl_crystal_size_min     0.10
_exptl_crystal_density_diffrn     1.451
_exptl_crystal_density_meas     ?
_exptl_crystal_density_method     ?
_exptl_crystal_F_000     610
_exptl_absorpt_coefficient_mu     1.571
_exptl_absorpt_correction_type     multi-scan
_exptl_absorpt_process_details
;
(<i>SADABS</i>; Bruker, 2008)
;
_shelx_estimated_absorpt_T_min     ?
_shelx_estimated_absorpt_T_max     ?
_exptl_absorpt_correction_T_min     0.7441
_exptl_absorpt_correction_T_max     0.8587
_diffrn_ambient_temperature     293(2)
_diffrn_radiation_type     MoK\a
_diffrn_radiation_wavelength     0.71073
_diffrn_radiation_source     'fine-focus sealed tube'
_diffrn_radiation_monochromator     graphite
_diffrn_measurement_device_type     'Bruker SMART APEXII area-detector'
_diffrn_measurement_method     '\w and \f scans'
_diffrn_detector_area_resol_mean     ?
_diffrn_reflns_number     12444
_diffrn_reflns_av_R_equivalents     0.0400
_diffrn_reflns_av_sigmaI/netI     0.0922
_diffrn_reflns_theta_min     1.702
_diffrn_reflns_theta_max     28.378
_diffrn_reflns_theta_full     25.242
_diffrn_measured_fraction_theta_max     0.987
_diffrn_measured_fraction_theta_full     1.000
_diffrn_reflns_limit_h_min     -12
_diffrn_reflns_limit_h_max     13
_diffrn_reflns_limit_k_min     -14
_diffrn_reflns_limit_k_max     15
_diffrn_reflns_limit_l_min     -16
_diffrn_reflns_limit_l_max     16
_reflns_number_total     6278
_reflns_number_gt     3587
_reflns_threshold_expression     'I > 2\s(I)'
_refine_ls_structure_factor_coef     Fsqd
_refine_ls_matrix_type     full
_refine_ls_R_factor_all     0.0999
_refine_ls_R_factor_gt     0.0437
_refine_ls_wR_factor_gt     0.0881
_refine_ls_wR_factor_ref     0.1051
_refine_ls_goodness_of_fit_ref     0.954
_refine_ls_restrained_S_all     0.953
_refine_ls_number_reflns     6278
_refine_ls_number_parameters     346
_refine_ls_number_restraints     1
_refine_ls_hydrogen_treatment     constr
_refine_ls_weighting_scheme     calc
_refine_ls_weighting_details
                      'w=1/[\s^2^(Fo^2^)+(0.0281P)^2^] where P=(Fo^2^+2Fc^2^)/3'
_atom_sites_solution_hydrogens     geom
_atom_sites_solution_primary     ?
_atom_sites_solution_secondary     ?
_refine_ls_shift/su_max     0.000
_refine_ls_shift/su_mean     0.000
_refine_diff_density_max     0.575
_refine_diff_density_min     -0.458
_refine_ls_extinction_method     none
_refine_ls_extinction_coef     .
_refine_ls_abs_structure_details
;
 Refined as an inversion twin.
;
_refine_ls_abs_structure_Flack     -0.007(11)
loop_
    _atom_type_symbol
    _atom_type_description
    _atom_type_scat_dispersion_real
    _atom_type_scat_dispersion_imag
    _atom_type_scat_source
    'C' 'C' 0.0033 0.0016
                         'International Tables Vol C Tables 4.2.6.8 and 6.1.1.4'
    'H' 'H' 0.0000 0.0000
                         'International Tables Vol C Tables 4.2.6.8 and 6.1.1.4'
    'Br' 'Br' -0.2901 2.4595
                         'International Tables Vol C Tables 4.2.6.8 and 6.1.1.4'
    'N' 'N' 0.0061 0.0033
                         'International Tables Vol C Tables 4.2.6.8 and 6.1.1.4'
    'O' 'O' 0.0106 0.0060
                         'International Tables Vol C Tables 4.2.6.8 and 6.1.1.4'
_computing_data_collection
;
APEX2 (Bruker, 2008)
;
_computing_cell_refinement
;
SAINT (Bruker, 2008)
;
_computing_data_reduction
;
SAINT (Bruker, 2008)
;
_computing_structure_solution
;
SHELXS97 (Sheldrick, 2008)
;
_computing_structure_refinement
;
SHELXL2014 (Sheldrick, 2015)
;
_computing_molecular_graphics
;
PLATON (Spek, 2009) and Mercury (Macrae <i>et al.</i>,  2008)
;
_computing_publication_material
;
SHELXL2014 (Sheldrick, 2015) and PLATON (Spek, 2009)
;
loop_
    _atom_site_type_symbol
    _atom_site_label
    _atom_site_fract_x
    _atom_site_fract_y
    _atom_site_fract_z
    _atom_site_U_iso_or_equiv
    _atom_site_adp_type
    _atom_site_calc_flag
    _atom_site_occupancy
    _atom_site_disorder_assembly
    _atom_site_disorder_group
    Br Br1 0.67368(6) -0.19346(6) 0.79878(5) 0.0761(2) Uani d 1 . .
    O O1 0.1833(5) 0.4138(4) 0.6920(4) 0.0819(13) Uani d 1 . .
    O O2 0.0613(5) 0.4254(4) 0.8212(5) 0.0979(16) Uani d 1 . .
    O O3 0.2313(4) 0.0525(3) 0.9095(3) 0.0615(10) Uani d 1 . .
    O O4 0.2390(5) -0.1342(4) 0.9764(4) 0.0874(14) Uani d 1 . .
    O O5 0.0701(3) -0.1835(4) 0.8366(3) 0.0654(9) Uani d 1 . .
    O O6 -0.0509(3) 0.1090(3) 0.7772(3) 0.0521(9) Uani d 1 . .
    O O7 0.2747(4) 0.1097(3) 0.4964(3) 0.0565(9) Uani d 1 . .
    N N1 0.4472(4) 0.2353(4) 0.8095(3) 0.0452(10) Uani d 1 . .
    N N2 0.1474(5) 0.3774(4) 0.7764(5) 0.0640(14) Uani d 1 . .
    N N3 -0.0839(5) 0.2712(4) 0.5621(4) 0.0660(13) Uani d 1 . .
    N N4 -0.0173(5) 0.2785(4) 0.4772(4) 0.0655(12) Uani d 1 . .
    N N5 -0.0008(4) 0.1692(4) 0.4422(4) 0.0550(11) Uani d 1 . .
    C C1 0.3678(5) 0.0384(4) 0.5593(4) 0.0477(12) Uani d 1 . .
    C C2 0.4117(6) -0.0673(6) 0.5232(5) 0.0692(17) Uani d 1 . .
    H H2 0.3791 -0.0924 0.4506 0.083 Uiso calc 1 . .
    C C3 0.5033(6) -0.1362(5) 0.5932(5) 0.0659(16) Uani d 1 . .
    H H3 0.5325 -0.2075 0.5685 0.079 Uiso calc 1 . .
    C C4 0.5503(5) -0.0981(5) 0.6990(5) 0.0521(13) Uani d 1 . .
    C C5 0.5094(4) 0.0081(4) 0.7364(4) 0.0440(12) Uani d 1 . .
    H H5 0.5448 0.0330 0.8085 0.053 Uiso calc 1 . .
    C C6 0.4170(4) 0.0775(4) 0.6685(4) 0.0400(11) Uani d 1 . .
    C C7 0.3603(4) 0.1881(4) 0.7103(4) 0.0387(11) Uani d 1 . .
    H H7 0.3533 0.2471 0.6509 0.046 Uiso calc 1 . .
    C C8 0.5485(5) 0.3221(6) 0.7870(4) 0.0616(15) Uani d 1 . .
    H H8A 0.5598 0.3183 0.7093 0.074 Uiso calc 1 . .
    H H8B 0.6365 0.3074 0.8338 0.074 Uiso calc 1 . .
    C C9 0.4947(6) 0.4396(6) 0.8129(6) 0.0737(18) Uani d 1 . .
    H H9A 0.4350 0.4718 0.7483 0.088 Uiso calc 1 . .
    H H9B 0.5689 0.4941 0.8371 0.088 Uiso calc 1 . .
    C C10 0.4158(6) 0.4135(5) 0.9067(5) 0.0657(16) Uani d 1 . .
    H H10A 0.3404 0.4679 0.9054 0.079 Uiso calc 1 . .
    H H10B 0.4752 0.4184 0.9789 0.079 Uiso calc 1 . .
    C C11 0.3630(4) 0.2884(4) 0.8834(4) 0.0458(12) Uani d 1 . .
    H H11 0.3793 0.2453 0.9543 0.055 Uiso calc 1 . .
    C C12 0.2136(5) 0.2693(4) 0.8294(4) 0.0460(12) Uani d 1 . .
    H H12 0.1619 0.2414 0.8861 0.055 Uiso calc 1 . .
    C C13 0.2173(5) 0.1730(4) 0.7424(4) 0.0389(11) Uani d 1 . .
    H H13 0.1475 0.1897 0.6767 0.047 Uiso calc 1 . .
    C C14 0.1887(4) 0.0524(4) 0.7888(4) 0.0423(11) Uani d 1 . .
    H H14 0.2418 -0.0068 0.7562 0.051 Uiso calc 1 . .
    C C15 0.1610(6) -0.0349(5) 0.9550(4) 0.0501(14) Uani d 1 . .
    H H15 0.1313 -0.0070 1.0234 0.060 Uiso calc 1 . .
    C C16 0.1832(6) -0.2298(4) 0.9097(5) 0.0566(14) Uani d 1 . .
    C C17 0.2849(7) -0.2733(7) 0.8436(7) 0.101(3) Uani d 1 . .
    H H17A 0.2484 -0.3402 0.8007 0.152 Uiso calc 1 . .
    H H17B 0.3672 -0.2952 0.8932 0.152 Uiso calc 1 . .
    H H17C 0.3052 -0.2127 0.7942 0.152 Uiso calc 1 . .
    C C18 0.1389(8) -0.3214(6) 0.9836(6) 0.087(2) Uani d 1 . .
    H H18A 0.0723 -0.2889 1.0237 0.130 Uiso calc 1 . .
    H H18B 0.2168 -0.3482 1.0357 0.130 Uiso calc 1 . .
    H H18C 0.0992 -0.3861 0.9389 0.130 Uiso calc 1 . .
    C C19 0.0388(5) -0.0700(4) 0.8692(4) 0.0482(13) Uani d 1 . .
    H H19 -0.0472 -0.0670 0.8986 0.058 Uiso calc 1 . .
    C C20 0.0399(4) 0.0145(4) 0.7713(4) 0.0429(11) Uani d 1 . .
    H H20 0.0154 -0.0269 0.6999 0.051 Uiso calc 1 . .
    C C21 -0.1598(5) 0.1165(6) 0.6832(5) 0.0614(15) Uani d 1 . .
    H H21A -0.2284 0.1712 0.6997 0.074 Uiso calc 1 . .
    H H21B -0.2028 0.0403 0.6694 0.074 Uiso calc 1 . .
    C C22 -0.1072(5) 0.1562(5) 0.5805(5) 0.0551(14) Uani d 1 . .
    C C23 -0.0554(5) 0.0906(5) 0.5042(4) 0.0523(13) Uani d 1 . .
    C C24 0.0826(6) 0.1482(5) 0.3571(4) 0.0568(14) Uani d 1 . .
    H H24A 0.1209 0.2219 0.3373 0.068 Uiso calc 1 . .
    H H24B 0.0252 0.1173 0.2906 0.068 Uiso calc 1 . .
    C C25 0.1960(6) 0.0642(5) 0.3954(4) 0.0567(14) Uani d 1 . .
    H H25A 0.1591 -0.0121 0.4091 0.068 Uiso calc 1 . .
    H H25B 0.2533 0.0557 0.3387 0.068 Uiso calc 1 . .
loop_
    _atom_site_aniso_label
    _atom_site_aniso_U_11
    _atom_site_aniso_U_22
    _atom_site_aniso_U_33
    _atom_site_aniso_U_12
    _atom_site_aniso_U_13
    _atom_site_aniso_U_23
    Br1 0.0711(3) 0.0748(4) 0.0813(4) 0.0282(4) 0.0100(3) 0.0041(4)
    O1 0.107(3) 0.052(3) 0.077(3) 0.006(2) -0.011(3) 0.013(2)
    O2 0.105(3) 0.074(3) 0.115(4) 0.041(3) 0.018(3) -0.016(3)
    O3 0.071(2) 0.050(2) 0.054(2) -0.015(2) -0.0156(18) 0.0142(19)
    O4 0.098(3) 0.046(2) 0.096(4) -0.009(2) -0.047(3) 0.010(2)
    O5 0.078(2) 0.046(2) 0.063(2) -0.002(2) -0.0130(18) -0.006(2)
    O6 0.0474(18) 0.058(2) 0.051(2) 0.0146(18) 0.0077(16) -0.0018(17)
    O7 0.077(2) 0.046(2) 0.041(2) 0.0036(19) -0.0054(18) -0.0087(17)
    N1 0.047(2) 0.046(2) 0.040(2) -0.001(2) 0.0014(19) -0.0033(19)
    N2 0.071(3) 0.044(3) 0.071(4) 0.010(3) -0.005(3) -0.009(3)
    N3 0.082(3) 0.046(3) 0.063(3) 0.018(2) -0.008(2) -0.002(2)
    N4 0.094(3) 0.036(3) 0.061(3) 0.007(2) -0.002(3) 0.004(2)
    N5 0.065(3) 0.049(3) 0.045(3) 0.002(2) -0.007(2) -0.005(2)
    C1 0.056(3) 0.046(3) 0.040(3) 0.001(3) 0.008(2) -0.003(2)
    C2 0.088(4) 0.068(4) 0.050(4) 0.015(4) 0.008(3) -0.018(3)
    C3 0.077(4) 0.055(3) 0.067(4) 0.021(3) 0.017(3) -0.013(3)
    C4 0.048(3) 0.051(3) 0.059(4) 0.005(3) 0.015(3) 0.001(3)
    C5 0.041(2) 0.045(3) 0.048(3) 0.000(2) 0.013(2) -0.006(2)
    C6 0.041(2) 0.043(3) 0.039(3) -0.002(2) 0.014(2) -0.003(2)
    C7 0.049(3) 0.035(2) 0.031(2) -0.005(2) 0.005(2) -0.004(2)
    C8 0.057(3) 0.073(4) 0.052(3) -0.018(3) 0.001(2) -0.011(3)
    C9 0.075(4) 0.054(4) 0.089(5) -0.017(3) 0.003(4) 0.006(3)
    C10 0.074(4) 0.043(3) 0.074(4) -0.002(3) -0.003(3) -0.022(3)
    C11 0.057(3) 0.041(3) 0.038(2) 0.003(3) 0.007(2) 0.002(2)
    C12 0.058(3) 0.035(3) 0.046(3) 0.006(2) 0.012(2) -0.001(2)
    C13 0.048(3) 0.031(2) 0.037(3) 0.003(2) 0.003(2) -0.002(2)
    C14 0.046(2) 0.039(3) 0.041(3) 0.001(2) 0.004(2) 0.002(2)
    C15 0.068(3) 0.048(3) 0.035(3) -0.007(3) 0.011(3) -0.004(2)
    C16 0.068(3) 0.041(3) 0.057(3) -0.008(3) -0.001(3) 0.012(3)
    C17 0.093(5) 0.072(5) 0.149(8) 0.017(4) 0.051(5) 0.031(5)
    C18 0.135(6) 0.062(4) 0.064(4) -0.021(4) 0.018(4) 0.013(4)
    C19 0.050(3) 0.046(3) 0.049(3) -0.008(3) 0.009(2) -0.001(3)
    C20 0.045(3) 0.045(3) 0.040(3) 0.004(2) 0.010(2) -0.002(2)
    C21 0.043(3) 0.077(4) 0.063(4) 0.015(3) 0.006(3) -0.003(3)
    C22 0.048(3) 0.061(4) 0.051(3) 0.010(3) -0.007(2) -0.001(3)
    C23 0.058(3) 0.056(3) 0.039(3) -0.006(3) -0.003(2) 0.004(3)
    C24 0.082(4) 0.053(3) 0.032(3) -0.008(3) -0.001(3) 0.005(2)
    C25 0.080(3) 0.056(3) 0.033(3) -0.012(3) 0.007(3) -0.008(3)
_geom_special_details
;
 All esds (except the esd in the dihedral angle between two l.s. planes)
 are estimated using the full covariance matrix.  The cell esds are taken
 into account individually in the estimation of esds in distances, angles
 and torsion angles; correlations between esds in cell parameters are only
 used when they are defined by crystal symmetry.  An approximate (isotropic)
 treatment of cell esds is used for estimating esds involving l.s. planes.
;
loop_
    _geom_bond_atom_site_label_1
    _geom_bond_atom_site_label_2
    _geom_bond_site_symmetry_2
    _geom_bond_distance
    _geom_bond_publ_flag
    Br1 C4 . 1.908(5) ?
    O1 N2 . 1.214(6) ?
    O2 N2 . 1.218(6) ?
    O3 C15 . 1.385(6) ?
    O3 C14 . 1.454(5) ?
    O4 C15 . 1.372(7) ?
    O4 C16 . 1.414(7) ?
    O5 C19 . 1.405(6) ?
    O5 C16 . 1.408(6) ?
    O6 C20 . 1.415(6) ?
    O6 C21 . 1.433(6) ?
    O7 C1 . 1.362(6) ?
    O7 C25 . 1.432(6) ?
    N1 C7 . 1.458(6) ?
    N1 C11 . 1.459(6) ?
    N1 C8 . 1.469(6) ?
    N2 C12 . 1.490(7) ?
    N3 N4 . 1.319(6) ?
    N3 C22 . 1.358(7) ?
    N4 N5 . 1.337(6) ?
    N5 C23 . 1.344(6) ?
    N5 C24 . 1.450(6) ?
    C1 C2 . 1.380(8) ?
    C1 C6 . 1.405(7) ?
    C2 C3 . 1.378(8) ?
    C2 H2 . 0.9300 ?
    C3 C4 . 1.361(8) ?
    C3 H3 . 0.9300 ?
    C4 C5 . 1.380(7) ?
    C5 C6 . 1.373(7) ?
    C5 H5 . 0.9300 ?
    C6 C7 . 1.506(6) ?
    C7 C13 . 1.542(6) ?
    C7 H7 . 0.9800 ?
    C8 C9 . 1.497(9) ?
    C8 H8A . 0.9700 ?
    C8 H8B . 0.9700 ?
    C9 C10 . 1.519(8) ?
    C9 H9A . 0.9700 ?
    C9 H9B . 0.9700 ?
    C10 C11 . 1.530(8) ?
    C10 H10A . 0.9700 ?
    C10 H10B . 0.9700 ?
    C11 C12 . 1.529(7) ?
    C11 H11 . 0.9800 ?
    C12 C13 . 1.530(7) ?
    C12 H12 . 0.9800 ?
    C13 C14 . 1.533(7) ?
    C13 H13 . 0.9800 ?
    C14 C20 . 1.516(6) ?
    C14 H14 . 0.9800 ?
    C15 C19 . 1.510(7) ?
    C15 H15 . 0.9800 ?
    C16 C17 . 1.478(8) ?
    C16 C18 . 1.492(8) ?
    C17 H17A . 0.9600 ?
    C17 H17B . 0.9600 ?
    C17 H17C . 0.9600 ?
    C18 H18A . 0.9600 ?
    C18 H18B . 0.9600 ?
    C18 H18C . 0.9600 ?
    C19 C20 . 1.533(7) ?
    C19 H19 . 0.9800 ?
    C20 H20 . 0.9800 ?
    C21 C22 . 1.501(8) ?
    C21 H21A . 0.9700 ?
    C21 H21B . 0.9700 ?
    C22 C23 . 1.359(7) ?
    C24 C25 . 1.490(8) ?
    C24 H24A . 0.9700 ?
    C24 H24B . 0.9700 ?
    C25 H25A . 0.9700 ?
    C25 H25B . 0.9700 ?
loop_
    _geom_angle_atom_site_label_1
    _geom_angle_atom_site_label_2
    _geom_angle_atom_site_label_3
    _geom_angle_site_symmetry_1
    _geom_angle_site_symmetry_3
    _geom_angle
    _geom_angle_publ_flag
    C15 O3 C14 . . 108.8(4) ?
    C15 O4 C16 . . 112.1(4) ?
    C19 O5 C16 . . 111.0(4) ?
    C20 O6 C21 . . 113.8(4) ?
    C1 O7 C25 . . 118.7(4) ?
    C7 N1 C11 . . 110.0(3) ?
    C7 N1 C8 . . 114.9(4) ?
    C11 N1 C8 . . 108.4(4) ?
    O1 N2 O2 . . 123.5(6) ?
    O1 N2 C12 . . 118.5(5) ?
    O2 N2 C12 . . 118.0(5) ?
    N4 N3 C22 . . 108.2(4) ?
    N3 N4 N5 . . 107.1(4) ?
    N4 N5 C23 . . 111.2(4) ?
    N4 N5 C24 . . 119.7(5) ?
    C23 N5 C24 . . 128.6(4) ?
    O7 C1 C2 . . 124.4(5) ?
    O7 C1 C6 . . 115.6(4) ?
    C2 C1 C6 . . 120.1(5) ?
    C3 C2 C1 . . 120.8(5) ?
    C3 C2 H2 . . 119.6 ?
    C1 C2 H2 . . 119.6 ?
    C4 C3 C2 . . 118.9(5) ?
    C4 C3 H3 . . 120.6 ?
    C2 C3 H3 . . 120.6 ?
    C3 C4 C5 . . 121.3(5) ?
    C3 C4 Br1 . . 119.7(4) ?
    C5 C4 Br1 . . 119.0(4) ?
    C6 C5 C4 . . 120.8(5) ?
    C6 C5 H5 . . 119.6 ?
    C4 C5 H5 . . 119.6 ?
    C5 C6 C1 . . 118.1(4) ?
    C5 C6 C7 . . 122.0(4) ?
    C1 C6 C7 . . 119.7(4) ?
    N1 C7 C6 . . 112.7(4) ?
    N1 C7 C13 . . 105.7(3) ?
    C6 C7 C13 . . 113.8(4) ?
    N1 C7 H7 . . 108.1 ?
    C6 C7 H7 . . 108.1 ?
    C13 C7 H7 . . 108.1 ?
    N1 C8 C9 . . 106.6(4) ?
    N1 C8 H8A . . 110.4 ?
    C9 C8 H8A . . 110.4 ?
    N1 C8 H8B . . 110.4 ?
    C9 C8 H8B . . 110.4 ?
    H8A C8 H8B . . 108.6 ?
    C8 C9 C10 . . 103.3(5) ?
    C8 C9 H9A . . 111.1 ?
    C10 C9 H9A . . 111.1 ?
    C8 C9 H9B . . 111.1 ?
    C10 C9 H9B . . 111.1 ?
    H9A C9 H9B . . 109.1 ?
    C9 C10 C11 . . 104.4(4) ?
    C9 C10 H10A . . 110.9 ?
    C11 C10 H10A . . 110.9 ?
    C9 C10 H10B . . 110.9 ?
    C11 C10 H10B . . 110.9 ?
    H10A C10 H10B . . 108.9 ?
    N1 C11 C12 . . 106.9(4) ?
    N1 C11 C10 . . 106.7(4) ?
    C12 C11 C10 . . 119.2(4) ?
    N1 C11 H11 . . 107.9 ?
    C12 C11 H11 . . 107.9 ?
    C10 C11 H11 . . 107.9 ?
    N2 C12 C11 . . 112.9(4) ?
    N2 C12 C13 . . 111.0(4) ?
    C11 C12 C13 . . 105.2(4) ?
    N2 C12 H12 . . 109.2 ?
    C11 C12 H12 . . 109.2 ?
    C13 C12 H12 . . 109.2 ?
    C12 C13 C14 . . 111.3(4) ?
    C12 C13 C7 . . 103.1(4) ?
    C14 C13 C7 . . 115.5(4) ?
    C12 C13 H13 . . 108.9 ?
    C14 C13 H13 . . 108.9 ?
    C7 C13 H13 . . 108.9 ?
    O3 C14 C20 . . 104.4(3) ?
    O3 C14 C13 . . 109.3(4) ?
    C20 C14 C13 . . 116.2(4) ?
    O3 C14 H14 . . 108.9 ?
    C20 C14 H14 . . 108.9 ?
    C13 C14 H14 . . 108.9 ?
    O4 C15 O3 . . 111.4(4) ?
    O4 C15 C19 . . 105.7(4) ?
    O3 C15 C19 . . 108.3(4) ?
    O4 C15 H15 . . 110.4 ?
    O3 C15 H15 . . 110.4 ?
    C19 C15 H15 . . 110.4 ?
    O5 C16 O4 . . 105.2(4) ?
    O5 C16 C17 . . 109.1(5) ?
    O4 C16 C17 . . 109.5(5) ?
    O5 C16 C18 . . 110.9(5) ?
    O4 C16 C18 . . 108.8(5) ?
    C17 C16 C18 . . 113.0(5) ?
    C16 C17 H17A . . 109.5 ?
    C16 C17 H17B . . 109.5 ?
    H17A C17 H17B . . 109.5 ?
    C16 C17 H17C . . 109.5 ?
    H17A C17 H17C . . 109.5 ?
    H17B C17 H17C . . 109.5 ?
    C16 C18 H18A . . 109.5 ?
    C16 C18 H18B . . 109.5 ?
    H18A C18 H18B . . 109.5 ?
    C16 C18 H18C . . 109.5 ?
    H18A C18 H18C . . 109.5 ?
    H18B C18 H18C . . 109.5 ?
    O5 C19 C15 . . 104.5(4) ?
    O5 C19 C20 . . 109.3(4) ?
    C15 C19 C20 . . 104.9(4) ?
    O5 C19 H19 . . 112.5 ?
    C15 C19 H19 . . 112.5 ?
    C20 C19 H19 . . 112.5 ?
    O6 C20 C14 . . 112.8(4) ?
    O6 C20 C19 . . 110.5(3) ?
    C14 C20 C19 . . 102.0(4) ?
    O6 C20 H20 . . 110.4 ?
    C14 C20 H20 . . 110.4 ?
    C19 C20 H20 . . 110.4 ?
    O6 C21 C22 . . 111.0(4) ?
    O6 C21 H21A . . 109.4 ?
    C22 C21 H21A . . 109.4 ?
    O6 C21 H21B . . 109.4 ?
    C22 C21 H21B . . 109.4 ?
    H21A C21 H21B . . 108.0 ?
    N3 C22 C23 . . 109.0(5) ?
    N3 C22 C21 . . 121.5(5) ?
    C23 C22 C21 . . 128.7(5) ?
    N5 C23 C22 . . 104.5(5) ?
    N5 C24 C25 . . 112.1(4) ?
    N5 C24 H24A . . 109.2 ?
    C25 C24 H24A . . 109.2 ?
    N5 C24 H24B . . 109.2 ?
    C25 C24 H24B . . 109.2 ?
    H24A C24 H24B . . 107.9 ?
    O7 C25 C24 . . 107.7(4) ?
    O7 C25 H25A . . 110.2 ?
    C24 C25 H25A . . 110.2 ?
    O7 C25 H25B . . 110.2 ?
    C24 C25 H25B . . 110.2 ?
    H25A C25 H25B . . 108.5 ?
loop_
    _geom_torsion_atom_site_label_1
    _geom_torsion_atom_site_label_2
    _geom_torsion_atom_site_label_3
    _geom_torsion_atom_site_label_4
    _geom_torsion_site_symmetry_1
    _geom_torsion_site_symmetry_2
    _geom_torsion_site_symmetry_3
    _geom_torsion_site_symmetry_4
    _geom_torsion
    _geom_torsion_publ_flag
    C22 N3 N4 N5 . . . . 0.7(6) ?
    N3 N4 N5 C23 . . . . -0.4(6) ?
    N3 N4 N5 C24 . . . . -173.2(4) ?
    C25 O7 C1 C2 . . . . 13.2(7) ?
    C25 O7 C1 C6 . . . . -165.4(4) ?
    O7 C1 C2 C3 . . . . -178.0(5) ?
    C6 C1 C2 C3 . . . . 0.4(8) ?
    C1 C2 C3 C4 . . . . -0.2(9) ?
    C2 C3 C4 C5 . . . . -0.8(8) ?
    C2 C3 C4 Br1 . . . . 178.5(4) ?
    C3 C4 C5 C6 . . . . 1.6(7) ?
    Br1 C4 C5 C6 . . . . -177.7(3) ?
    C4 C5 C6 C1 . . . . -1.3(6) ?
    C4 C5 C6 C7 . . . . 174.1(4) ?
    O7 C1 C6 C5 . . . . 178.9(4) ?
    C2 C1 C6 C5 . . . . 0.3(7) ?
    O7 C1 C6 C7 . . . . 3.4(6) ?
    C2 C1 C6 C7 . . . . -175.2(4) ?
    C11 N1 C7 C6 . . . . -145.0(4) ?
    C8 N1 C7 C6 . . . . 92.3(5) ?
    C11 N1 C7 C13 . . . . -20.1(5) ?
    C8 N1 C7 C13 . . . . -142.8(4) ?
    C5 C6 C7 N1 . . . . 21.8(6) ?
    C1 C6 C7 N1 . . . . -162.9(4) ?
    C5 C6 C7 C13 . . . . -98.6(5) ?
    C1 C6 C7 C13 . . . . 76.7(5) ?
    C7 N1 C8 C9 . . . . 103.5(5) ?
    C11 N1 C8 C9 . . . . -20.0(5) ?
    N1 C8 C9 C10 . . . . 31.6(6) ?
    C8 C9 C10 C11 . . . . -30.9(6) ?
    C7 N1 C11 C12 . . . . 2.2(5) ?
    C8 N1 C11 C12 . . . . 128.6(4) ?
    C7 N1 C11 C10 . . . . -126.4(4) ?
    C8 N1 C11 C10 . . . . 0.0(5) ?
    C9 C10 C11 N1 . . . . 19.4(6) ?
    C9 C10 C11 C12 . . . . -101.6(5) ?
    O1 N2 C12 C11 . . . . 70.1(6) ?
    O2 N2 C12 C11 . . . . -108.9(5) ?
    O1 N2 C12 C13 . . . . -47.7(6) ?
    O2 N2 C12 C13 . . . . 133.3(5) ?
    N1 C11 C12 N2 . . . . -104.5(5) ?
    C10 C11 C12 N2 . . . . 16.4(6) ?
    N1 C11 C12 C13 . . . . 16.7(5) ?
    C10 C11 C12 C13 . . . . 137.6(4) ?
    N2 C12 C13 C14 . . . . -141.1(4) ?
    C11 C12 C13 C14 . . . . 96.5(4) ?
    N2 C12 C13 C7 . . . . 94.6(5) ?
    C11 C12 C13 C7 . . . . -27.9(5) ?
    N1 C7 C13 C12 . . . . 29.5(5) ?
    C6 C7 C13 C12 . . . . 153.8(4) ?
    N1 C7 C13 C14 . . . . -92.1(5) ?
    C6 C7 C13 C14 . . . . 32.2(5) ?
    C15 O3 C14 C20 . . . . 32.4(5) ?
    C15 O3 C14 C13 . . . . 157.4(4) ?
    C12 C13 C14 O3 . . . . -27.6(5) ?
    C7 C13 C14 O3 . . . . 89.5(4) ?
    C12 C13 C14 C20 . . . . 90.2(5) ?
    C7 C13 C14 C20 . . . . -152.8(4) ?
    C16 O4 C15 O3 . . . . -114.9(5) ?
    C16 O4 C15 C19 . . . . 2.5(6) ?
    C14 O3 C15 O4 . . . . 98.4(5) ?
    C14 O3 C15 C19 . . . . -17.4(5) ?
    C19 O5 C16 O4 . . . . -11.1(5) ?
    C19 O5 C16 C17 . . . . -128.5(5) ?
    C19 O5 C16 C18 . . . . 106.4(5) ?
    C15 O4 C16 O5 . . . . 4.9(6) ?
    C15 O4 C16 C17 . . . . 122.1(5) ?
    C15 O4 C16 C18 . . . . -114.0(5) ?
    C16 O5 C19 C15 . . . . 12.4(5) ?
    C16 O5 C19 C20 . . . . 124.2(4) ?
    O4 C15 C19 O5 . . . . -8.9(5) ?
    O3 C15 C19 O5 . . . . 110.5(4) ?
    O4 C15 C19 C20 . . . . -123.9(4) ?
    O3 C15 C19 C20 . . . . -4.4(5) ?
    C21 O6 C20 C14 . . . . 128.0(4) ?
    C21 O6 C20 C19 . . . . -118.6(4) ?
    O3 C14 C20 O6 . . . . 85.4(4) ?
    C13 C14 C20 O6 . . . . -35.0(5) ?
    O3 C14 C20 C19 . . . . -33.1(5) ?
    C13 C14 C20 C19 . . . . -153.5(4) ?
    O5 C19 C20 O6 . . . . 151.2(4) ?
    C15 C19 C20 O6 . . . . -97.2(4) ?
    O5 C19 C20 C14 . . . . -88.6(4) ?
    C15 C19 C20 C14 . . . . 22.9(5) ?
    C20 O6 C21 C22 . . . . -71.5(6) ?
    N4 N3 C22 C23 . . . . -0.8(6) ?
    N4 N3 C22 C21 . . . . 169.5(4) ?
    O6 C21 C22 N3 . . . . -81.0(6) ?
    O6 C21 C22 C23 . . . . 87.3(7) ?
    N4 N5 C23 C22 . . . . -0.1(6) ?
    C24 N5 C23 C22 . . . . 172.0(5) ?
    N3 C22 C23 N5 . . . . 0.5(6) ?
    C21 C22 C23 N5 . . . . -168.9(5) ?
    N4 N5 C24 C25 . . . . 123.3(5) ?
    C23 N5 C24 C25 . . . . -48.1(7) ?
    C1 O7 C25 C24 . . . . 167.4(4) ?
    N5 C24 C25 O7 . . . . -56.2(6) ?
loop_
    _geom_hbond_atom_site_label_D
    _geom_hbond_atom_site_label_H
    _geom_hbond_atom_site_label_A
    _geom_hbond_site_symmetry_A
    _geom_hbond_distance_DH
    _geom_hbond_distance_HA
    _geom_hbond_distance_DA
    _geom_hbond_angle_DHA
    C8 H8B O4 2_657 0.97 2.51 3.295(7) 138
    C18 H18C O2 1_545 0.96 2.57 3.509(9) 164
    C25 H25A N3 2_546 0.97 2.62 3.589(7) 173
_shelx_hkl_file
;
   0 -14   0     910    2627
   1 -14   0     639    1830
   2 -14   0    4526    1717
   3 -14   0    2757    1717
   4 -14   0   -1613    1717
   5 -14   0    2757    1847
   1 -13   0     535    1040
   2 -13   0    -999    1185
   3 -13   0    1561    1509
   4 -13   0    2549    1613
   5 -13   0    4761    1899
   6 -13   0    2497    2029
   0 -12   0     130    2081
   1 -12   0    3607    1003
   2 -12   0   12543    1372
   3 -12   0    1041    1353
   4 -12   0    4578    1665
   5 -12   0    1041    1639
   6 -12   0    2966    1847
   7 -12   0    2783    2029
   8 -12   0    6009    2419
   1 -11   0   14405    1281
   2 -11   0   19199    1395
   3 -11   0    1449    1020
   4 -11   0    8350    1639
   5 -11   0    8350    1717
   6 -11   0    1119    1613
   7 -11   0    5619    1951
   8 -11   0    2367    1977
   9 -11   0    6764    2393
   0 -10   0   17038    1367
   1 -10   0   10972     874
   2 -10   0    4446     939
   3 -10   0   43189    2742
   4 -10   0    6002    1197
   5 -10   0   16935    2159
   6 -10   0    7856    1717
   7 -10   0    4370    1743
   8 -10   0    5437    2003
   9 -10   0    3148    2029
   1  -9   0   67155    2807
   2  -9   0   25831    1338
   3  -9   0    9757     967
   4  -9   0    8863    1243
   5  -9   0   19718    2185
   6  -9   0   17169    2185
   7  -9   0    6920    1717
   8  -9   0    3590    1769
   9  -9   0     338    1873
  10  -9   0    7206    2211
   0  -8   0  187701   10648
   1  -8   0   10727     763
   2  -8   0    9316     695
   3  -8   0   52460    2820
   4  -8   0   13560    1273
   5  -8   0   14396    1389
   6  -8   0   14750    1795
   7  -8   0   16363    2107
   8  -8   0    9079    1899
   9  -8   0   14594    2341
  10  -8   0    4084    2003
  11  -8   0     442    2081
   1  -7   0   53791    2377
   2  -7   0   48088    2028
   3  -7   0   23889    1370
   4  -7   0  115982    6819
   5  -7   0   14073    1273
   6  -7   0   12180    1311
   7  -7   0    8272    1561
   8  -7   0   10353    1795
   9  -7   0    1561    1587
  10  -7   0     858    1743
  11  -7   0    1301    2003
   0  -6   0  154641    8660
   1  -6   0   17552     934
   2  -6   0   10252     656
   3  -6   0  177233    8586
   4  -6   0   24366    1705
   5  -6   0   79240    4759
   6  -6   0   32923    2370
   7  -6   0    2081    1119
   8  -6   0   15764    1899
   9  -6   0    4630    1613
  10  -6   0    2575    1691
  11  -6   0    1873    1873
   1  -5   0   93199    3838
   2  -5   0  353034   14106
   3  -5   0  181409   10182
   4  -5   0  104461    6811
   5  -5   0   73159    4596
   6  -5   0   26112    1859
   7  -5   0    2444     825
   8  -5   0   21253    2107
   9  -5   0    4162    1457
  10  -5   0    9027    1873
  11  -5   0       0    1717
  12  -5   0     364    1951
   0  -4   0  195586   11230
   1  -4   0  113659    4495
   2  -4   0  171915    8238
   3  -4   0  186213   10822
   4  -4   0   10280     792
   5  -4   0   25512    1873
   6  -4   0   35485    1938
   7  -4   0   22797    1555
   8  -4   0   23044    1526
   9  -4   0    8571     962
  10  -4   0    -838     838
  11  -4   0    3077     996
  12  -4   0    1567    1068
   1  -3   0  366500   15183
   2  -3   0  148328    6586
   3  -3   0    7126     520
   4  -3   0  110033    5658
   5  -3   0  164622    8849
   6  -3   0    4831     630
   7  -3   0   44617    2084
   8  -3   0    8223     855
   9  -3   0    5971    1236
  10  -3   0   15629    2380
  11  -3   0    2619     993
  12  -3   0    -884    1301
   0  -2   0  365509   20819
   1  -2   0  463730   19379
   2  -2   0  119850    5039
   3  -2   0  313563   13111
   4  -2   0   56373    2221
   5  -2   0   88458    3392
   6  -2   0   61556    2554
   7  -2   0     833     456
   8  -2   0   15567     999
   9  -2   0   37904    2835
  10  -2   0      99     756
  11  -2   0    2296     925
  12  -2   0    -572    1223
   1  -1   0  483846   19869
   2  -1   0  939270   40778
   3  -1   0  133560    4538
   4  -1   0   34111    1244
   5  -1   0  145465    5513
   6  -1   0   34610    1522
   7  -1   0   47363    2020
   8  -1   0   30420    1551
   9  -1   0    2561     806
  10  -1   0   11054    2432
  11  -1   0    1691    1145
  12  -1   0     728    1197
   1   0   0   79699    4459
   2   0   0   11891     588
   3   0   0   11431     466
   4   0   0    5413     293
   5   0   0     689     225
   6   0   0   49183    1978
   7   0   0   32415    1401
   8   0   0   38580    1652
   9   0   0    3236     622
  10   0   0    1093    1015
  11   0   0    2497    1145
  12   0   0     286    1197
  13   0   0    -416    1327
   1   1   0  414297   27185
   2   1   0  934316   37246
   3   1   0  126564    5221
   5   1   0  141208    5766
   6   1   0   38949    1542
   7   1   0   52625    2303
   8   1   0   29777    1356
   9   1   0    1609     736
  10   1   0    5645    1301
  11   1   0    1457    1171
  12   1   0    1249    1249
   0   2   0  362059   31555
   1   2   0  499381   19824
   2   2   0   97222    4414
   3   2   0  290396   11968
   4   2   0   55057    2286
   5   2   0   86721    3558
   6   2   0   67651    2681
   7   2   0     514     435
   8   2   0   17107    1056
   9   2   0   32705    1824
  10   2   0    -612     817
  11   2   0    3824    1249
  12   2   0    1119    1301
   1   3   0  422593   31138
   2   3   0  126624    6279
   3   3   0    8687     557
   4   3   0   97767    4893
   5   3   0  174075    6869
   6   3   0    7153     473
   7   3   0   41739    2793
   8   3   0    6211    1048
   9   3   0    6790     790
  10   3   0   11901    1085
  11   3   0   -1093    1093
  12   3   0    1587    1353
   1   4   0   95756    9209
   2   4   0  172819    7938
   3   4   0  191709   10804
   4   4   0    8278     638
   5   4   0   29451    1564
   6   4   0   30914    1780
   7   4   0   27280    1894
   8   4   0   22354    2835
   9   4   0    5905    1652
  10   4   0    -744     744
  11   4   0    1015    1249
  12   4   0     468    1327
   2   5   0  343683   15909
   3   5   0  171143   10161
   4   5   0  125738    5604
   5   5   0   79027    3778
   6   5   0   25385    3031
   7   5   0    5589    1048
   8   5   0   16493    1646
   9   5   0    3810    1873
  10   5   0    7440    2159
  11   5   0    -130    2055
   0   6   0  139329   11862
   1   6   0   21847    1415
   2   6   0   17429    1158
   3   6   0  178235    7064
   4   6   0   23748    1332
   5   6   0   79124    4797
   6   6   0   36646    2731
   7   6   0    1825    1073
   8   6   0   11263    2055
   9   6   0    4585    1795
  10   6   0    4917    2107
  11   6   0   -1275    2133
   1   7   0   57612    2715
   2   7   0   44103    1961
   3   7   0   20683    1280
   4   7   0  115242    7999
   5   7   0   15352    1425
   6   7   0   15967    1487
   7   7   0    9200    1355
   8   7   0    8753    1490
   9   7   0    2289    2003
  10   7   0    2679    2289
  11   7   0    3434    2523
   0   8   0  179640   10601
   1   8   0   16592    1133
   2   8   0   10025     711
   3   8   0   54763    2710
   4   8   0   15703    1460
   5   8   0   17238    1540
   6   8   0   10142    1463
   7   8   0   14934    1716
   8   8   0    8506    2315
   9   8   0   12721    2731
  10   8   0    1587    2419
  11   8   0   -2627    2627
   1   9   0   62216    2803
   2   9   0   26140    1578
   3   9   0    6824    1231
   4   9   0   17885    1495
   5   9   0   18161    1763
   6   9   0   16371    1761
   7   9   0    6191    2263
   8   9   0    2783    2185
   9   9   0    4292    2549
  10   9   0    1457    2653
   0  10   0   11571    1405
   1  10   0   13733     847
   2  10   0    1587     718
   3  10   0   44477    3014
   4  10   0    5508    2185
   5  10   0   17515    1814
   6  10   0    2549    2107
   7  10   0    -963    2211
   8  10   0    5671    2523
   9  10   0    2003    2627
   1  11   0   16444    1112
   2  11   0   13476    1656
   3  11   0     437    1314
   4  11   0    6240    1392
   5  11   0    4214    2211
   6  11   0   -2159    2159
   7  11   0    4734    2549
   8  11   0     572    2601
   0  12   0    -779     930
   1  12   0    3525     997
   2  12   0    9289    1572
   3  12   0     156    1951
   4  12   0    6191    2341
   5  12   0    -494    2237
   6  12   0   -1509    2419
   7  12   0     624    2601
   1  13   0   -1639    1795
   2  13   0     442    1977
   3  13   0    3122    2237
   4  13   0    -624    2315
   5  13   0    4214    2601
   6  13   0     442    2575
   0  14   0    1223    1951
   1  14   0      52    2029
   2  14   0    3200    2263
   3  14   0    3486    2419
   4  14   0    -468    2471
   5  14   0    1249    2705
   1  15   0     520    2081
  -5 -14   1    5177    2003
  -4 -14   1   -1665    1665
  -3 -14   1    2471    1691
  -2 -14   1     390    1613
   0 -14   1   -1457    2575
   1 -14   1    3746    2705
   3 -14   1    2159    1717
   4 -14   1    -728    1769
  -6 -13   1    1353    1899
  -5 -13   1     234    1691
  -4 -13   1    1795    1587
  -3 -13   1    8054    1513
  -2 -13   1       4    1213
  -1 -13   1    1136    1089
   0 -13   1    7336    1766
   1 -13   1    -156    2341
   2 -13   1    6702    1409
   3 -13   1     390    1535
   4 -13   1    -806    1561
   5 -13   1     442    1795
   6 -13   1   -1093    1951
  -8 -12   1     884    2159
  -7 -12   1    5255    2029
  -6 -12   1    1483    1691
  -5 -12   1     676    1587
  -4 -12   1    3876    1535
  -3 -12   1    -689    1096
  -2 -12   1    7130    1105
  -1 -12   1    5756    1036
   0 -12   1    4101    1006
   1 -12   1    7581    1123
   2 -12   1    4711    1782
   3 -12   1    5748    2133
   4 -12   1    5697    1665
   5 -12   1     650    1665
   6 -12   1    4084    1899
   7 -12   1    1925    2029
  -9 -11   1    2653    2211
  -8 -11   1    3174    2003
  -7 -11   1    3070    1821
  -6 -11   1    -104    1561
  -5 -11   1    4839    1587
  -4 -11   1    5385    1483
  -3 -11   1   17521    1737
  -2 -11   1    1080    1824
  -1 -11   1    8523    1062
   0 -11   1   13469    1003
   1 -11   1   11304    1142
   2 -11   1    6384    1154
   3 -11   1     582    1071
   4 -11   1     784    1138
   5 -11   1   16701    2263
   6 -11   1    5749    1873
   7 -11   1    2940    1899
   8 -11   1   -1093    2003
  -9 -10   1    2497    2029
  -8 -10   1    4734    1899
  -7 -10   1    9729    1873
  -6 -10   1    3902    1509
  -5 -10   1   11264    1795
  -4 -10   1    3503    1114
  -3 -10   1     566     822
  -2 -10   1   16805    1347
  -1 -10   1   24264    1356
   0 -10   1    2104     619
   1 -10   1   23469    1587
   2 -10   1   52927    3785
   3 -10   1   28688    2211
   4 -10   1   22627    2705
   5 -10   1    -910    1301
   6 -10   1    3980    1613
   7 -10   1   11966    2185
   8 -10   1    4969    2081
   9 -10   1    4917    2185
 -10  -9   1    4604    2107
  -9  -9   1    5541    1951
  -8  -9   1    3746    1717
  -7  -9   1     572    1405
  -6  -9   1    5385    1431
  -5  -9   1   10952    1535
  -4  -9   1    9660     987
  -3  -9   1   21258    1381
  -2  -9   1   27284    1415
  -1  -9   1   19080    1033
   0  -9   1   19085    1537
   1  -9   1     551     668
   2  -9   1   53264    2955
   3  -9   1   12401    1306
   4  -9   1    7229    1110
   5  -9   1   17409    1580
   6  -9   1   18886    2211
   7  -9   1    3122    1561
   8  -9   1     989    1717
   9  -9   1    2081    1951
  10  -9   1    2653    2133
 -11  -8   1    4110    2159
 -10  -8   1    4162    1951
  -9  -8   1     754    1691
  -8  -8   1   10614    1847
  -7  -8   1    8689    1639
  -6  -8   1   16389    1873
  -5  -8   1   50675    4448
  -4  -8   1   10440     930
  -3  -8   1   13471     997
  -2  -8   1   81260    3325
  -1  -8   1   26810    1402
   0  -8   1   11841     768
   1  -8   1    9461     814
   2  -8   1   39048    1831
   3  -8   1   27370    3512
   4  -8   1   15743    1348
   5  -8   1    5544    1184
   6  -8   1   30802    2167
   7  -8   1   14177    1977
   8  -8   1    5073    1665
   9  -8   1    2081    1769
  10  -8   1    6269    2185
 -11  -7   1    4084    2029
 -10  -7   1    2914    1769
  -9  -7   1    9287    1821
  -8  -7   1   10223    1769
  -7  -7   1    4292    1301
  -6  -7   1   23568    2627
  -5  -7   1   21506    1550
  -4  -7   1   47831    2512
  -3  -7   1  139843    5839
  -2  -7   1    3331     426
  -1  -7   1   57304    2290
   0  -7   1   47787    2215
   1  -7   1   38389    2017
   2  -7   1   50631    2896
   4  -7   1   12881    1238
   5  -7   1    4996     950
   6  -7   1    6832    1050
   7  -7   1    5125    1405
   8  -7   1   20863    2419
   9  -7   1    6738    1821
  10  -7   1    2731    1873
  11  -7   1    -676    1951
 -12  -6   1    -208    1977
 -11  -6   1    6087    1925
 -10  -6   1    1431    1665
  -9  -6   1   13865    1951
  -8  -6   1    6894    1483
  -7  -6   1   17975    2237
  -6  -6   1   39923    2589
  -5  -6   1   27396    1900
  -4  -6   1    6115     611
  -3  -6   1    3565     748
  -2  -6   1   69523    3137
  -1  -6   1   98364    4155
   0  -6   1    3765     403
   1  -6   1  362615   17237
   2  -6   1   41214    2447
   3  -6   1     940     558
   4  -6   1   96972    5259
   5  -6   1   27350    1900
   6  -6   1   32210    2193
   7  -6   1   41903    2665
   8  -6   1    2263    1353
   9  -6   1    2497    1535
  10  -6   1    4578    1769
  11  -6   1    4813    1977
 -12  -5   1    3122    2003
 -11  -5   1     806    1691
 -10  -5   1    4474    1613
  -9  -5   1    2966    1379
  -8  -5   1   11706    1769
  -7  -5   1   34182    3252
  -6  -5   1   41212    2533
  -5  -5   1   15227    1010
  -4  -5   1   61821    2915
  -3  -5   1   54350    2621
  -2  -5   1   54317    2199
  -1  -5   1   29849    1295
   0  -5   1  405644   16951
   1  -5   1   59224    3107
   2  -5   1   59132    3100
   3  -5   1   40654    2296
   4  -5   1    6458    1288
   5  -5   1  110908    6989
   6  -5   1   93336    5333
   7  -5   1     818    1210
   8  -5   1   15582    1873
   9  -5   1    8350    1717
  10  -5   1    1691    1587
  11  -5   1    3538    1821
  12  -5   1    -442    1925
 -12  -4   1     347    1091
 -11  -4   1    -215     955
 -10  -4   1    8061    1704
  -9  -4   1    4454     837
  -8  -4   1   10981    1340
  -7  -4   1   36516    2185
  -6  -4   1    3636     851
  -5  -4   1   74971    3944
  -4  -4   1   54251    3385
  -3  -4   1   26473    1518
  -2  -4   1  315204   11393
  -1  -4   1  218065    9415
   0  -4   1   90813    3526
   1  -4   1  325691   13719
   2  -4   1   15244    2159
   3  -4   1   16869    1268
   4  -4   1   70162    4307
   5  -4   1   43703    3330
   6  -4   1   11485     722
   7  -4   1   58161    3385
   8  -4   1    5544    1236
   9  -4   1    9919    1006
  10  -4   1    3057    1483
  11  -4   1    1176     985
  12  -4   1    1183    1049
 -12  -3   1    2809    1379
 -11  -3   1    6399    2159
 -10  -3   1     159     855
  -9  -3   1   12366    1189
  -8  -3   1   21705    1983
  -7  -3   1   23581    1540
  -6  -3   1   50226    2142
  -5  -3   1   18933    1593
  -4  -3   1  119604    5471
  -3  -3   1  167417    7039
  -2  -3   1  106847    4460
  -1  -3   1  160925    6138
   0  -3   1  625774   24318
   1  -3   1  130961    8159
   2  -3   1  142795    8159
   3  -3   1   69404    4530
   4  -3   1    2165     337
   5  -3   1   72385    5255
   6  -3   1   36949    2048
   7  -3   1    -534     534
   8  -3   1   18759    1315
   9  -3   1    6385     913
  10  -3   1     648     831
  11  -3   1    6083    1063
  12  -3   1    4422    1483
 -13  -2   1    2055    1509
 -12  -2   1    -884    1275
 -11  -2   1    1951    1210
 -10  -2   1    9789    1085
  -9  -2   1    4306     755
  -8  -2   1   25585    1509
  -7  -2   1   16297     848
  -6  -2   1   29312    1382
  -5  -2   1   37357    1837
  -3  -2   1   24836    1011
  -2  -2   1 1174865   50383
  -1  -2   1  139715    5511
   0  -2   1  678672   25692
   1  -2   1  573492   30097
   2  -2   1  625734   51637
   3  -2   1  257253   11790
   4  -2   1  243270    9718
   5  -2   1   29914    1515
   6  -2   1   13322     707
   7  -2   1   30134    1446
   8  -2   1   10879     985
   9  -2   1    3102    1197
  10  -2   1   15799    2953
  11  -2   1    2025     923
  12  -2   1     312    1223
 -13  -1   1    1691    1379
 -12  -1   1    4136    1301
 -11  -1   1    5437    1249
 -10  -1   1     398     748
  -9  -1   1    9895     818
  -8  -1   1    7359     710
  -7  -1   1    1333     385
  -6  -1   1   45763    1904
  -5  -1   1   98033    3582
  -4  -1   1   17606     685
  -3  -1   1  182297    6207
  -2  -1   1  282987    8874
  -1  -1   1   19689     704
   0  -1   1  438799   38812
   1  -1   1   22251    1200
   2  -1   1  335057   15163
   3  -1   1  972794   43014
   4  -1   1   56370    1943
   5  -1   1  188112    7130
   6  -1   1   53728    2065
   7  -1   1    9246     565
   8  -1   1   22921    1249
   9  -1   1    4603    1418
  10  -1   1    6606    1925
  11  -1   1    3772    1223
  12  -1   1    -130    1223
 -13   0   1    2211    1379
 -12   0   1    2237    1301
 -11   0   1    8038    1405
 -10   0   1    -910     910
  -9   0   1    -452     544
  -8   0   1   44405    1872
  -7   0   1   18342     917
  -6   0   1   62262    2473
  -5   0   1   53341    1919
  -4   0   1  203795    7905
  -3   0   1   13251     583
  -2   0   1 1089329   38019
  -1   0   1  266924    8001
   0   0   1   21151    1177
   1   0   1   25519    1977
   2   0   1    8246     741
   3   0   1   20155    1237
   4   0   1  249432   11339
   5   0   1   41514    1671
   6   0   1  120368    5253
   7   0   1   54976    2503
   8   0   1    1525     635
   9   0   1    4192    1015
  10   0   1   10926    1431
  11   0   1    1743    1119
  12   0   1    2133    1249
 -13   1   1    -572    1379
 -12   1   1    4084    1379
 -11   1   1    4448    1275
 -10   1   1    -626     789
  -9   1   1   10301     869
  -8   1   1   10865     723
  -7   1   1    1574     367
  -6   1   1   48352    1905
  -5   1   1   87488    3246
  -4   1   1   12310     588
  -3   1   1  175748    6489
  -2   1   1  269853    9997
   0   1   1  537458   24012
   1   1   1   24245    1795
   2   1   1  360596   16096
   3   1   1 1004320   45659
   4   1   1   52586    2236
   5   1   1  182841    8669
   6   1   1   48610    2515
   7   1   1    7584     550
   8   1   1   21727    1083
   9   1   1    2631     594
  10   1   1    4032    1119
  11   1   1    1977    1197
  12   1   1    2237    1275
 -13   2   1    -442    1379
 -12   2   1   -1119    1275
 -11   2   1     390    1171
 -10   2   1   11208    1150
  -9   2   1    2571     694
  -8   2   1   32543    1569
  -7   2   1   17741     857
  -6   2   1   28665    1487
  -5   2   1   43487    1723
  -4   2   1   16982     786
  -3   2   1   24647    1270
  -2   2   1 1297297   57956
  -1   2   1  182290    9090
   0   2   1  748283   25862
   1   2   1  497683   24294
   2   2   1  708130   38029
   3   2   1  289040   15132
   4   2   1  200701   10298
   5   2   1   28900    1289
   6   2   1   16807     809
   7   2   1   26077    1500
   8   2   1   13938     915
   9   2   1    2171     666
  10   2   1   18027    1769
  11   2   1     494    1119
  12   2   1    -754    1275
 -12   3   1     910    1379
 -11   3   1    3075    1039
 -10   3   1      28     740
  -9   3   1   15843    1057
  -8   3   1   20694    1236
  -7   3   1   25645    2224
  -6   3   1   44385    1997
  -5   3   1   18255    1120
  -4   3   1  126957    5837
  -3   3   1  173679    7993
  -2   3   1  109238    5135
  -1   3   1  182572    8045
   0   3   1  582741   25071
   1   3   1  150072    6587
   2   3   1  141380    6485
   3   3   1   85094    4424
   4   3   1    2217     349
   5   3   1   85300    3308
   6   3   1   35828    1590
   7   3   1      54     458
   8   3   1   18963    1582
   9   3   1    9931    1231
  10   3   1    -445     789
  11   3   1    2940    1301
  12   3   1    3772    1379
 -10   4   1    7350    1310
  -9   4   1    4460    1165
  -8   4   1   10319    1268
  -7   4   1   40030    3343
  -6   4   1    4504    1203
  -5   4   1   60613    3237
  -4   4   1   58860    2796
  -3   4   1   32405    2133
  -2   4   1  312168   14922
  -1   4   1  252137   11086
   0   4   1   77453    4943
   1   4   1  365895   18518
   2   4   1   23222    1094
   3   4   1   19527    1206
   4   4   1   75351    4181
   5   4   1   38361    1973
   6   4   1    6919     658
   7   4   1   67915    5853
   8   4   1    5425    1102
   9   4   1    6893    1834
  10   4   1    3495    1847
  11   4   1    1171    1197
  12   4   1    2757    1431
 -11   5   1    3668    2055
 -10   5   1    -676    1847
  -9   5   1    3245    1483
  -8   5   1   14737    1483
  -7   5   1   37364    2517
  -6   5   1   36488    2582
  -5   5   1    9090     815
  -4   5   1   53234    2832
  -3   5   1   47620    3133
  -2   5   1   46707    3115
  -1   5   1   28103    1837
   0   5   1  448203   23848
   1   5   1   68356    3540
   2   5   1   46961    2423
   3   5   1   34448    1756
   4   5   1    5037     389
   5   5   1  124476    5561
   6   5   1   83833    5331
   7   5   1    2107     962
   8   5   1   12940    1951
   9   5   1    7590    1334
  10   5   1    2888    1899
 -11   6   1    1717    2211
 -10   6   1    3538    2081
  -9   6   1    9450    1558
  -8   6   1    6161    1241
  -7   6   1   24461    2471
  -6   6   1   38373    4526
  -5   6   1   25868    1958
  -4   6   1     195     736
  -3   6   1    4552     741
  -2   6   1   89188    4493
  -1   6   1  105874    5871
   0   6   1    7603     661
   1   6   1  358871   16441
   2   6   1   37388    1901
   3   6   1    2539     396
   4   6   1   82451    4152
   5   6   1   23324    1922
   6   6   1   27433    2226
   7   6   1   33247    2649
   8   6   1     707    1152
   9   6   1    4130    1321
  10   6   1    5021    2133
  11   6   1    1691    2289
 -11   7   1    2888    2419
 -10   7   1    6113    2393
  -9   7   1    4422    2159
  -8   7   1    8659    1471
  -7   7   1    3399    1150
  -6   7   1   28260    2096
  -5   7   1   19115    2354
  -4   7   1   45532    3024
  -3   7   1  144877    6582
  -2   7   1    5559     800
  -1   7   1   44376    3207
   0   7   1   58766    3133
   1   7   1   36597    1869
   2   7   1   43290    2248
   3   7   1   45625    1956
   4   7   1   14916    1386
   5   7   1    5913    1081
   6   7   1    4298    1169
   7   7   1    2837    1196
   8   7   1   18217    1919
   9   7   1    8663    2393
  10   7   1    -598    2237
  11   7   1     936    2419
 -11   8   1    2966    2601
 -10   8   1    3928    2575
  -9   8   1    1847    2185
  -8   8   1    6503    2185
  -7   8   1    9350    1795
  -6   8   1   13350    1534
  -5   8   1   53145    3681
  -4   8   1    7845    1158
  -3   8   1    9508    1177
  -2   8   1   72444    4704
  -1   8   1   36641    2049
   0   8   1   13688    1140
   1   8   1    6726     707
   2   8   1   41061    1784
   3   8   1   28609    1504
   4   8   1   13233    1450
   5   8   1    1980    1138
   6   8   1   24237    2199
   7   8   1   13368    1666
   8   8   1    1795    2133
   9   8   1   -1925    2211
  10   8   1    7284    2679
 -10   9   1    4162    2731
  -9   9   1    2315    2471
  -8   9   1    -312    2055
  -7   9   1    3252    1899
  -6   9   1    4233    1266
  -5   9   1    6033    2042
  -4   9   1    7212    1223
  -3   9   1   18674    1297
  -2   9   1   30754    2901
  -1   9   1   15337    1462
   0   9   1   20449    1534
   1   9   1     741     524
   2   9   1   64545    2320
   3   9   1   14862    1480
   4   9   1    8230    1270
   5   9   1   14250    1696
   6   9   1   14707    1778
   7   9   1    1769    2185
   8   9   1    2445    2393
   9   9   1   -1483    2393
  10   9   1    5255    2757
  -9  10   1    1639    2601
  -8  10   1    2289    2367
  -7  10   1    2211    2159
  -6  10   1    1353    1925
  -5  10   1   11764    1587
  -4  10   1    4474    1218
  -3  10   1    1560    1073
  -2  10   1    9084    1042
  -1  10   1   29580    1779
   0  10   1    2164     631
   1  10   1   22398    1283
   2  10   1   57044    2737
   3  10   1   30198    3369
   4  10   1   12489    1759
   5  10   1    1117    1281
   6  10   1    1067    2185
   7  10   1   12174    2757
   8  10   1    5645    2705
   9  10   1    2289    2731
  -9  11   1    5619    2966
  -8  11   1    1613    2627
  -7  11   1    4110    2419
  -6  11   1    3590    2185
  -5  11   1    3928    2055
  -4  11   1    3573    1296
  -3  11   1   19458    1802
  -2  11   1    -474     854
  -1  11   1    8865     932
   0  11   1   15190     963
   1  11   1   10650     857
   2  11   1    2906    1313
   3  11   1    -737    1255
   4  11   1    5151    2237
   5  11   1   12773    2705
   6  11   1     520    2263
   7  11   1    -364    2575
   8  11   1    2107    2783
  -8  12   1    -156    2809
  -7  12   1     442    2497
  -6  12   1      26    2341
  -5  12   1    2055    2107
  -4  12   1    5255    2107
  -3  12   1    3694    1925
  -2  12   1    4292    1324
  -1  12   1    4229     849
   0  12   1    1605     757
   1  12   1    9007    1137
   2  12   1    2600    1429
   3  12   1    3226    2185
   4  12   1    1899    2263
   5  12   1   -2055    2393
   6  12   1    5099    2731
   7  12   1     364    2783
  -6  13   1     702    2549
  -5  13   1    1249    2419
  -4  13   1    6816    2341
  -3  13   1    8038    2289
  -2  13   1    1743    1899
  -1  13   1    -868     868
   0  13   1    6497    1175
   1  13   1    -312    1899
   2  13   1    9781    2393
   3  13   1    2133    2289
   4  13   1   -1769    2393
   5  13   1    4344    2705
   6  13   1   -1145    2809
  -5  14   1    1379    2731
  -4  14   1   -2341    2341
  -3  14   1    1275    2237
  -2  14   1    1631    1503
  -1  14   1    2133    1977
   0  14   1    1821    2081
   1  14   1    3382    2237
   2  14   1    3902    2393
   3  14   1    1223    2419
   4  14   1    -650    2601
   1  15   1   -2315    2315
  -5 -14   2    1795    1821
  -4 -14   2   -1353    1691
  -3 -14   2    3174    1769
  -2 -14   2     520    1639
   1 -14   2     676    2731
   2 -14   2    3148    2731
   3 -14   2    1743    1821
   4 -14   2    1353    1899
  -6 -13   2    1873    1873
  -5 -13   2     728    1691
  -4 -13   2    1665    1613
  -3 -13   2    4526    1665
  -2 -13   2    1452    1302
  -1 -13   2     571    1238
   0 -13   2    3200    2549
   1 -13   2    4943    2523
   2 -13   2    2849    1331
   3 -13   2     963    1561
   4 -13   2     598    1743
   5 -13   2    -494    1795
   6 -13   2    3018    2133
  -8 -12   2    4656    2185
  -7 -12   2    2523    1873
  -6 -12   2       0    1613
  -5 -12   2   -1015    1431
  -4 -12   2   12589    1607
  -3 -12   2    3238    1262
  -2 -12   2     834    1174
  -1 -12   2    1672     997
   0 -12   2    4769    1217
   1 -12   2    -153    1064
   2 -12   2     644    1145
   3 -12   2    7482    1441
   4 -12   2    1093    1561
   5 -12   2    1535    1769
   6 -12   2    1015    1873
   7 -12   2    6894    2289
  -9 -11   2    5203    2211
  -8 -11   2    2289    1899
  -7 -11   2    1509    1665
  -6 -11   2    1093    1509
  -5 -11   2   13943    1977
  -4 -11   2    4031    1249
  -3 -11   2    -308    1031
  -2 -11   2   11550    1159
  -1 -11   2    1367     887
   0 -11   2    4150     783
   1 -11   2    4177    1242
   2 -11   2    1775    1091
   3 -11   2   10911    1471
   4 -11   2    3485    1280
   5 -11   2    2862    1665
   6 -11   2   16076    2445
   7 -11   2   12591    2367
   8 -11   2    1041    2107
  -9 -10   2     -26    1847
  -8 -10   2      26    1717
  -7 -10   2    6113    1717
  -6 -10   2    7232    1639
  -5 -10   2    -733     994
  -4 -10   2   17366    1568
  -3 -10   2   21759    1530
  -2 -10   2    5487     956
  -1 -10   2   32540    1588
   0 -10   2   48067    2283
   1 -10   2   32884    1830
   2 -10   2   10596    1261
   3 -10   2    7917    1174
   4 -10   2    2354    1112
   5 -10   2   14231    1663
   6 -10   2    7258    1847
   7 -10   2    3460    1795
   8 -10   2    9001    2289
   9 -10   2     104    2081
 -10  -9   2   -1873    1873
  -9  -9   2    1561    1795
  -8  -9   2    9391    1847
  -7  -9   2    1743    1405
  -6  -9   2    4422    1405
  -5  -9   2   25428    2029
  -4  -9   2   24423    1899
  -3  -9   2    5171     809
  -2  -9   2   47998    2756
  -1  -9   2   12830     818
   0  -9   2   18553    1086
   1  -9   2   45504    2098
   2  -9   2   18262    1730
   3  -9   2    6127    1039
   4  -9   2   14308    1406
   5  -9   2    3707    1129
   6  -9   2    2575    1509
   7  -9   2    8819    1847
   8  -9   2    2471    1795
   9  -9   2    3434    2003
  10  -9   2    -806    2081
 -11  -8   2    2237    2029
 -10  -8   2     -78    1821
  -9  -8   2    4604    1769
  -8  -8   2    3174    1561
  -7  -8   2   20343    2263
  -6  -8   2   20473    2159
  -5  -8   2    9100    1188
  -4  -8   2     163     622
  -3  -8   2   23796    2034
  -2  -8   2    8222     616
  -1  -8   2   46446    2132
   0  -8   2   37630    1726
   1  -8   2    5610     641
   2  -8   2  145698    8293
   3  -8   2   22770    2015
   4  -8   2    -210     827
   5  -8   2   44761    2898
   6  -8   2    5113    1155
   7  -8   2     728    1457
   8  -8   2    9313    1951
   9  -8   2    2523    1821
  10  -8   2    4344    2003
 -11  -7   2   -1015    1821
 -10  -7   2     520    1717
  -9  -7   2    -234    1457
  -8  -7   2    8350    1613
  -7  -7   2    5749    1353
  -6  -7   2   32049    2966
  -5  -7   2   39681    2735
  -4  -7   2   20504    1291
  -3  -7   2     503     346
  -2  -7   2   22852    1078
  -1  -7   2   48415    2077
   0  -7   2   26215    1314
   1  -7   2   66460    3568
   2  -7   2   12114    1150
   3  -7   2   58215    4032
   4  -7   2   76250    4863
   5  -7   2      58     813
   6  -7   2    4319    1091
   7  -7   2   19222    1795
   8  -7   2    4136    1613
   9  -7   2    8559    1977
  10  -7   2    3746    1951
  11  -7   2     286    1977
 -12  -6   2     910    1977
 -11  -6   2    6139    2003
 -10  -6   2    7258    1821
  -9  -6   2    6217    1587
  -8  -6   2     650    1197
  -7  -6   2   51897    4656
  -6  -6   2   14412    1613
  -5  -6   2   26465    1513
  -4  -6   2   10685     746
  -3  -6   2  197856    9450
  -2  -6   2    8031     541
  -1  -6   2  122381    5260
   0  -6   2   36698    1789
   1  -6   2    8348     636
   2  -6   2  102429    6052
   3  -6   2   14877    1380
   4  -6   2    -569     618
   5  -6   2   11732    1353
   6  -6   2      35     813
   7  -6   2    5735    1548
   8  -6   2    6503    1561
   9  -6   2    2940    1587
  10  -6   2    3226    1795
  11  -6   2    6686    2055
 -12  -5   2   -1379    1873
 -11  -5   2    1370    1041
 -10  -5   2    2744     837
  -9  -5   2    1354     716
  -8  -5   2   35925    3278
  -7  -5   2   26144    2341
  -6  -5   2    9914     901
  -5  -5   2  107039    5247
  -4  -5   2   35447    1911
  -3  -5   2  106298    4763
  -2  -5   2   86316    3725
  -1  -5   2   12721     675
   0  -5   2   91775    4512
   2  -5   2  168583    9674
   3  -5   2   35161    2614
   4  -5   2   78435    4674
   5  -5   2    9279    1081
   6  -5   2    9852    1048
   7  -5   2    7302    1025
   8  -5   2    -710    1340
   9  -5   2    9391    1717
  10  -5   2    3278    1691
  11  -5   2    2783    1847
 -12  -4   2    1806    1150
 -11  -4   2    2681    1031
 -10  -4   2    1553    1132
  -9  -4   2    8085     996
  -8  -4   2   18818    1392
  -7  -4   2    1869     593
  -6  -4   2  103490    4697
  -5  -4   2   11134    1223
  -4  -4   2  185558    9396
  -3  -4   2     917     365
  -2  -4   2   92050    3442
  -1  -4   2   94503    3306
   0  -4   2   73867    3377
   1  -4   2  183996   10993
   2  -4   2  155589    8671
   3  -4   2  261357   14749
   4  -4   2   70966    5840
   5  -4   2   43027    3018
   6  -4   2    2185     936
   7  -4   2   26808    1717
   8  -4   2   11714    1050
   9  -4   2    4829    1587
  10  -4   2    8831    1048
  11  -4   2    4425    1030
  12  -4   2     831    1327
 -12  -3   2    1951    1405
 -11  -3   2    3461    1022
 -10  -3   2   11147    1148
  -9  -3   2    1541     770
  -8  -3   2   23709    1834
  -7  -3   2   21581    1477
  -6  -3   2    2209     394
  -5  -3   2   92857    3916
  -4  -3   2  206399    7868
  -3  -3   2    8831     825
  -2  -3   2  100320    3660
  -1  -3   2  102190    4213
   0  -3   2  164189    6168
   1  -3   2   68350    3937
   2  -3   2   89612    5178
   3  -3   2  388072   29552
   4  -3   2  153269   13657
   5  -3   2   12248     841
   6  -3   2    3514     562
   7  -3   2   47630    2979
   8  -3   2   18525    1296
   9  -3   2    4032     806
  10  -3   2    1957    1392
  11  -3   2     457     936
  12  -3   2    1509    1379
 -13  -2   2    -728    1457
 -12  -2   2     572    1353
 -11  -2   2      78    1197
 -10  -2   2   13641    1977
  -9  -2   2   22476    1369
  -8  -2   2    2868     585
  -7  -2   2   26246    1091
  -6  -2   2   60379    2704
  -5  -2   2    8493     504
  -4  -2   2  139197    4615
  -3  -2   2  499670   17539
  -2  -2   2  224239    8818
  -1  -2   2  418083   15873
   0  -2   2  224326   11171
   1  -2   2  324323   18826
   2  -2   2  438339   21157
   4  -2   2   14473     967
   5  -2   2  185448    7512
   6  -2   2    6024     527
   7  -2   2   19298    1131
   8  -2   2   21323    1808
   9  -2   2   16536    1204
  10  -2   2     167    1158
  11  -2   2     816     904
  12  -2   2   -1171    1171
 -13  -1   2    -364    1379
 -12  -1   2    1327    1275
 -11  -1   2    1899    1119
 -10  -1   2   10115    1015
  -9  -1   2    1403     595
  -8  -1   2   51566    2130
  -7  -1   2   23314    1064
  -6  -1   2   15112     756
  -5  -1   2  199812    7451
  -4  -1   2   36613    1239
  -3  -1   2  159844    5121
  -2  -1   2  453464   13808
  -1  -1   2 2455282   84825
   0  -1   2   59972    2870
   1  -1   2  520560   37460
   2  -1   2  278008   20343
   3  -1   2   77613    4809
   4  -1   2  176421    7129
   5  -1   2   11157     580
   6  -1   2   15929     845
   7  -1   2   32859    1699
   8  -1   2    7554     785
   9  -1   2    2175     718
  10  -1   2    6001     906
  11  -1   2   -1041    1041
  12  -1   2     884    1249
 -13   0   2     676    1353
 -12   0   2     182    1249
 -11   0   2    2133    1171
 -10   0   2   15240    2471
  -9   0   2   11165     853
  -8   0   2   44877    1890
  -7   0   2   35797    2151
  -6   0   2  117612    5231
  -5   0   2   20880     909
  -4   0   2   65111    2144
  -3   0   2   52416    1728
  -2   0   2  725018   20188
  -1   0   2   23835     790
   0   0   2  812176   44069
   1   0   2 1466808  111209
   2   0   2  708925   53770
   3   0   2   26670    1704
   4   0   2   14009     962
   5   0   2  208906   11715
   6   0   2   37927    1874
   7   0   2    1103     388
   8   0   2   45162    2163
   9   0   2    2216     692
  10   0   2     624    1015
  11   0   2    5541    1301
  12   0   2    -416    1197
 -13   1   2    -728    1379
 -12   1   2    3382    1379
 -11   1   2    1431    1197
 -10   1   2    8950    1086
  -9   1   2    1535     559
  -8   1   2   50885    2124
  -7   1   2   21771    1057
  -6   1   2   14898     807
  -5   1   2  189085    7448
  -3   1   2  159443    5542
  -2   1   2  491322   16898
  -1   1   2 2444439   84806
   0   1   2   61228    2327
   1   1   2  479834   26839
   2   1   2  256625   20317
   3   1   2   93544    4833
   4   1   2  141114    9136
   5   1   2   14422     937
   6   1   2   22227    1259
   7   1   2   36915    1798
   8   1   2    5866     554
   9   1   2    2281    1080
  10   1   2    5827    1223
  11   1   2   -1067    1093
  12   1   2    1015    1301
 -13   2   2    1249    1457
 -12   2   2    -806    1223
 -11   2   2    1266    1665
 -10   2   2   13013    1076
  -9   2   2   24908    1416
  -8   2   2    2166     605
  -7   2   2   19724    1047
  -6   2   2   77019    2711
  -5   2   2    9543     453
  -4   2   2  128026    5401
  -3   2   2  510498   23556
  -2   2   2  213571   12549
  -1   2   2  384292   14502
   0   2   2  250024    9586
   1   2   2  334872   17957
   2   2   2  385342   22426
   3   2   2   16579    1092
   4   2   2   16961    1087
   5   2   2  219248   11051
   6   2   2    6863     835
   7   2   2   21315    1480
   8   2   2   20760    2771
   9   2   2   13956    1626
  10   2   2     -26     989
  11   2   2     -78    1145
  12   2   2    -806    1301
 -12   3   2     832    1353
 -11   3   2    2289    1301
 -10   3   2   11140    1037
  -9   3   2    2045     706
  -8   3   2   18540    1210
  -7   3   2   24032    1286
  -6   3   2    1536     696
  -5   3   2   85228    4307
  -4   3   2  200022    9603
  -3   3   2   14147     761
  -1   3   2  107882    4259
   0   3   2  143867    6211
   1   3   2   67086    3115
   2   3   2   88485    4892
   3   3   2  389035   21737
   4   3   2  159949    8810
   5   3   2   11658     931
   6   3   2    4381     526
   7   3   2   46070    2340
   8   3   2   17481    1678
   9   3   2    4780    1418
  10   3   2    1223    1041
  11   3   2    -858    1145
  12   3   2    1405    1405
 -11   4   2    1873    1977
 -10   4   2    2717    1202
  -9   4   2    9811    2029
  -8   4   2   21884    1701
  -7   4   2     -81    2055
  -6   4   2  105511    6148
  -5   4   2   10069    1002
  -4   4   2  206762    9253
  -3   4   2    6456     416
  -2   4   2   95707    4521
  -1   4   2   77759    5287
   0   4   2   71729    3365
   1   4   2  197143    8742
   2   4   2  145310    8230
   3   4   2  251948   14426
   4   4   2   59292    3725
   5   4   2   31875    2136
   6   4   2    5019     559
   7   4   2   29905    2125
   8   4   2   13694    1395
   9   4   2    6595    1222
  10   4   2    5340    1704
  11   4   2    2862    1249
  12   4   2     494    1379
 -11   5   2      78    1977
 -10   5   2    1067    1873
  -9   5   2    1585    1140
  -8   5   2   35160    2966
  -7   5   2   20052    1784
  -6   5   2    7233    1066
  -5   5   2  107104    6311
  -4   5   2   37238    2324
  -3   5   2   89231    4727
  -2   5   2  110532    7310
  -1   5   2   14366    1020
   0   5   2  103781    4510
   1   5   2   21328    1111
   2   5   2  167041    7658
   3   5   2   43643    1975
   4   5   2   78000    4522
   5   5   2   13766     985
   6   5   2    5978    1087
   7   5   2    1153    1158
   8   5   2    -897    1059
   9   5   2    7847    1397
  10   5   2    1119    1951
 -12   6   2   -2289    2289
 -11   6   2    2029    2211
 -10   6   2    6712    2159
  -9   6   2    5535    1350
  -8   6   2     430    1100
  -7   6   2   57556    3594
  -6   6   2   12595    2172
  -5   6   2   22973    1845
  -4   6   2    4176     882
  -3   6   2  193275   11281
  -2   6   2    8372     827
  -1   6   2  140044    7415
   0   6   2   46911    2026
   1   6   2   10745     821
   2   6   2  104060    4768
   3   6   2   21750    1079
   4   6   2    2047     767
   5   6   2   16571    1847
   6   6   2    -232     974
   7   6   2    7274    1256
   8   6   2    6720    1509
   9   6   2    2081    2029
  10   6   2    4370    2159
  11   6   2    2679    2367
 -11   7   2   -2211    2211
 -10   7   2   -1795    2029
  -9   7   2    1457    1951
  -8   7   2    7395    2237
  -7   7   2    3974    1327
  -6   7   2   31029    4748
  -5   7   2   42325    3629
  -4   7   2   17348    1665
  -3   7   2    3197     754
  -2   7   2   17908    1542
  -1   7   2   45562    2913
   0   7   2   29457    1491
   1   7   2   84187    3564
   2   7   2   15399     895
   3   7   2   68242    2713
   4   7   2   83793    4696
   5   7   2    -150    1006
   6   7   2    5540    1717
   7   7   2   14681    1778
   8   7   2    2793    1522
   9   7   2    5905    2315
  10   7   2    2029    2367
  11   7   2    1119    2393
 -11   8   2   -2315    2315
 -10   8   2    -442    2237
  -9   8   2    7180    2341
  -8   8   2    2237    2003
  -7   8   2   17505    1810
  -6   8   2   18241    2432
  -5   8   2    9749    1250
  -4   8   2     605    1808
  -3   8   2   24832    2328
  -2   8   2    6749     957
  -1   8   2   50870    2986
   0   8   2   36440    2458
   1   8   2    7513     685
   2   8   2  138925    6538
   3   8   2   31263    1583
   4   8   2    -286    1249
   5   8   2   37454    2915
   6   8   2    2454    1237
   7   8   2    3052    1360
   8   8   2    7154    2471
   9   8   2    3044    2497
  10   8   2    1743    2627
 -10   9   2    1665    2523
  -9   9   2   -1639    2341
  -8   9   2    2237    2263
  -7   9   2   -1717    1717
  -6   9   2    4134    3993
  -5   9   2   24977    2033
  -4   9   2   23633    1913
  -3   9   2    7186    1990
  -2   9   2   56498    3280
  -1   9   2    9679     946
   0   9   2   21260    1276
   1   9   2   34694    2055
   2   9   2   22416    1169
   3   9   2    6451    1639
   4   9   2   10323    1518
   5   9   2    2947    1275
   6   9   2    5885    2367
   7   9   2    6321    2627
   8   9   2    1093    2497
   9   9   2    -338    2575
  10   9   2   -1353    2757
  -9  10   2   -2393    2393
  -8  10   2    2263    2393
  -7  10   2    3018    2237
  -6  10   2    7648    2107
  -5  10   2     518    1177
  -4  10   2   12513    1545
  -3  10   2   24347    4344
  -2  10   2    4323    1048
  -1  10   2   26580    2178
   0  10   2   52304    3151
   1  10   2   31371    1608
   2  10   2    9469    2029
   3  10   2    3658    1311
   4  10   2    4593    1373
   5  10   2   16311    2809
   6  10   2    8246    2679
   7  10   2    2341    2497
   8  10   2   12773    3174
   9  10   2   -2757    2757
  -9  11   2    5775    2992
  -8  11   2     468    2549
  -7  11   2   -2289    2289
  -6  11   2    3460    2185
  -5  11   2   10614    2393
  -4  11   2     959    1212
  -3  11   2      28    1113
  -2  11   2    9093    1106
  -1  11   2     365     841
   0  11   2    3747     799
   1  11   2    2060     894
   2  11   2    2465    1321
   3  11   2   11534    1643
   4  11   2    1483    2237
   5  11   2    5541    2679
   6  11   2   13865    3122
   7  11   2    7180    3070
   8  11   2    2341    2992
  -8  12   2    3798    2914
  -7  12   2    2471    2575
  -6  12   2    1015    2341
  -5  12   2   -2003    2003
  -4  12   2    8168    2315
  -3  12   2    6168    1376
  -2  12   2    -845     966
  -1  12   2    2026     851
   0  12   2    7047    1108
   1  12   2      -4    1314
   2  12   2    4162    2185
   3  12   2    7310    2471
   4  12   2     312    2523
   5  12   2    1561    2731
   6  12   2    2081    2809
   7  12   2     650    2940
  -6  13   2     884    2627
  -5  13   2    1041    2419
  -4  13   2   -1483    2133
  -3  13   2    2065    1847
  -2  13   2     693    1374
  -1  13   2    -785     959
   0  13   2    2602    1381
   1  13   2    4006    2263
   2  13   2    2783    2367
   3  13   2    3122    2575
   4  13   2     572    2627
   5  13   2   -2159    2653
   6  13   2     -26    2966
  -5  14   2    -442    2575
  -4  14   2   -1301    1665
  -3  14   2     767    1573
  -2  14   2   -1180    1462
  -1  14   2     312    2003
   0  14   2     338    2211
   1  14   2    1925    2367
   2  14   2   -2315    2315
   3  14   2     520    2601
   4  14   2     390    2809
  -4 -14   3    1743    1769
  -3 -14   3   -1561    1561
  -2 -14   3   -1093    1561
   3 -14   3    2757    1873
   4 -14   3    5203    2107
  -6 -13   3    2862    1847
  -5 -13   3    2081    1795
  -4 -13   3     -26    1561
  -3 -13   3    -130    1535
  -2 -13   3     257    1248
  -1 -13   3      49    1405
   0 -13   3    -364    2445
   1 -13   3    1301    2523
   2 -13   3    3752    1422
   3 -13   3    3850    1561
   4 -13   3    1743    1847
   5 -13   3    3746    2107
  -8 -12   3   -1249    2003
  -7 -12   3    1197    1847
  -6 -12   3    5567    1847
  -5 -12   3    -260    1509
  -4 -12   3   -1849    2302
  -3 -12   3    -167    1148
  -2 -12   3   11909    1567
  -1 -12   3     135    1134
   0 -12   3    3101    1171
   1 -12   3   14956    1651
   2 -12   3    -809    1208
   3 -12   3     641    1275
   4 -12   3    9685    1683
   5 -12   3     338    1795
   6 -12   3    -572    1951
   7 -12   3     364    2185
  -9 -11   3    2367    2055
  -8 -11   3    -546    1847
  -7 -11   3    4422    1769
  -6 -11   3    1301    1535
  -5 -11   3    3181    1280
  -4 -11   3     587    1134
  -3 -11   3    1942    1886
  -2 -11   3    1472    1061
  -1 -11   3   19984    1702
   0 -11   3   20121    1389
   1 -11   3    2192    1084
   2 -11   3   11951    1511
   3 -11   3    2277    1232
   4 -11   3   10124    2614
   5 -11   3    2237    1691
   6 -11   3    2367    1821
   7 -11   3    2679    2029
   8 -11   3    2185    2185
  -9 -10   3     286    1899
  -8 -10   3    4136    1821
  -7 -10   3     676    1509
  -6 -10   3    4032    1509
  -5 -10   3    9863    1400
  -4 -10   3    2283    1071
  -3 -10   3   42332    4357
  -2 -10   3    8350    1173
  -1 -10   3    6953    1001
   0 -10   3   21390    1428
   1 -10   3   12704    1429
   2 -10   3    -388     953
   3 -10   3    9910    1304
   4 -10   3    2110    1169
   5 -10   3    5808    1381
   6 -10   3    1587    1665
   7 -10   3    6009    1951
   8 -10   3    1145    1977
   9 -10   3    1691    2159
 -10  -9   3    4162    1977
  -9  -9   3    1067    1717
  -8  -9   3      26    1535
  -7  -9   3    5333    1483
  -6  -9   3   26062    2224
  -5  -9   3     281     982
  -4  -9   3   21781    1837
  -3  -9   3    8366     916
  -2  -9   3   13784    1322
  -1  -9   3   10263     793
   0  -9   3   19231    1192
   1  -9   3   10380    1587
   2  -9   3   22384    1893
   3  -9   3    2180    1210
   4  -9   3   27660    2087
   5  -9   3   36636    4253
   6  -9   3     494    1221
   7  -9   3    8845    1925
   8  -9   3    5775    1977
   9  -9   3   -1925    1925
 -11  -8   3    4604    2003
 -10  -8   3    3330    1821
  -9  -8   3    5463    1743
  -8  -8   3    2653    1457
  -7  -8   3    2705    1327
  -6  -8   3   11642    1309
  -5  -8   3   15058    1482
  -4  -8   3   13620    1376
  -3  -8   3   43768    2341
  -2  -8   3   46437    2129
  -1  -8   3    3588     693
   0  -8   3   38965    2015
   1  -8   3   13855    1260
   2  -8   3   42196    2825
   3  -8   3    9875    1136
   4  -8   3    9240    1193
   5  -8   3   27541    2105
   6  -8   3   21681    2146
   7  -8   3    6317    2406
   8  -8   3    3148    1717
   9  -8   3    3122    1925
  10  -8   3      78    2003
 -11  -7   3    3876    1925
 -10  -7   3    2809    1691
  -9  -7   3    4813    1639
  -8  -7   3    3096    1327
  -7  -7   3   11056    1717
  -6  -7   3    6346    1063
  -5  -7   3     607     773
  -4  -7   3   89342    4323
  -3  -7   3   12709     740
  -2  -7   3   13670    1481
  -1  -7   3   69267    3206
   0  -7   3   11069     768
   1  -7   3    9990    1048
   2  -7   3  101825    5692
   3  -7   3   11991    1205
   4  -7   3    6410    1020
   5  -7   3   64837    5164
   6  -7   3     669    2055
   7  -7   3    8449    1322
   8  -7   3    3512    1613
   9  -7   3    3174    1769
  10  -7   3    -364    1873
 -12  -6   3    1613    1899
 -11  -6   3    2992    1769
 -10  -6   3    1405    1587
  -9  -6   3    4474    1509
  -8  -6   3    4240    1353
  -7  -6   3   22242    2289
  -6  -6   3   12981    1483
  -5  -6   3   61343    3751
  -4  -6   3    7630     636
  -3  -6   3   98755    3984
  -2  -6   3   24084    1473
  -1  -6   3   28144    1446
   0  -6   3  224513    9859
   1  -6   3   88565    5151
   2  -6   3    1044     575
   3  -6   3   55646    3395
   4  -6   3    3658     895
   5  -6   3    5533    1431
   6  -6   3   27773    2196
   7  -6   3   55163    3473
   8  -6   3    3562    1193
   9  -6   3    8819    1847
  10  -6   3    5489    1873
  11  -6   3    1249    1977
 -12  -5   3    1951    1925
 -11  -5   3     425     938
 -10  -5   3     664     842
  -9  -5   3    3382    1379
  -8  -5   3   44379    4006
  -7  -5   3   37824    3200
  -6  -5   3   78145    6321
  -5  -5   3   24738    1850
  -4  -5   3    7825    1340
  -3  -5   3  205618   11723
  -2  -5   3   60692    2889
  -1  -5   3  156399    6247
   0  -5   3  153812    6083
   1  -5   3   88147    5396
   2  -5   3  208212   11704
   3  -5   3   50306    2647
   4  -5   3    3391     688
   5  -5   3  123710    6907
   6  -5   3    7098    1030
   7  -5   3    1412    1977
   8  -5   3    1015    1249
   9  -5   3    3278    1509
  10  -5   3    7024    1873
  11  -5   3    -156    1769
 -12  -4   3    1403    1119
 -11  -4   3      36     978
 -10  -4   3      76    1678
  -9  -4   3   20750    1463
  -8  -4   3   58502    3169
  -7  -4   3    4179     674
  -6  -4   3   37584    1807
  -5  -4   3   76894    4252
  -4  -4   3    6860     749
  -3  -4   3   59948    4211
  -2  -4   3  282716   12713
  -1  -4   3  248792    9999
   0  -4   3  504991   23132
   1  -4   3  166468    7370
   2  -4   3    4943     586
   3  -4   3   79054    4756
   4  -4   3  103903    6252
   5  -4   3   94560    7206
   6  -4   3   21369    3317
   7  -4   3   16124    1236
   8  -4   3    1387     692
   9  -4   3    4414     844
  10  -4   3    3817     938
  11  -4   3    1135     938
 -12  -3   3    2653    1405
 -11  -3   3     913    1418
 -10  -3   3   17029    1366
  -9  -3   3   10786    1110
  -8  -3   3     682     793
  -7  -3   3   52256    2365
  -6  -3   3   12025     780
  -5  -3   3   38900    1731
  -4  -3   3  134739    5540
  -3  -3   3  403672   16270
  -2  -3   3   95757    3733
   0  -3   3  239856   10806
   1  -3   3  177699    8203
   2  -3   3  407174   23760
   3  -3   3  145365   11004
   4  -3   3   30948    1956
   5  -3   3   23392    2068
   6  -3   3   37335    2148
   7  -3   3    1787     593
   8  -3   3   20975    2003
   9  -3   3    7264     913
  10  -3   3    5496     989
  11  -3   3     525    1119
  12  -3   3    -884    1275
 -13  -2   3    2835    1535
 -12  -2   3    4630    1483
 -11  -2   3    1847    1301
 -10  -2   3    3165    1028
  -9  -2   3    8848     976
  -8  -2   3   25692    1495
  -7  -2   3   44707    1751
  -6  -2   3   36978    1366
  -5  -2   3   67974    2400
  -4  -2   3  112748    4218
  -3  -2   3   31111    1058
  -2  -2   3  123947    4266
  -1  -2   3   95501    5973
   0  -2   3  496911   23478
   1  -2   3  227061   10846
   2  -2   3  221301   11243
   3  -2   3   93134    4767
   4  -2   3  105253    5933
   5  -2   3   18652    1215
   6  -2   3   32206    1606
   7  -2   3   21942    1433
   8  -2   3   10036     885
   9  -2   3   20451    1448
  10  -2   3    1743     817
  11  -2   3    2654    1080
  12  -2   3    -832    1197
 -13  -1   3     702    1483
 -12  -1   3    2159    1379
 -11  -1   3   -1093    1093
 -10  -1   3    4664     860
  -9  -1   3   11152     884
  -8  -1   3    6305     799
  -7  -1   3   27307    1224
  -6  -1   3   17137     979
  -5  -1   3     807     222
  -4  -1   3  131560    4143
  -3  -1   3  609548   17948
  -2  -1   3   11819     552
  -1  -1   3  514700   19510
   0  -1   3   90212    4688
   1  -1   3   17585    1535
   2  -1   3  304412   21617
   3  -1   3   53924    3287
   4  -1   3  113285    6406
   5  -1   3  217033    9337
   6  -1   3   13671     860
   7  -1   3    3681     504
   8  -1   3   17549    1303
   9  -1   3    5556     822
  10  -1   3    6025    1834
  11  -1   3    2263    1145
  12  -1   3    -390    1223
 -13   0   3   -1327    1327
 -12   0   3    1873    1301
 -11   0   3    7154    1353
 -10   0   3    -648     803
  -9   0   3    7205     647
  -8   0   3   24824    1350
  -7   0   3    2522     443
  -6   0   3    8217     527
  -5   0   3   93155    3635
  -4   0   3  121472    4287
  -3   0   3  731064   20403
  -2   0   3  187696    5640
  -1   0   3  136580    4770
   0   0   3 1429821   77739
   1   0   3  104445    8012
   2   0   3  861600   65372
   3   0   3  577010   43807
   4   0   3     980     377
   5   0   3   27880    1743
   6   0   3    7357     698
   7   0   3   34160    1481
   8   0   3   16995    1200
   9   0   3     876     767
  10   0   3    1391     799
  11   0   3    -390    1093
  12   0   3     312    1223
 -13   1   3    1873    1431
 -12   1   3    1171    1301
 -11   1   3     276    1184
 -10   1   3    6456     972
  -9   1   3   11988     945
  -8   1   3    5028     661
  -7   1   3   26428    1209
  -6   1   3   17414     848
  -5   1   3    1360     283
  -4   1   3  147855    4829
  -3   1   3  605142   20992
  -2   1   3   15661     630
  -1   1   3  464865   16891
   0   1   3  114739    4492
   1   1   3   18133    1085
   2   1   3  263727   21591
   3   1   3   66855    4500
   5   1   3  200227   16259
   6   1   3   18262    1535
   7   1   3    2540     659
   8   1   3   20429    1228
   9   1   3    4404     772
  10   1   3    6686    1249
  11   1   3    3538    1249
  12   1   3    -442    1275
 -13   2   3     546    1457
 -12   2   3    3174    1405
 -11   2   3    3763    1405
 -10   2   3    4428     820
  -9   2   3    6515     819
  -8   2   3   29851    1527
  -7   2   3   37897    1721
  -6   2   3   35645    1523
  -5   2   3   68920    3129
  -4   2   3  104771    4875
  -2   2   3  113865    4570
  -1   2   3  101429    4554
   0   2   3  506082   22743
   1   2   3  234811   12579
   2   2   3  215678   11917
   3   2   3   88212    7050
   4   2   3  122708    6473
   5   2   3   20599    1373
   6   2   3   35254    2093
   7   2   3   22114    1301
   8   2   3    7669    1636
  10   2   3     416    1015
  11   2   3    3954    1275
  12   2   3    -572    1223
 -12   3   3    2393    1353
 -11   3   3    -967     967
 -10   3   3   16189    1279
  -9   3   3   13953    1037
  -8   3   3    1466     715
  -7   3   3   50305    2466
  -6   3   3    5811     634
  -5   3   3   46459    2008
  -4   3   3  160208    8242
  -3   3   3  434743   23482
  -2   3   3   88595    3768
  -1   3   3  187403    8821
   0   3   3  219991   10465
   1   3   3  170404    7937
   2   3   3  422416   22647
   3   3   3  141202   10978
   4   3   3   42363    2211
   5   3   3   19414    1456
   6   3   3   38176    2344
   7   3   3     494     546
   8   3   3   22615    1782
   9   3   3    4069    1167
  11   3   3    1353    1197
  12   3   3     -26    1327
 -11   4   3   -1015    1821
 -10   4   3    1601    1782
  -9   4   3   18265    2237
  -8   4   3   53859    5411
  -7   4   3    5456     633
  -6   4   3   41010    2546
  -5   4   3   64248    4218
  -4   4   3    8230     837
  -3   4   3   83665    4218
  -2   4   3  274164   11219
  -1   4   3  250925   10081
   0   4   3  482502   22409
   1   4   3  146132    7124
   2   4   3    5131     496
   3   4   3   80965    4442
   4   4   3  108268    6075
   5   4   3   89768    5258
   6   4   3   22749    1537
   7   4   3   21270    3239
   8   4   3    1451    1044
   9   4   3    2478    1192
  11   4   3   -1171    1171
 -11   5   3     390    2029
 -10   5   3    1509    1873
  -9   5   3    2284    1181
  -8   5   3   46951    4032
  -7   5   3   33900    2473
  -6   5   3   79896    7323
  -5   5   3   27061    1875
  -4   5   3   13370    1030
  -3   5   3  200552    9734
  -2   5   3   61161    2905
  -1   5   3  152294    7123
   0   5   3  146463    6919
   1   5   3   94800    4264
   2   5   3  197917   11107
   3   5   3   36980    2364
   4   5   3    3150    1392
   5   5   3  110472    6660
   6   5   3    6503    1457
   7   5   3    2375    1093
   8   5   3    1442    1150
   9   5   3    2771    1280
  10   5   3    6946    2237
 -12   6   3    1223    2315
 -11   6   3    3460    2289
 -10   6   3    -234    1899
  -9   6   3    6035    2003
  -8   6   3    7437    1286
  -7   6   3   21994    2484
  -6   6   3    9376    1678
  -5   6   3   59214    3741
  -4   6   3    3873    1665
  -3   6   3   90943    5670
  -2   6   3   33221    1542
  -1   6   3   26647    1471
   0   6   3  204564    9812
   1   6   3   86547    4066
   2   6   3     806     368
   3   6   3   54130    3099
   4   6   3   10464    1145
   5   6   3    8468     897
   6   6   3   34364    3278
   7   6   3   47804    3458
   8   6   3    1405    1256
   9   6   3    4214    2263
  10   6   3    1327    2315
 -11   7   3    2601    2393
 -10   7   3    3330    2185
  -9   7   3    4813    2029
  -8   7   3     871    1210
  -7   7   3   13840    1756
  -6   7   3    7281    1185
  -5   7   3     533    1249
  -4   7   3   81934    5182
  -3   7   3   12332    1691
  -2   7   3    9180     866
  -1   7   3   64286    3211
   0   7   3   10991     796
   1   7   3   14100     850
   2   7   3   92836    4450
   3   7   3   13839    1431
   4   7   3    9600    1132
   5   7   3   56892    5645
   6   7   3    2184    1174
   7   7   3    7059    2653
   8   7   3    3434    2289
   9   7   3     494    2315
  10   7   3    1535    2445
 -11   8   3    1847    2523
 -10   8   3    2783    2341
  -9   8   3    1301    2133
  -8   8   3    1613    1899
  -7   8   3    3362    1226
  -6   8   3    7727    1324
  -5   8   3   17183    3148
  -4   8   3   15811    1704
  -3   8   3   40985    2794
  -2   8   3   32695    2630
  -1   8   3    1964     647
   0   8   3   38613    2007
   1   8   3   15280     971
   2   8   3   44023    2162
   3   8   3    9052    1078
   4   8   3    9131    1769
   5   8   3   22294    2914
   6   8   3   17739    1952
   7   8   3    3564    2393
   8   8   3    2862    2575
   9   8   3     702    2445
  10   8   3    3356    2731
 -10   9   3    2341    2523
  -9   9   3    2419    2289
  -8   9   3     989    2081
  -7   9   3    2315    1925
  -6   9   3   30935    4175
  -5   9   3    2489    1131
  -4   9   3   23083    1867
  -3   9   3    7854    1158
  -2   9   3   11936    1495
  -1   9   3    4868     828
   0   9   3   16635    1171
   1   9   3   12923     941
   2   9   3   27650    1766
   3   9   3    -702    1561
   4   9   3   23230    2966
   5   9   3   28135    2555
   6   9   3     884    2237
   7   9   3    5515    2705
   8   9   3    4708    2862
   9   9   3    -182    2679
  -9  10   3    -676    2445
  -8  10   3    7336    2523
  -7  10   3    4995    2185
  -6  10   3    3902    2029
  -5  10   3    9287    1481
  -4  10   3    2275    1340
  -3  10   3   44608    3538
  -2  10   3    5921     957
  -1  10   3    5960    1061
   0  10   3   25187    1492
   1  10   3   17315    1386
   2  10   3    -975     991
   3  10   3    4318    1951
   4  10   3     702    1691
   5  10   3    6660    2497
   6  10   3    3616    2523
   7  10   3    3876    2888
   8  10   3    -156    2862
   9  10   3    -572    3070
  -9  11   3   -1119    2601
  -8  11   3   -1327    2367
  -7  11   3    3746    2393
  -6  11   3    -728    2029
  -5  11   3    3694    2081
  -4  11   3      23    1218
  -3  11   3    1131     969
  -2  11   3    4191    1914
  -1  11   3   15881    1336
   0  11   3   21261    1746
   1  11   3    2096    1054
   2  11   3   17325    2497
   3  11   3    5385    2315
   4  11   3    5333    2601
   5  11   3     650    2393
   6  11   3    6581    2966
   7  11   3    2315    3070
   8  11   3   -2914    2914
  -8  12   3    2419    2653
  -7  12   3    -286    2471
  -6  12   3    6816    2497
  -5  12   3     963    2159
  -4  12   3   -1370    1370
  -3  12   3     916    1069
  -2  12   3   11340    1275
  -1  12   3     705    1167
   0  12   3    1716    1170
   2  12   3   -2055    2055
   3  12   3   -1977    2237
   4  12   3   10926    2835
   5  12   3     338    2731
   6  12   3    3252    3122
   7  12   3   -2393    3018
  -6  13   3    1390    2497
  -5  13   3    2861    1738
  -4  13   3    -150    2575
  -3  13   3    1543    2393
  -2  13   3    -446    2146
  -1  13   3    -340    1095
   0  13   3    -130    2107
   1  13   3    -104    2185
   2  13   3     520    2445
   3  13   3     494    2575
   4  13   3   -1665    2705
   5  13   3    3694    3174
  -4  14   3    -911    2250
  -3  14   3     637    1558
  -2  14   3   -1429    1429
  -1  14   3     390    1899
   0  14   3    3226    2419
   1  14   3     494    2471
   2  14   3    1223    2679
   3  14   3     390    2888
  -4 -14   4    -832    1743
  -3 -14   4    1535    1743
  -2 -14   4    1405    1691
   3 -14   4   -1899    1899
  -6 -13   4     494    1847
  -5 -13   4     572    1717
  -4 -13   4     390    1665
  -3 -13   4    5541    1795
  -2 -13   4    1769    1509
  -1 -13   4    4894    1369
   0 -13   4    -989    2627
   1 -13   4   -2575    2575
   2 -13   4    1901    1456
   3 -13   4    2443    1532
   4 -13   4    1639    1951
   5 -13   4    1561    2081
  -7 -12   4   -1717    1717
  -6 -12   4    4682    1795
  -5 -12   4     416    1535
  -4 -12   4    5618    1406
  -3 -12   4    2177    1821
  -2 -12   4    1894    1218
  -1 -12   4    4818    1308
   0 -12   4    1899    2419
   1 -12   4     965    1218
   2 -12   4    4583    2315
   3 -12   4    1127    3681
   4 -12   4     140    1426
   5 -12   4    1223    1925
   6 -12   4    -442    1977
  -8 -11   4     832    1821
  -7 -11   4     858    1691
  -6 -11   4     345    2536
  -5 -11   4    9071    1450
  -4 -11   4    1483    1821
  -3 -11   4    2546    1190
  -2 -11   4   12926    1540
  -1 -11   4    7579    1238
   0 -11   4    8375    1262
   1 -11   4    9272    1457
   2 -11   4   11997    1535
   3 -11   4    1139    1275
   4 -11   4    1566    2276
   5 -11   4    6299    1622
   6 -11   4    2731    1925
   7 -11   4    1197    2029
  -9 -10   4     -26    1847
  -8 -10   4     989    1717
  -7 -10   4    8585    1899
  -6 -10   4    1839    1244
  -5 -10   4    -293    1130
  -4 -10   4     953    1081
  -3 -10   4    8590    1270
  -2 -10   4   16211    1743
  -1 -10   4    7150     841
   0 -10   4   18926    2120
   1 -10   4   27650    3447
   2 -10   4   10598    1381
   3 -10   4   15057    2302
   4 -10   4    5917    1366
   5 -10   4   13299    1721
   6 -10   4     109    1429
   7 -10   4    1197    1847
   8 -10   4    3642    2133
 -10  -9   4    2055    1925
  -9  -9   4    3148    1795
  -8  -9   4    8923    1847
  -7  -9   4    -442    1327
  -6  -9   4    5701    1213
  -5  -9   4    -863     977
  -4  -9   4    1853    1028
  -3  -9   4   15477    1347
  -2  -9   4   24612    2006
  -1  -9   4    4611     690
   0  -9   4   85621    5161
   1  -9   4    5044     977
   2  -9   4   16261    1534
   3  -9   4   23951    1962
   4  -9   4   30623    2425
   5  -9   4   11257    1516
   6  -9   4    4168    1370
   7  -9   4    1717    1717
   8  -9   4    3122    1899
   9  -9   4      26    2055
 -11  -8   4    -130    1925
 -10  -8   4    -130    1795
  -9  -8   4    2940    1665
  -8  -8   4    6555    1613
  -7  -8   4    7856    1587
  -6  -8   4   19777    1688
  -5  -8   4   17290    2445
  -4  -8   4    8447    1192
  -3  -8   4    2590     898
  -2  -8   4   10669    1012
  -1  -8   4   79804    3838
   0  -8   4    3931     786
   1  -8   4   11343    1808
   2  -8   4   42981    3018
   3  -8   4     634    1158
   4  -8   4    3563    1032
   5  -8   4   10307    1381
   6  -8   4    2360    1405
   7  -8   4    5513    1418
   8  -8   4    5125    1873
   9  -8   4    2081    1925
  10  -8   4    5099    2185
 -11  -7   4    1249    1925
 -10  -7   4   -1171    1587
  -9  -7   4    4526    1613
  -8  -7   4    9391    1691
  -7  -7   4    3486    1249
  -6  -7   4   43334    2868
  -5  -7   4    4282     937
  -4  -7   4   31643    2419
  -3  -7   4   68924    3454
  -2  -7   4    3954     516
  -1  -7   4     876     416
   0  -7   4   50047    3479
   1  -7   4   25246    1642
   2  -7   4   17505    1303
   3  -7   4   44813    2855
   4  -7   4    9180    1178
   5  -7   4   12419    1964
   6  -7   4   10352    1328
   7  -7   4    3088    1194
   8  -7   4     412    1245
   9  -7   4   10171    2133
  10  -7   4    2289    1951
 -12  -6   4   -1301    1873
 -11  -6   4    1327    1743
 -10  -6   4    -676    1483
  -9  -6   4    1587    1379
  -8  -6   4    -442    1145
  -7  -6   4   19900    2263
  -6  -6   4   32720    2381
  -5  -6   4   16854    1437
  -4  -6   4    3171     751
  -3  -6   4    2418     390
  -2  -6   4   22952    1269
  -1  -6   4   99854    6045
   0  -6   4   28675    1665
   1  -6   4   17516    1457
   2  -6   4   86197    5474
   3  -6   4   37156    2525
   4  -6   4   47158    3030
   5  -6   4   34025    4175
   6  -6   4    2742     996
   7  -6   4   27374    2125
   8  -6   4    5088    1323
   9  -6   4    -260    1509
  10  -6   4    -702    1743
 -12  -5   4    2731    1925
 -11  -5   4    2679    1691
 -10  -5   4    3122    1509
  -9  -5   4    4578    1405
  -8  -5   4   19562    2185
  -7  -5   4    3512    1093
  -6  -5   4    4632     950
  -5  -5   4   57958    3495
  -4  -5   4    4699     755
  -3  -5   4   21150    1133
  -2  -5   4   40981    1875
  -1  -5   4   25166    1687
   0  -5   4   97962    5120
   1  -5   4   44605    2406
   2  -5   4   17533    1238
   3  -5   4  122432    7004
   4  -5   4   17758    1468
   5  -5   4    9312    1210
   6  -5   4   52808    3556
   7  -5   4    1733    1769
   8  -5   4    3772    1405
   9  -5   4    8454    1769
  10  -5   4    -130    1535
  11  -5   4   -1535    1795
 -12  -4   4    1353    1431
 -11  -4   4    2536    1639
 -10  -4   4   11584    1218
  -9  -4   4    2899     825
  -8  -4   4    2239     722
  -7  -4   4   16405     980
  -6  -4   4   31054    1604
  -5  -4   4   69011    3018
  -4  -4   4   35570    2445
  -3  -4   4   62323    2972
  -2  -4   4  333670   14631
  -1  -4   4   19796    1232
   0  -4   4   18759    1203
   1  -4   4   97094    4853
   2  -4   4  138354    9082
   3  -4   4   51362    3228
   4  -4   4   57417    3528
   6  -4   4    6946    1197
   7  -4   4   19317    1324
   8  -4   4   10184     972
   9  -4   4    2652     822
  10  -4   4    4358    1808
  11  -4   4    4534    1028
 -12  -3   4     312    1431
 -11  -3   4   10892    1252
 -10  -3   4    4234    1236
  -9  -3   4    1149     763
  -8  -3   4    4230     754
  -7  -3   4    7783     685
  -6  -3   4   57795    2006
  -5  -3   4  172151    6804
  -4  -3   4   11081     611
  -3  -3   4  368568   13903
  -2  -3   4   18565     838
  -1  -3   4   54447    2712
   0  -3   4  108616    5052
   1  -3   4   16684     828
   2  -3   4   49648    3244
   3  -3   4  104003    6347
   4  -3   4   52819    2955
   5  -3   4   69416    3681
   6  -3   4   15320    1069
   7  -3   4   19158    1333
   8  -3   4   19131    1415
   9  -3   4   11084    1100
  10  -3   4    3701     918
  11  -3   4    -590     931
 -13  -2   4    1041    1535
 -12  -2   4     702    1431
 -11  -2   4     884    1275
 -10  -2   4    1544     747
  -9  -2   4   23687    1438
  -8  -2   4    8777     758
  -7  -2   4   12518     642
  -6  -2   4   10778     677
  -5  -2   4  141372    4987
  -4  -2   4  133858    4513
  -3  -2   4   15777     712
  -2  -2   4   32288    1601
  -1  -2   4  269360   11160
   0  -2   4    9751     563
   1  -2   4   57413    3203
   2  -2   4  303060   23907
   3  -2   4  194704    9830
   4  -2   4  114204    5556
   5  -2   4   63134    3446
   6  -2   4    1545     871
   7  -2   4   40615    2433
   8  -2   4    6631     806
   9  -2   4    7110     918
  10  -2   4    1552     831
  11  -2   4    2108    2042
 -13  -1   4   -1483    1483
 -12  -1   4    3772    1483
 -11  -1   4    5359    1353
 -10  -1   4     472     914
  -9  -1   4     932     931
  -8  -1   4    6684     638
  -7  -1   4    2259     388
  -6  -1   4   51477    1891
  -5  -1   4   45879    1517
  -4  -1   4    7331     369
  -3  -1   4  324390   12893
  -2  -1   4  225201    7948
  -1  -1   4   16952     783
   0  -1   4  121921    5353
   1  -1   4  116515    8480
   2  -1   4   61262    4917
   3  -1   4  501102   37330
   4  -1   4   63839    3902
   5  -1   4   11283     844
   6  -1   4   97482    4296
   7  -1   4   13990    1070
   8  -1   4    1413     910
   9  -1   4    3590     774
  10  -1   4    -577     787
  11  -1   4    1197    1145
  12  -1   4      78    1249
 -13   0   4    -208    1457
 -12   0   4    2627    1353
 -11   0   4    -364     953
 -10   0   4   16156    1398
  -9   0   4    5270     835
  -8   0   4    4121     486
  -7   0   4    4114     413
  -6   0   4   23063    1072
  -5   0   4   70030    2279
  -4   0   4    9046     385
  -3   0   4   56149    1748
  -2   0   4  109386    3533
  -1   0   4  319666   12205
   0   0   4  312759   17065
   1   0   4  363940   19851
   2   0   4  116203    8949
   3   0   4     858     494
   4   0   4  103923    5882
   5   0   4   75290    4350
   6   0   4    5209     662
   7   0   4    9992     919
   8   0   4   10795     959
   9   0   4    2306     748
  10   0   4     151     792
  11   0   4    3096    1223
  12   0   4   -1223    1223
 -13   1   4   -1067    1353
 -12   1   4    4370    1405
 -11   1   4    3792    1039
 -10   1   4    1250     744
  -9   1   4    1868     955
  -8   1   4   11746     692
  -7   1   4    1138     417
  -6   1   4   52279    1888
  -5   1   4   42962    1832
  -4   1   4    7024     492
  -3   1   4  349071   12790
  -2   1   4  187201    6497
  -1   1   4   16193     722
   0   1   4  108234    6418
   1   1   4  106908    6069
   2   1   4   64774    4943
   3   1   4  480759   37304
   4   1   4   76480    5333
   5   1   4   13595    4565
   6   1   4   92847    5521
   7   1   4   15535    1185
   8   1   4    4734    1015
   9   1   4    1859    1067
  10   1   4    -312    1041
  11   1   4     884    1197
  12   1   4     208    1301
 -13   2   4    2367    1483
 -12   2   4    1093    1327
 -11   2   4     936    1197
 -10   2   4    -414     725
  -9   2   4   24420    1447
  -8   2   4    7929     795
  -7   2   4   11739     867
  -6   2   4   16273     870
  -5   2   4  146398    5558
  -4   2   4  125436    5019
  -3   2   4   21406    1018
  -2   2   4   29861    1265
  -1   2   4  286393   10565
   0   2   4    7680     477
   1   2   4   53797    3136
   2   2   4  318762   17111
   3   2   4  181159   14542
   4   2   4   90918    8194
   5   2   4   65778    3776
   6   2   4    1513     586
   7   2   4   44684    2652
   8   2   4    4560     964
  10   2   4    3928    1145
  11   2   4     989    1197
 -12   3   4    1197    1431
 -11   3   4   11241    1990
 -10   3   4    5492     889
  -9   3   4    2488     732
  -8   3   4    4615    1193
  -7   3   4    8977     754
  -6   3   4   50487    2584
  -5   3   4  183814    7879
  -4   3   4   11088     618
  -3   3   4  337675   13448
  -2   3   4   14660     961
  -1   3   4   56970    2645
   0   3   4  103809    4889
   1   3   4   11810     761
   2   3   4   57334    3053
   3   3   4   71156    4469
   4   3   4   60898    4396
   5   3   4   68427    4039
   6   3   4   15271    1691
   7   3   4   20252    1459
   8   3   4   21993    1759
  11   3   4     676    1197
 -11   4   4    4526    1977
 -10   4   4   14594    2289
  -9   4   4    3513    1130
  -8   4   4    -276     978
  -7   4   4   17288    2549
  -6   4   4   27050    1569
  -5   4   4   55015    2852
  -4   4   4   32957    1539
  -3   4   4   62714    3005
  -2   4   4  310695   12911
  -1   4   4   23349    1156
   0   4   4   26158    1191
   1   4   4  106777    4695
   2   4   4  192007   12383
   3   4   4   53163    2980
   4   4   4   56736    4552
   5   4   4   30649    2003
   6   4   4    5583     794
   7   4   4   20890    1511
   8   4   4   11362    1426
   9   4   4    1868    1218
 -12   5   4   -2003    2003
 -11   5   4     130    1977
 -10   5   4    5619    1951
  -9   5   4    3208    1418
  -8   5   4   20818    2406
  -7   5   4    3039    1405
  -6   5   4   10668    1083
  -5   5   4   54218    3464
  -4   5   4    7063     685
  -3   5   4   18368    1010
  -2   5   4   33249    1891
  -1   5   4   23254    1301
   0   5   4  116435    4975
   1   5   4   52321    2331
   2   5   4   13722    1058
   3   5   4  116571    6593
   4   5   4   18027    1795
   5   5   4    7606    1015
   6   5   4   57138    3355
   7   5   4    1691    1379
   8   5   4    3665    1256
   9   5   4    8988    1519
  10   5   4    -156    2133
 -12   6   4      26    2237
 -11   6   4    -416    2055
 -10   6   4       0    1925
  -9   6   4     234    1873
  -8   6   4    -659    1782
  -7   6   4   23341    2055
  -6   6   4   34481    4500
  -5   6   4   18700    2692
  -4   6   4    2821     721
  -3   6   4    1495     570
  -2   6   4   23227    1403
  -1   6   4  104492    4815
   0   6   4   33547    1622
   1   6   4   13621     906
   2   6   4   97055    5159
   3   6   4   37909    2234
   4   6   4   45784    3824
   5   6   4   23210    1840
   6   6   4    1665    1431
   7   6   4   22684    2888
   8   6   4    6511    2718
   9   6   4     936    2263
  10   6   4   -2211    2211
 -11   7   4    2731    2289
 -10   7   4    -520    2133
  -9   7   4    5411    2081
  -8   7   4    9729    2159
  -7   7   4    1222    1112
  -6   7   4   39738    3642
  -5   7   4    7211    1058
  -4   7   4   30694    1786
  -3   7   4   75817    3506
  -2   7   4    4471    1048
  -1   7   4    1743     576
   0   7   4   61539    2781
   1   7   4   19307    1231
   2   7   4   13468     884
   3   7   4   39983    3590
   4   7   4   10493    1063
   5   7   4   10796    1899
   6   7   4    4839    1769
   7   7   4    3883    1391
   8   7   4    -858    2315
   9   7   4    9365    2862
  10   7   4    4214    2679
 -11   8   4    1977    2523
 -10   8   4    1483    2315
  -9   8   4    2757    2185
  -8   8   4    3590    2029
  -7   8   4    8673    1415
  -6   8   4   15978    2042
  -5   8   4   17773    1899
  -4   8   4    9919     981
  -3   8   4    2593     740
  -2   8   4   10116     920
  -1   8   4   81024    3851
   0   8   4    5187     687
   1   8   4   10877     847
   2   8   4   48327    2778
   3   8   4     572    1015
   4   8   4    2367    1639
   5   8   4   10770    2003
   6   8   4    1899    1691
   7   8   4    8715    2783
   8   8   4    4865    2731
   9   8   4    1535    2835
  10   8   4     -78    2783
 -10   9   4    3512    2575
  -9   9   4    3044    2367
  -8   9   4    3928    2159
  -7   9   4     156    1769
  -6   9   4    5204    1574
  -5   9   4     738     954
  -4   9   4    4258     916
  -3   9   4    8208    1035
  -2   9   4   27841    1654
  -1   9   4    3863     792
   0   9   4   85048    4096
   1   9   4    6003     978
   2   9   4   18366    2003
   3   9   4   25936    2523
   4   9   4   33480    3590
   5   9   4    9339    2107
   7   9   4      78    2601
   8   9   4    2653    2940
   9   9   4   -2757    2757
  -9  10   4     624    2497
  -8  10   4    1223    2237
  -7  10   4    8819    2315
  -6  10   4    -208    1795
  -5  10   4     720     976
  -4  10   4    1176     928
  -3  10   4    8625    1072
  -2  10   4   15462    1269
  -1  10   4    6785     926
   0  10   4   16259    1235
   1  10   4   20946    2289
   2  10   4   13423    1821
   3  10   4   11472    2445
   6  10   4     338    2679
   7  10   4   -1795    2731
   8  10   4    1821    3200
  -8  11   4    1119    2419
  -7  11   4    2687    2367
  -6  11   4   -1370    1370
  -5  11   4    4456    1453
  -4  11   4    2437    1058
  -3  11   4    1876     989
  -2  11   4   13560    1260
  -1  11   4    4349     976
   0  11   4    6334    1252
   1  11   4    8272    1899
   5  11   4    3720    2809
   6  11   4    1249    2835
   7  11   4    2523    3226
  -7  12   4    -325    1637
  -6  12   4    3152    1637
  -5  12   4     476    2393
  -4  12   4    2765    1495
  -3  12   4    -750    1048
  -2  12   4    -757    1243
  -1  12   4    8357    1912
   0  12   4    3058    1229
   4  12   4    -676    2627
   5  12   4    1483    2809
   6  12   4    1327    3070
  -6  13   4   -1217    1674
  -5  13   4    -104    1606
  -4  13   4     988    1563
  -3  13   4    4571    1552
  -2  13   4    -360    1343
  -1  13   4    -600    1329
   2  13   4   -2575    2575
   3  13   4    1561    2653
   4  13   4     234    2783
   5  13   4    -676    3018
  -4  14   4     -87    1644
  -3  14   4     664    1559
  -2  14   4    1464    1613
  -1  14   4   -2289    2289
   0  14   4    3564    2627
   1  14   4    2341    2653
   2  14   4    5385    2862
   3  14   4   -2731    2731
  -3 -14   5     780    1769
  -6 -13   5    1197    1899
  -5 -13   5    -182    1769
  -4 -13   5    4995    1873
  -3 -13   5    1041    1587
  -2 -13   5    3902    1691
   2 -13   5    1405    1717
   3 -13   5    3122    1899
   4 -13   5     650    1977
  -7 -12   5    3200    1873
  -6 -12   5    2289    1769
  -5 -12   5      78    1587
  -4 -12   5     182    1535
  -3 -12   5    3896    1375
  -2 -12   5    6823    1402
  -1 -12   5    2523    2549
   0 -12   5   11524    3070
   1 -12   5    -723    1239
   2 -12   5    1233    1378
   3 -12   5    3500    1508
   4 -12   5     348    1528
   5 -12   5    1888    1693
   6 -12   5    2211    2133
  -8 -11   5    1041    1847
  -7 -11   5    1275    1717
  -6 -11   5     -52    1509
  -5 -11   5    6372    1394
  -4 -11   5    3135    1304
  -3 -11   5     849    1162
  -2 -11   5    2118    1201
  -1 -11   5     806    2237
   0 -11   5    4221    1160
   1 -11   5    1322    1145
   2 -11   5    5704    1795
   3 -11   5    2109    1327
   4 -11   5    3281    1446
   5 -11   5    8906    2666
   6 -11   5    1093    1873
   7 -11   5    3200    2185
  -9 -10   5   -1353    1925
  -8 -10   5    3564    1847
  -7 -10   5    2641    1347
  -6 -10   5    2607    1302
  -5 -10   5     294    1131
  -4 -10   5    -147    1111
  -3 -10   5   21260    1850
  -2 -10   5   11695    2341
  -1 -10   5    2081    2055
   0 -10   5    1027     965
   1 -10   5    4292    1223
   2 -10   5    4361    1174
   3 -10   5   19942    1886
   4 -10   5    1787    1260
   5 -10   5    4053    1446
   6 -10   5   -1574    1574
   7 -10   5     546    1873
   8 -10   5    1457    2107
 -10  -9   5       0    2029
  -9  -9   5   -1327    1821
  -8  -9   5    2471    1691
  -7  -9   5    1319    1272
  -6  -9   5     529    1096
  -5  -9   5    3662    1165
  -4  -9   5   45616    3035
  -3  -9   5   22511    3694
  -2  -9   5   11290    1309
  -1  -9   5    2396     741
   0  -9   5    1722     897
   1  -9   5    1636     950
   2  -9   5    7259    1208
   3  -9   5    3175    1099
   4  -9   5   14934    1612
   5  -9   5    1487    1228
   6  -9   5    7371    1513
   7  -9   5    4646    1524
   8  -9   5   -1769    1769
   9  -9   5   -1951    1951
 -11  -8   5   -1925    2133
 -10  -8   5    1691    1769
  -9  -8   5    1587    1613
  -8  -8   5    -442    1353
  -7  -8   5    2810    1216
  -6  -8   5   10473    1424
  -5  -8   5   14686    1520
  -4  -8   5    6397    1087
  -3  -8   5   25242    3187
  -2  -8   5    3863     624
  -1  -8   5    2549    1613
   0  -8   5    8523    1087
   1  -8   5     -76     796
   2  -8   5   20616    1683
   3  -8   5   17545    1530
   4  -8   5    6455    1232
   5  -8   5   20381    1854
   6  -8   5   14494    1713
   7  -8   5    1605    1342
   8  -8   5    9937    2055
   9  -8   5    -754    1873
 -11  -7   5    1717    2029
 -10  -7   5    4552    1743
  -9  -7   5    1483    1509
  -8  -7   5    1639    1353
  -7  -7   5    1293    1083
  -6  -7   5    6189    1134
  -5  -7   5    8403    1106
  -4  -7   5   50620    3172
  -3  -7   5    6227     606
  -2  -7   5   25489    1569
  -1  -7   5   15088    1951
   0  -7   5    4791     796
   1  -7   5   27329    1981
   2  -7   5   41146    2581
   3  -7   5    4172     941
   4  -7   5   22455    2927
   5  -7   5     673    1011
   6  -7   5   10510    1424
   7  -7   5   18565    1838
   8  -7   5     123    1311
   9  -7   5    6087    1873
  10  -7   5    1171    1951
 -11  -6   5    2835    1743
 -10  -6   5     -26    1535
  -9  -6   5   13449    2003
  -8  -6   5   14594    1873
  -7  -6   5   15155    1691
  -6  -6   5   22944    1808
  -5  -6   5   18910    1556
  -4  -6   5    2156     803
  -3  -6   5   60970    2792
  -2  -6   5   11193     843
  -1  -6   5    7027     842
   0  -6   5   96732    6485
   1  -6   5   69449    3858
   2  -6   5    2969     744
   3  -6   5   31439    2263
   4  -6   5   19702    1626
   5  -6   5   22712    1691
   6  -6   5    4974    1730
   7  -6   5    7158    1312
   8  -6   5    2166    1318
   9  -6   5    3044    1665
  10  -6   5    1925    1769
 -12  -5   5   -1613    1951
 -11  -5   5    -702    1769
 -10  -5   5    3772    1509
  -9  -5   5    2315    1327
  -8  -5   5   14464    1899
  -7  -5   5   20552    1581
  -6  -5   5   28239    2074
  -5  -5   5   67914    4240
  -4  -5   5    6657    1275
  -3  -5   5   51999    2552
  -2  -5   5    4572     581
  -1  -5   5  179843    9671
   0  -5   5   12058    1027
   1  -5   5   28417    1363
   2  -5   5   52424    3432
   3  -5   5    8664     976
   4  -5   5   12137    1886
   5  -5   5   24822    2042
   6  -5   5    5985    1099
   7  -5   5   14763    1560
   8  -5   5    4995    1535
   9  -5   5     364    1483
  10  -5   5    2367    1743
 -12  -4   5     546    1483
 -11  -4   5    3483    1125
 -10  -4   5    3859    1011
  -9  -4   5    3583    1067
  -8  -4   5   42434    2403
  -7  -4   5    5215     639
  -6  -4   5   34317    2596
  -5  -4   5    1505     374
  -4  -4   5   47253    2300
  -3  -4   5  101115    4944
  -2  -4   5   37428    2181
  -1  -4   5   27417    1440
   0  -4   5  139504    6354
   1  -4   5  139680    6333
   2  -4   5   35559    2217
   3  -4   5   23741    1652
   4  -4   5    9911    1327
   5  -4   5    3746    1015
   6  -4   5   21279    2237
   7  -4   5    2211    1223
   8  -4   5   11317    1106
   9  -4   5    8971    2003
  10  -4   5     557     871
  11  -4   5     390    1639
 -12  -3   5    1405    1535
 -11  -3   5    -193    1026
 -10  -3   5   16103    1300
  -9  -3   5    6207     965
  -8  -3   5    5833     700
  -7  -3   5   49838    2343
  -6  -3   5   20476     902
  -5  -3   5   51653    2016
  -4  -3   5   66978    3102
  -3  -3   5   50208    2004
  -1  -3   5  205547    9573
   0  -3   5   15222     915
   1  -3   5  224495   10406
   2  -3   5  132400    7734
   3  -3   5    3805     318
   4  -3   5   49714    2892
   5  -3   5   40168    2570
   6  -3   5    8344     923
   7  -3   5    7231     838
   8  -3   5    1652     730
   9  -3   5      66     781
  10  -3   5    5211     985
  11  -3   5    -387     947
 -12  -2   5    5697    1535
 -11  -2   5    5307    1405
 -10  -2   5    1867     980
  -9  -2   5   17643    1154
  -8  -2   5   17159    1572
  -7  -2   5     432     668
  -6  -2   5   35164    1527
  -5  -2   5   92970    3384
  -4  -2   5   22131     867
  -3  -2   5   82217    4019
  -2  -2   5   26797    1183
  -1  -2   5   17014     744
   0  -2   5  299780   14255
   1  -2   5  273504   15540
   2  -2   5  120769    7158
   3  -2   5   21383    2237
   4  -2   5    1743     754
   5  -2   5   53942    2977
   6  -2   5    -396     525
   7  -2   5    3313     699
   8  -2   5    4836     871
   9  -2   5    9892    1050
  10  -2   5     -18     858
  11  -2   5    5279    1056
 -13  -1   5     858    1587
 -12  -1   5    1873    1457
 -11  -1   5     411    1054
 -10  -1   5    9077    1167
  -9  -1   5    8258     686
  -8  -1   5    9954     777
  -7  -1   5   34393    1400
  -6  -1   5   25908    1075
  -5  -1   5  119679    3784
  -4  -1   5   44894    3267
  -3  -1   5    7333     533
  -2  -1   5   35175    1874
  -1  -1   5  102817    4167
   0  -1   5  104768    4957
   2  -1   5   73229    6425
   3  -1   5   11446    1197
   4  -1   5  116307    9521
   5  -1   5    1613     506
   6  -1   5    9677    1301
   7  -1   5   90838    4638
   8  -1   5    1295     692
   9  -1   5     685     750
  10  -1   5    3887     913
  11  -1   5     442    1197
 -13   0   5    1405    1561
 -12   0   5   -1301    1301
 -11   0   5    -260    1249
 -10   0   5    -707     857
  -9   0   5    7457     845
  -8   0   5   24189    1078
  -7   0   5    6223     559
  -6   0   5   32629    1268
  -5   0   5   28320    1144
  -4   0   5   26275     981
  -3   0   5   81422    2905
  -2   0   5    2558     278
  -1   0   5   19712    1060
   0   0   5  191720   10519
   1   0   5   10770     782
   2   0   5    1483     572
   3   0   5    9157    1041
   4   0   5   57152    4578
   5   0   5  170767    9652
   6   0   5   38471    2404
   7   0   5    9001    1275
   8   0   5    5592     785
   9   0   5   13915    1185
  10   0   5    -206     818
  11   0   5    1483    1223
 -13   1   5    2133    1509
 -12   1   5    2705    1379
 -11   1   5    1405    1223
 -10   1   5    7985    1061
  -9   1   5    6923     729
  -8   1   5    9479     628
  -7   1   5   37054    1583
  -6   1   5   26423    1219
  -5   1   5  113336    4559
  -4   1   5   64968    2155
  -3   1   5    6606     434
  -2   1   5   40277    1555
  -1   1   5  101269    4436
   0   1   5  111384    5958
   1   1   5   11229     828
   2   1   5   92791    6451
   3   1   5   10770    1171
   4   1   5  129730    9521
   5   1   5    1897     574
   6   1   5   10830     962
   7   1   5   78457    6842
   8   1   5    -702     936
   9   1   5    -963    1119
  10   1   5    5931    1223
  11   1   5    -780    1249
 -12   2   5    1925    1353
 -11   2   5    4645    1097
 -10   2   5     707     697
  -9   2   5   14695    1005
  -8   2   5   14210    1003
  -7   2   5     972     492
  -6   2   5   47490    1735
  -5   2   5  100570    3786
  -4   2   5   18363     965
  -3   2   5   87769    3333
  -2   2   5   30062    1206
  -1   2   5   19892     826
   0   2   5  305223   13023
   1   2   5  279899   15153
   2   2   5  132250    6998
   3   2   5   29005    2237
   4   2   5      52     650
   5   2   5   55317    3269
   6   2   5    2094     845
   7   2   5    4740     735
   8   2   5    2601    1041
  10   2   5    -260    1067
  11   2   5    3070    1327
 -12   3   5    1613    1431
 -11   3   5     321     887
 -10   3   5   10220    1069
  -9   3   5    6129     745
  -8   3   5    3898     781
  -7   3   5   49377    2101
  -6   3   5   17862     979
  -5   3   5   61060    2277
  -4   3   5   86105    3027
  -3   3   5   45448    1936
  -2   3   5   69849    2750
  -1   3   5  200533    7761
   0   3   5   15411     725
   1   3   5  213114   12073
   2   3   5  132824    7329
   3   3   5    3610     676
   4   3   5   63603    4370
   5   3   5   55530    2889
   6   3   5    8612     925
   7   3   5    7957     936
   8   3   5    1691     989
  11   3   5    -390    1223
 -12   4   5     650    1951
 -11   4   5    4158    1397
 -10   4   5    2015    1231
  -9   4   5    3082     937
  -8   4   5   36488    2180
  -7   4   5    5810     841
  -6   4   5   43234    2121
  -5   4   5    2000     424
  -4   4   5   45904    1930
  -3   4   5  111675    4979
  -2   4   5   33239    1549
  -1   4   5   25246    1396
   0   4   5  127357    6144
   1   4   5  126713    6109
   2   4   5   32277    2023
   3   4   5   13873    1130
   4   4   5   12539    1301
   5   4   5    5025     794
   6   4   5   22742    1669
   7   4   5    4669     866
   8   4   5    8246    1847
   9   4   5    6555    2289
 -12   5   5    -125    1490
 -11   5   5      25    1370
 -10   5   5    3868    1361
  -9   5   5    1523    1170
  -8   5   5   17891    1340
  -7   5   5   14502    1250
  -6   5   5   24347    1560
  -5   5   5   69903    3385
  -4   5   5    4376     701
  -3   5   5   51329    2260
  -2   5   5    8968     681
  -1   5   5  158744    7703
   0   5   5   11958     791
   1   5   5   20276    1266
   2   5   5   58763    3219
   3   5   5    8684    1288
   5   5   5   26234    1837
   6   5   5    6392     876
   7   5   5   12409    2081
   8   5   5    5359    1691
   9   5   5     624    2211
 -12   6   5   -1639    2289
 -11   6   5    1996    1499
 -10   6   5      29    1324
  -9   6   5   16701    2471
  -8   6   5   12870    1256
  -7   6   5   14256    1229
  -6   6   5   14923    1261
  -5   6   5   18648    1267
  -4   6   5    3081     693
  -3   6   5   52715    2821
  -2   6   5   16212    1115
  -1   6   5   10835     775
   0   6   5  119495    5169
   1   6   5   59721    3011
   2   6   5    1876     604
   3   6   5   31966    1977
   4   6   5   19016    1925
   5   6   5   17140    1704
   6   6   5    6738    1665
   7   6   5    7232    1847
   8   6   5    2945    1419
   9   6   5    2731    2523
  10   6   5   -2133    2575
 -11   7   5     463    1572
 -10   7   5    4113    1964
  -9   7   5    -191    1366
  -8   7   5    1890    1274
  -7   7   5     430     890
  -6   7   5    5708    1100
  -5   7   5    4399     865
  -4   7   5   46249    2497
  -3   7   5    5487     795
  -2   7   5   32050    1647
  -1   7   5   11094     899
   0   7   5    5097     650
   1   7   5   27638    1516
   2   7   5   35640    2327
   3   7   5    2809    1067
   4   7   5   20707    2211
   5   7   5    5281    1665
   6   7   5   10562    2055
   7   7   5   15894    2497
   8   7   5   -1171    2523
   9   7   5    6972    2835
  10   7   5    1405    2783
 -11   8   5     -91    1637
 -10   8   5     786    1554
  -9   8   5    1513    1587
  -8   8   5    2264    1351
  -7   8   5     423    1587
  -6   8   5   11532    1623
  -5   8   5   15581    1600
  -4   8   5    5290    1561
  -3   8   5   24326    1613
  -2   8   5    4731     795
  -1   8   5    3875     730
   0   8   5   12183     900
   1   8   5    2602     781
   2   8   5   19705    1480
   3   8   5   13007    1847
   4   8   5    8715    1379
   5   8   5   17585    2627
   8   8   5   13423    3200
   9   8   5    4500    3018
 -10   9   5     718    1663
  -9   9   5    -473    1535
  -8   9   5    1217    1425
  -7   9   5    1110    1287
  -6   9   5    2025     991
  -5   9   5    2294     935
  -4   9   5   41688    4214
  -3   9   5   17713    1384
  -2   9   5    9882    1035
  -1   9   5    4687     819
   0   9   5     787     704
   1   9   5    -127     825
   2   9   5   12435    1691
   3   9   5    1925    1275
   4   9   5    9443    2419
   7   9   5    1821    2992
   8   9   5    1509    2914
   9   9   5   -3096    3096
  -9  10   5      99    3161
  -8  10   5    2114    1562
  -7  10   5     949    1435
  -6  10   5    1235    1342
  -5  10   5    -979     979
  -4  10   5     347     960
  -3  10   5   20456    1519
  -2  10   5    7993    1069
  -1  10   5    1668     855
   0  10   5    2853    1025
   1  10   5    6516    1223
   2  10   5    5463    1587
   7  10   5     156    2888
   8  10   5   -1119    3174
  -8  11   5     750    1643
  -7  11   5    1807    1590
  -6  11   5     611    1453
  -5  11   5    1099    1423
  -4  11   5    2105    1095
  -3  11   5    1530    1019
  -2  11   5    4788    1024
  -1  11   5    1247    1167
   0  11   5    2471    1144
   1  11   5    2471    1743
   6  11   5   -2914    2914
   7  11   5    4058    3252
  -7  12   5    2537    1729
  -6  12   5    2097    2992
  -5  12   5     598    1552
  -4  12   5     283    1429
  -3  12   5    3475    1161
  -2  12   5    3567    1429
  -1  12   5     848    1266
   0  12   5   10171    2315
   5  12   5    1613    3018
   6  12   5    1249    3148
  -6  13   5     320    1812
  -5  13   5    2042    2250
  -4  13   5    5716    1695
  -3  13   5     374    1480
  -2  13   5    2604    1462
  -1  13   5    5909    1652
   4  13   5    3330    3070
  -3  14   5    -641    1610
  -2  14   5     740    1613
   2  14   5   -2081    2862
  -5 -13   6   -1353    1743
  -4 -13   6     312    1691
   3 -13   6    6035    2133
  -7 -12   6      78    1795
  -6 -12   6     156    1743
  -5 -12   6    -286    1613
  -4 -12   6    8376    1899
  -3 -12   6    1353    1587
  -2 -12   6    6972    2862
  -1 -12   6   -2289    2497
   0 -12   6    -104    2575
   1 -12   6    3356    2757
   2 -12   6    7620    1808
   3 -12   6    1509    1795
   4 -12   6    5697    2055
   5 -12   6    1509    2003
  -8 -11   6    -182    1847
  -7 -11   6    1769    1717
  -6 -11   6    3304    1691
  -5 -11   6    1252    1322
  -4 -11   6     821    2666
  -3 -11   6   14876    1689
  -2 -11   6   -2055    2263
  -1 -11   6    5021    2523
   0 -11   6    3200    2445
   1 -11   6    2272    1392
   2 -11   6    -739    1238
   3 -11   6    2341    1392
   4 -11   6    2490    2575
   5 -11   6    -401    1860
   6 -11   6    4813    2107
  -9 -10   6    1067    1977
  -8 -10   6    2419    1795
  -7 -10   6    1914    1392
  -6 -10   6     960    1295
  -5 -10   6    8582    1454
  -4 -10   6    2867    1209
  -3 -10   6     416    1134
  -2 -10   6   14542    2627
  -1 -10   6   21461    3148
   0 -10   6    9695    1691
   1 -10   6    5619    1205
   2 -10   6    5792    1264
   3 -10   6    3227    1255
   4 -10   6     181    1285
   5 -10   6    3180    1479
   6 -10   6    1878    2263
   7 -10   6    3980    2055
 -10  -9   6     156    2055
  -9  -9   6    2055    1847
  -8  -9   6    2627    1691
  -7  -9   6    5557    1382
  -6  -9   6   11285    1545
  -5  -9   6     267    1081
  -4  -9   6   10179    1381
  -3  -9   6   17529    3512
  -2  -9   6   -1743    1743
  -1  -9   6    1347     502
   0  -9   6   14062    1316
   1  -9   6    8849    1201
   2  -9   6   25487    2104
   3  -9   6   12540    1511
   4  -9   6    1594    1228
   5  -9   6    3463    1355
   6  -9   6    5069    1508
   7  -9   6    5516    1611
   8  -9   6    2159    1899
 -10  -8   6    2055    1951
  -9  -8   6      52    1743
  -8  -8   6    2464    1343
  -7  -8   6    3379    1252
  -6  -8   6    5928    1257
  -5  -8   6   22551    1931
  -4  -8   6    1627    1522
  -3  -8   6     989    1444
  -2  -8   6    5769     830
  -1  -8   6   45769    2863
   0  -8   6   16046    1497
   1  -8   6   43596    2950
   2  -8   6   65490    4208
   3  -8   6    -963     963
   4  -8   6   10715    1548
   5  -8   6    7208    2042
   6  -8   6    2757    1365
   7  -8   6    2921    1476
   8  -8   6   -1457    1457
   9  -8   6    3668    1951
 -11  -7   6    -390    1951
 -10  -7   6    1353    1769
  -9  -7   6    3382    1665
  -8  -7   6    3460    1509
  -7  -7   6    2717    1170
  -6  -7   6   22658    1880
  -5  -7   6    2448     965
  -4  -7   6   37258    2599
  -3  -7   6   17239    1494
  -2  -7   6   48627    2869
  -1  -7   6   38875    2362
   0  -7   6   47869    3243
   1  -7   6   36505    2531
   2  -7   6   17704    1555
   3  -7   6   14314    1528
   4  -7   6   12934    1443
   5  -7   6   18158    1785
   6  -7   6    7600    2068
   7  -7   6     331    1241
   8  -7   6    6831    1591
   9  -7   6    2185    1795
 -11  -6   6    -936    1847
 -10  -6   6    1977    1717
  -9  -6   6     156    1431
  -8  -6   6    7336    1639
  -7  -6   6    8583    1225
  -6  -6   6   11393    2966
  -5  -6   6    4012     972
  -4  -6   6   29688    3005
  -3  -6   6    7302     663
  -2  -6   6   68008    4220
  -1  -6   6   31790    2105
   0  -6   6   50311    3067
   1  -6   6   29171    1899
   2  -6   6    9879    1097
   3  -6   6    -189     780
   4  -6   6   22250    1869
   5  -6   6      32     953
   6  -6   6    6757    1233
   7  -6   6   14953    1684
   8  -6   6    1267    1326
   9  -6   6     871    1452
  10  -6   6    1379    1873
 -12  -5   6    -884    1951
 -11  -5   6    2471    1769
 -10  -5   6    1821    1587
  -9  -5   6    8793    1691
  -8  -5   6   15660    1977
  -7  -5   6    1340     981
  -6  -5   6   20840    1626
  -5  -5   6   13920    1756
  -4  -5   6   11137     845
  -3  -5   6   73309    4188
  -2  -5   6    5279    2627
  -1  -5   6   65131    3954
   0  -5   6   54825    2880
   1  -5   6    5329     580
   2  -5   6   22443    1749
   3  -5   6    9724    1088
   4  -5   6   27768    4032
   5  -5   6    8327    1249
   6  -5   6   12610    1410
   7  -5   6    -800    1058
   8  -5   6    1261    1756
   9  -5   6   -1340    1340
  10  -5   6    1847    1795
 -12  -4   6    -364    1483
 -11  -4   6    1901    1099
 -10  -4   6    4454    1063
  -9  -4   6    9956    1340
  -8  -4   6   11302    1118
  -7  -4   6   27517    3291
  -6  -4   6   13062     982
  -5  -4   6   29234    1299
  -4  -4   6   21094    1232
  -3  -4   6   29579    2013
  -2  -4   6   49332    3228
  -1  -4   6   58749    3562
   0  -4   6   11380     841
   1  -4   6   43964    2097
   2  -4   6   85808    4933
   3  -4   6   30467    2445
   4  -4   6   20411    2198
   5  -4   6   19900    1925
   6  -4   6    7622    1275
   7  -4   6    8741    1535
   8  -4   6    1587    1327
   9  -4   6    1925    1405
  10  -4   6     260    1613
 -12  -3   6    2992    1587
 -11  -3   6    1723    1073
 -10  -3   6    3120     973
  -9  -3   6    7550    1028
  -8  -3   6     208     601
  -7  -3   6   22345    1191
  -6  -3   6   22311    1098
  -5  -3   6    4921     514
  -4  -3   6   21162    1218
  -3  -3   6  221706   11817
  -2  -3   6    2612     767
  -1  -3   6   45320    2577
   0  -3   6   77134    3694
   1  -3   6   50079    2651
   2  -3   6   53650    2813
   3  -3   6   68718    3577
   4  -3   6   36076    2063
   5  -3   6   40805    2304
   6  -3   6   16140    1136
   7  -3   6    1180     681
   8  -3   6    4806    1522
   9  -3   6    -439     800
  10  -3   6    1771    1275
 -12  -2   6    2914    1535
 -11  -2   6     650    1353
 -10  -2   6    2401     938
  -9  -2   6    -346     581
  -8  -2   6    5060     726
  -7  -2   6   17171     989
  -6  -2   6    4148     511
  -5  -2   6   49131    1769
  -4  -2   6   86374    3355
  -3  -2   6    1976     304
  -2  -2   6   97248    3798
  -1  -2   6  110755    4430
   0  -2   6   46805    2352
   1  -2   6   61314    4240
   2  -2   6   31599    3785
   3  -2   6   14206    1730
   4  -2   6   17481    1561
   5  -2   6   32866    1993
   6  -2   6    3616     667
   7  -2   6   49818    2877
   8  -2   6     874     736
   9  -2   6    9492    1087
  10  -2   6      90     881
  11  -2   6     116     974
 -12  -1   6    1145    1483
 -11  -1   6    1483    1327
 -10  -1   6      71    1561
  -9  -1   6   11127     807
  -8  -1   6     806     551
  -7  -1   6   32174    1351
  -6  -1   6   54789    1965
  -5  -1   6   34801    1665
  -4  -1   6   92593    3572
  -3  -1   6   93393    3995
  -2  -1   6  260487   11848
  -1  -1   6   53619    2467
   0  -1   6   75012    3353
   1  -1   6   45113    3694
   2  -1   6  191721   14724
   3  -1   6   47527    3902
   4  -1   6   27783    2549
   5  -1   6   24823    1655
   6  -1   6   15764    2055
   7  -1   6   10055     974
   8  -1   6    6372     855
   9  -1   6    -732     781
  10  -1   6    -605     862
  11  -1   6    -208    1223
 -12   0   6     338    1431
 -11   0   6    1951    1327
 -10   0   6    1291     823
  -9   0   6    -544     810
  -8   0   6   39828    2736
  -7   0   6   49318    3200
  -6   0   6    3005     502
  -5   0   6   62841    2316
  -4   0   6  118317    4207
  -3   0   6   36232    1513
  -2   0   6  231146    8875
  -1   0   6  118648    6593
   0   0   6   47345    2750
   1   0   6   96101    5361
   2   0   6  123513    9573
   3   0   6    7362     989
   4   0   6   76428    6035
   5   0   6    4024     780
   6   0   6   16207    1743
   7   0   6    1691    1015
   8   0   6   -1015    1067
   9   0   6    1475    1054
  10   0   6    4768     994
  11   0   6     494    1223
 -12   1   6    2159    1483
 -11   1   6    1847    1301
 -10   1   6    -293     775
  -9   1   6    7990     806
  -8   1   6    3916     622
  -7   1   6   34610    1537
  -6   1   6   47251    2142
  -5   1   6   30364    1428
  -4   1   6   88289    3236
  -3   1   6  108809    3639
  -2   1   6  253152    9785
  -1   1   6   47569    2271
   0   1   6   65247    4018
   1   1   6   38089    2437
   2   1   6  192189   14724
   3   1   6   48255    3980
   4   1   6   28953    2497
   5   1   6   22855    1700
   6   1   6   25717    1663
   7   1   6   13423    1509
   8   1   6    8038    1327
   9   1   6    -312    1171
  10   1   6    1457    1171
  11   1   6   -1223    1223
 -12   2   6     598    1379
 -11   2   6    2313    1223
 -10   2   6    5443     897
  -9   2   6     137     629
  -8   2   6    4348     654
  -7   2   6   12850     876
  -6   2   6    4889     542
  -5   2   6   44992    1975
  -4   2   6   82197    3336
  -3   2   6    2394     346
  -2   2   6   96133    3776
  -1   2   6  116239    4395
   0   2   6   46445    2731
   1   2   6   48059    3026
   2   2   6   35844    2033
   3   2   6   14151    1457
   4   2   6   10379    1431
   5   2   6   37434    2992
   6   2   6    4557     788
   7   2   6   53536    4266
   8   2   6    1925    1093
  11   2   6     156    1249
 -12   3   6    1249    1431
 -11   3   6    3238     969
 -10   3   6    2080     842
  -9   3   6    8913     837
  -8   3   6     843     601
  -7   3   6   24146    1208
  -6   3   6   30620    1265
  -5   3   6    3348     916
  -4   3   6   20462    1021
  -3   3   6  240926    8921
  -2   3   6    3824     377
  -1   3   6   39180    1680
   0   3   6   74950    2967
   1   3   6   57292    3072
   2   3   6   64696    4578
   3   3   6   65109    3808
   4   3   6   37122    3122
   5   3   6   40061    3434
   6   3   6   14325    1273
   7   3   6     180     794
   8   3   6    2055    1145
 -12   4   6     494    2055
 -11   4   6    3379    1425
 -10   4   6    6351    1378
  -9   4   6   11673    1200
  -8   4   6   11803    1152
  -7   4   6   22955    1551
  -6   4   6    8741     970
  -5   4   6   23312    1541
  -4   4   6   22031    1063
  -3   4   6   30628    1213
  -2   4   6   55111    2159
  -1   4   6   59053    2361
   0   4   6   13899     669
   1   4   6   35391    2400
   2   4   6   79149    4635
   3   4   6   27164    2888
   4   4   6   22684    2107
   5   4   6   16128    1795
   6   4   6    3499     842
   7   4   6    8438    1075
 -12   5   6    1892    1581
 -11   5   6    1531    1431
 -10   5   6    2712    1361
  -9   5   6    6706    1386
  -8   5   6   14968    1304
  -7   5   6     160     799
  -6   5   6   17732    1317
  -5   5   6   14197    1091
  -4   5   6   13067     966
  -3   5   6   67580    3386
  -2   5   6    6640     675
  -1   5   6   61793    3056
   0   5   6   60268    2791
   1   5   6    5654     555
   2   5   6   25299    1617
   3   5   6   10945     918
   4   5   6   27054    2523
   5   5   6    7128    1223
   6   5   6   10823    1154
   7   5   6   -1119    1509
   8   5   6    3512    1665
   9   5   6   -1691    2445
 -11   6   6    1247    1508
 -10   6   6    4643    1472
  -9   6   6    1028    1288
  -8   6   6   10541    1268
  -7   6   6    6210    1069
  -6   6   6    5917    1149
  -5   6   6    6222     865
  -4   6   6   21215    1446
  -3   6   6    6158     784
  -2   6   6   72016    3407
  -1   6   6   30652    1691
   0   6   6   47703    2427
   1   6   6   24162    1416
   2   6   6   11385     981
   3   6   6     676     963
   4   6   6   26534    2393
   5   6   6    -327     816
   6   6   6    5385    1769
   7   6   6   13839    2341
   9   6   6    3928    2705
 -11   7   6    1074    1571
 -10   7   6   -1433    1433
  -9   7   6    2354    1425
  -8   7   6    3822    1341
  -7   7   6    4781    1000
  -6   7   6   21472    1725
  -5   7   6     135     784
  -4   7   6   35940    2036
  -3   7   6   16317    1191
  -2   7   6   41752    2332
  -1   7   6   32089    1887
   0   7   6   53285    2562
   1   7   6   36716    1927
   2   7   6   19537    1425
   3   7   6   20837    1951
   4   7   6   12929    1665
   5   7   6   20015    1623
   6   7   6    3070    1821
   9   7   6    -780    2757
 -10   8   6    3086    1609
  -9   8   6    3772    3174
  -8   8   6     481    1313
  -7   8   6    3645    1297
  -6   8   6    5987    1178
  -5   8   6   23580    1571
  -4   8   6     195     806
  -3   8   6    1664     792
  -2   8   6    2267     778
  -1   8   6   42072    2302
   0   8   6   18305    1185
   1   8   6   43754    2741
   2   8   6   68988    5541
   3   8   6     676    1223
   4   8   6   11862    1665
   5   8   6    4188    2029
   8   8   6     520    3070
   9   8   6    1041    3070
 -10   9   6    2747    1710
  -9   9   6     793    1600
  -8   9   6    1483    1425
  -7   9   6    3570    1416
  -6   9   6   10983    1571
  -5   9   6    1298     931
  -4   9   6    8429    1090
  -3   9   6   16231    1298
  -2   9   6     871     978
  -1   9   6    4490     817
   0   9   6    8218    1218
   1   9   6    6602    1100
   2   9   6   27106    2757
   3   9   6   12226    1847
   8   9   6    2705    3226
  -9  10   6    1018    1664
  -8  10   6    1554    1572
  -7  10   6     595    3057
  -6  10   6    1656    1407
  -5  10   6    5275    1474
  -4  10   6    2905    1010
  -3  10   6    1961     919
  -2  10   6   10123    1117
  -1  10   6   20576    1886
   0  10   6    6638    1231
   1  10   6    4084    1717
   2  10   6     -26    1509
  -8  11   6    1173    1682
  -7  11   6      -8    1554
  -6  11   6    3442    1597
  -5  11   6    1406    1423
  -4  11   6     618    1054
  -3  11   6   12554    1536
  -2  11   6     842    1188
  -1  11   6    3198    1230
   0  11   6    3107    3278
   1  11   6    2601    1821
  -7  12   6   -1673    1673
  -6  12   6    1042    1663
  -5  12   6     213    1559
  -4  12   6    2563    1533
  -3  12   6    1123    1394
  -2  12   6    5405    1456
  -1  12   6     141    1268
   0  12   6    1483    2055
  -5  13   6     786    1689
  -4  13   6     399    1568
  -3  13   6   -1436    1436
  -2  13   6   -1360    1360
  -1  13   6    2159    2315
  -2  14   6     131    1550
  -6 -12   7    2055    1795
  -5 -12   7   -1639    1639
   2 -12   7    8038    2055
   3 -12   7    2237    1899
   4 -12   7   -1535    1847
  -8 -11   7    1665    1899
  -7 -11   7     494    1743
  -6 -11   7     780    1639
  -5 -11   7    1093    1561
  -4 -11   7    1809    1284
  -3 -11   7    1223    2523
  -2 -11   7     572    2471
  -1 -11   7   -2263    2263
   0 -11   7    4839    2601
   1 -11   7    6423    1422
   2 -11   7    -793    1318
   3 -11   7    1952    1411
   4 -11   7     910    1691
   5 -11   7    -156    1743
   6 -11   7    4214    2133
  -9 -10   7    3538    2029
  -8 -10   7      26    1743
  -7 -10   7     338    1613
  -6 -10   7    -223    1315
  -5 -10   7     296    1255
  -4 -10   7    1759    1938
  -3 -10   7    7232    2445
  -2 -10   7    1457    2133
  -1 -10   7    3928    2315
   0 -10   7    4746    1184
   1 -10   7    2265    1379
   2 -10   7    3333    1271
   3 -10   7   11018    1638
   4 -10   7     455    1364
   5 -10   7    2284    1509
   6 -10   7    -546    1795
   7 -10   7    1093    1873
  -9  -9   7     780    1847
  -8  -9   7   -1644    3616
  -7  -9   7     160    1288
  -6  -9   7    1891    1258
  -5  -9   7    8820    1385
  -4  -9   7    2393    1127
  -3  -9   7    4813    2211
  -2  -9   7   10171    2497
  -1  -9   7    3164     949
   0  -9   7    1297    1470
   1  -9   7    9542    1312
   2  -9   7    3654    1145
   3  -9   7    6647    1392
   4  -9   7    6529    1416
   5  -9   7    1725    1341
   6  -9   7     856    1446
   7  -9   7     156    1769
 -10  -8   7    1197    1873
  -9  -8   7    -130    1717
  -8  -8   7   -1639    1639
  -7  -8   7    2941    1782
  -6  -8   7    4634    1264
  -5  -8   7    3384    1149
  -4  -8   7    -191    1340
  -3  -8   7    1795    1899
  -2  -8   7     945     814
  -1  -8   7   29486    2082
   0  -8   7    3599    1020
   1  -8   7    8739    1241
   2  -8   7   30751    2367
   3  -8   7    6527    1228
   4  -8   7    2979    1205
   5  -8   7    -453    1353
   6  -8   7    1682    1691
   7  -8   7     557    1437
   8  -8   7    1587    1873
 -11  -7   7     468    1977
 -10  -7   7    1613    1795
  -9  -7   7    2159    1639
  -8  -7   7    4402    1704
  -7  -7   7    8921    2068
  -6  -7   7    5175    1209
  -5  -7   7     279    1418
  -4  -7   7   30822    4136
  -3  -7   7   22866    2835
  -2  -7   7     332     806
  -1  -7   7   12746    1343
   0  -7   7   40544    2819
   1  -7   7   16516    1535
   2  -7   7   25513    2575
   3  -7   7     325    1379
   4  -7   7   47987    3143
   5  -7   7     457    1197
   6  -7   7    3549    1288
   7  -7   7    6404    1486
   8  -7   7    2092    1486
   9  -7   7    3850    1977
 -11  -6   7    1717    1847
 -10  -6   7    -676    1639
  -9  -6   7    2705    1561
  -8  -6   7    1558    1197
  -7  -6   7    7932    2094
  -6  -6   7   10989    2172
  -5  -6   7   11827    1313
  -4  -6   7    7908    1795
  -3  -6   7   35915    3564
  -2  -6   7    7882    1821
  -1  -6   7   53268    3174
   0  -6   7   44807    2538
   1  -6   7    1721     819
   2  -6   7   35533    2556
   3  -6   7   18273    2979
   4  -6   7    -215    1262
   5  -6   7   18266    1670
   6  -6   7    4799    1255
   7  -6   7    5201    1335
   8  -6   7    3099    1899
   9  -6   7    3096    1769
 -11  -5   7    1197    1743
 -10  -5   7    1899    1587
  -9  -5   7   -1405    1405
  -8  -5   7   17041    1610
  -7  -5   7    2097    1039
  -6  -5   7    5982    1073
  -5  -5   7   45738    3098
  -4  -5   7    4202    1093
  -3  -5   7   12116    1847
  -2  -5   7   54301    3179
  -1  -5   7   35997    2381
   0  -5   7   32416    2406
   1  -5   7   22440    1681
   2  -5   7   39744    2706
   3  -5   7   55480    3759
   4  -5   7   20453    1641
   5  -5   7    3250    1032
   6  -5   7   11436    1398
   7  -5   7    2853    1277
   8  -5   7    3276    1399
   9  -5   7    1925    1613
 -12  -4   7   -1327    1587
 -11  -4   7   -1052    1130
 -10  -4   7     612    1030
  -9  -4   7    6269    1483
  -8  -4   7    4941     867
  -7  -4   7    3420     796
  -6  -4   7   34184    1899
  -5  -4   7   13632    1012
  -4  -4   7   15321    1192
  -3  -4   7   24375    3174
  -2  -4   7    2782     806
  -1  -4   7   17242    1287
   0  -4   7  146369    8782
   1  -4   7   21122    1316
   2  -4   7   28349    2149
   3  -4   7   18193    1566
   4  -4   7   21482    1717
   5  -4   7   10379    1613
   6  -4   7   15062    1743
   7  -4   7    1457    1301
   8  -4   7    3434    1509
   9  -4   7    4058    1639
  10  -4   7   -1145    1587
 -12  -3   7     468    1535
 -11  -3   7    1561    1431
 -10  -3   7    -919     919
  -9  -3   7    -183    2042
  -8  -3   7    5761     783
  -7  -3   7    7637     734
  -6  -3   7   15464    1134
  -5  -3   7   38964    2101
  -4  -3   7   28943    1544
  -3  -3   7   75619    3495
  -2  -3   7   16510    1266
  -1  -3   7   12127    1019
   0  -3   7   21443    1613
   1  -3   7   49451    2701
   2  -3   7   16658     852
   3  -3   7   26049    1755
   4  -3   7   34871    3005
   5  -3   7     311     558
   6  -3   7   11027    1327
   7  -3   7   17218    2809
   8  -3   7    1101     803
   9  -3   7    -828     828
  10  -3   7    1159     947
 -12  -2   7     676    1587
 -11  -2   7    -780    1457
 -10  -2   7    -660     901
  -9  -2   7   16361    1180
  -8  -2   7    1065     766
  -7  -2   7    3012     702
  -6  -2   7   57940    2622
  -5  -2   7   10915     739
  -4  -2   7   48241    2724
  -3  -2   7   12684     626
  -2  -2   7   11995     653
  -1  -2   7  142707    6588
   0  -2   7    1198     581
   1  -2   7   30826    4930
   2  -2   7   66106    6751
   3  -2   7   31268    3122
   4  -2   7    4761    1041
   5  -2   7   41024    3564
   6  -2   7   19182    1344
   7  -2   7   10163    1288
   8  -2   7    4656     843
   9  -2   7    2794     906
  10  -2   7     766     918
 -12  -1   7    1587    1483
 -11  -1   7    2523    1379
 -10  -1   7    2502    1054
  -9  -1   7     826     785
  -8  -1   7    4737     826
  -7  -1   7   16637    1051
  -6  -1   7    9694     837
  -5  -1   7   31965    1332
  -4  -1   7   40513    1627
  -3  -1   7   84504    3919
  -2  -1   7   40489    2321
  -1  -1   7  140496    6315
   0  -1   7   36078    2189
   1  -1   7   52574    4370
   2  -1   7    2133     780
   3  -1   7   54004    4266
   4  -1   7  104341    8715
   5  -1   7    7440    1301
   6  -1   7   16311    1665
   7  -1   7    1420     692
   8  -1   7    3478    1158
   9  -1   7    6480     994
  10  -1   7    2166     961
 -12   0   7    1847    1535
 -11   0   7    2341    1405
 -10   0   7    5993    1087
  -9   0   7    -663     736
  -8   0   7   16270    1248
  -7   0   7     240     550
  -6   0   7    5790     531
  -5   0   7    2874     440
  -4   0   7   23422    1121
  -3   0   7   90743    3612
  -2   0   7    -155     595
  -1   0   7   13321    1048
   0   0   7   89526    5038
   1   0   7    1331     506
   2   0   7   84336    6660
   3   0   7     832     780
   4   0   7   15608    1665
   5   0   7   24999    2419
   6   0   7    -989     989
   7   0   7    6477    1275
   8   0   7   18626    2107
   9   0   7     189     858
  10   0   7     484     925
 -12   1   7     234    1509
 -11   1   7    1556    1099
 -10   1   7    3443    1327
  -9   1   7    1485     954
  -8   1   7    8396     757
  -7   1   7   22872    1094
  -6   1   7   11417     860
  -5   1   7   25199    1179
  -4   1   7   35046    1466
  -3   1   7   79631    2942
  -2   1   7   52992    2172
  -1   1   7  125036    7466
   0   1   7   36102    2198
   1   1   7   54600    3136
   2   1   7    2081     806
   3   1   7   49374    4292
   4   1   7  118258    8715
   5   1   7    9495    1275
   6   1   7    9079    1535
   7   1   7     -78    1067
   8   1   7    6399    1327
   9   1   7    5203    1457
  10   1   7    1613    1197
 -12   2   7    -650    1483
 -11   2   7     261    1925
 -10   2   7     293     817
  -9   2   7   18481    1109
  -8   2   7    1482     615
  -7   2   7    2245     592
  -6   2   7   70249    2645
  -5   2   7   11862     746
  -4   2   7   58601    2063
  -3   2   7    7135     513
  -2   2   7   11811     667
  -1   2   7  138103    6122
   0   2   7    -384     524
   1   2   7   32612    1968
   2   2   7   74917    4019
   3   2   7   42636    3200
   4   2   7    4318    1015
   5   2   7   40972    3512
   6   2   7   18262    2003
   7   2   7   11680    1561
   8   2   7    1665    1223
 -12   3   7   -1134    1162
 -11   3   7    1181    1063
 -10   3   7     295     836
  -9   3   7      37     669
  -8   3   7    5048     712
  -7   3   7    8906     749
  -6   3   7   17711     978
  -5   3   7   40116    1735
  -4   3   7   26169    1275
  -3   3   7   69454    2882
  -2   3   7   15344     815
  -1   3   7   11407     643
   0   3   7   22672    1536
   1   3   7   67271    4448
   2   3   7   16290    1232
   3   3   7   34788    1931
   4   3   7   29942    2966
   5   3   7    1769     963
   6   3   7    7659    1075
   7   3   7   14932    1873
   8   3   7    1223    1197
 -12   4   7    -156    2029
 -11   4   7     882    1431
 -10   4   7   -1065    1258
  -9   4   7    2980    1266
  -8   4   7    3467     970
  -7   4   7    5810     912
  -6   4   7   32200    1912
  -5   4   7   16264    1126
  -4   4   7   12755    1036
  -3   4   7   30512    1641
  -2   4   7    2560     413
  -1   4   7   14911     909
   0   4   7  152518    5829
   1   4   7   21029    1481
   2   4   7   32657    1968
   3   4   7   20860    1413
   4   4   7   16311    1925
   5   4   7   16076    1665
   6   4   7   12110    1268
   7   4   7    3193     980
 -11   5   7   -1425    1425
 -10   5   7    1013    1370
  -9   5   7    -703    1431
  -8   5   7   13859    1321
  -7   5   7    1314     878
  -6   5   7    5368     899
  -5   5   7   48007    2482
  -4   5   7    5383    1177
  -3   5   7   11267     950
  -2   5   7   48399    2560
  -1   5   7   35265    1892
   0   5   7   38458    1897
   1   5   7   20617    1544
   2   5   7   41356    2501
   3   5   7   49548    4695
   4   5   7   16571    1951
   5   5   7    4995    1145
   6   5   7    8608    1183
   7   5   7    2992    1743
 -11   6   7    2211    1582
 -10   6   7    3252    1508
  -9   6   7    4940    1899
  -8   6   7    3495    1297
  -7   6   7    6088    1036
  -6   6   7    7476    1031
  -5   6   7   11583    1086
  -4   6   7    3513     803
  -3   6   7   32259    1896
  -2   6   7    9211     874
  -1   6   7   47085    2511
   0   6   7   33494    1957
   1   6   7    3153     573
   2   6   7   37533    2336
   3   6   7   17429    1925
   4   6   7    -520    1041
   5   6   7   13839    1873
   6   6   7    6165    1925
   7   6   7     832    1847
 -11   7   7     767    1619
 -10   7   7    1816    1550
  -9   7   7    1951    1435
  -8   7   7    4520    1691
  -7   7   7    8600    1462
  -6   7   7    6130    1009
  -5   7   7    -805     805
  -4   7   7   26249    1702
  -3   7   7   20360    1568
  -2   7   7    2414     743
  -1   7   7   17718    1288
   0   7   7   43548    2207
   1   7   7   11138    2107
   2   7   7   22361    1691
   3   7   7    2705    1223
   4   7   7   39177    3824
   5   7   7     130    1145
   9   7   7    4813    3226
 -10   8   7     790    1646
  -9   8   7     959    1507
  -8   8   7   -1376    1376
  -7   8   7    3388    1509
  -6   8   7    3871    1034
  -5   8   7    2324    1169
  -4   8   7    1010     870
  -3   8   7    3342     870
  -2   8   7    -205     753
  -1   8   7   25462    1637
   0   8   7    8746    1096
   1   8   7    9271    1136
   2   8   7   27106    2966
   3   8   7    4344    1483
   4   8   7    2263    1353
  -9   9   7    -125    1617
  -8   9   7      18    1487
  -7   9   7     361    1378
  -6   9   7     502    1287
  -5   9   7    6781    1121
  -4   9   7    1692     946
  -3   9   7    1844     923
  -2   9   7   14493    1220
  -1   9   7    1414    1275
   0   9   7     905    1019
   1   9   7    9967    1244
   2   9   7    3668    1561
   3   9   7    7752    1717
  -9  10   7    -111    1821
  -8  10   7    1052    1590
  -7  10   7    1145    1489
  -6  10   7     -58    1384
  -5  10   7    -680    1315
  -4  10   7    1788    1028
  -3  10   7    5989    1074
  -2  10   7     763    1162
  -1  10   7    3315    1200
   0  10   7    6391    1259
   1  10   7    1509    1717
   2  10   7    3850    1665
  -8  11   7    2717    1773
  -7  11   7    1674    1636
  -6  11   7     184    1515
  -5  11   7    2857    1474
  -4  11   7    -754    1912
  -3  11   7     458    1319
  -2  11   7    -508    1205
  -1  11   7     300    1205
   0  11   7    4943    2107
   1  11   7    6087    2055
  -6  12   7     191    1663
  -5  12   7    -122    1543
  -4  12   7     436    1475
  -3  12   7    1040    1424
  -2  12   7   -1142    1284
  -1  12   7    -258    1303
   0  12   7    3330    2211
  -4  13   7     141    1639
  -3  13   7    -232    1485
  -2  13   7    3291    3005
  -1  13   7    6738    2601
   2 -12   8    1223    1769
   3 -12   8   -1821    1821
  -7 -11   8    -832    1795
  -6 -11   8     650    1743
   1 -11   8    6529    1743
   2 -11   8     494    1613
   3 -11   8    1873    1717
   4 -11   8    3070    1873
   5 -11   8    3252    2003
  -8 -10   8    2289    1821
  -7 -10   8    2940    1743
  -6 -10   8    -130    1639
  -5 -10   8    1769    2601
  -4 -10   8     963    2445
  -3 -10   8     364    2445
  -2 -10   8    3356    2263
  -1 -10   8     468    2289
   0 -10   8    -210    1108
   1 -10   8    6345    1409
   2 -10   8    1232    2016
   3 -10   8    2009    1388
   4 -10   8    5853    1847
   5 -10   8    2055    1821
   6 -10   8    2627    1951
  -9  -9   8   -1613    1795
  -8  -9   8   -1691    1691
  -7  -9   8    1979    1409
  -6  -9   8    5557    1434
  -5  -9   8    5385    2523
  -4  -9   8    7908    2627
  -3  -9   8    8819    2419
  -2  -9   8    7986    2393
  -1  -9   8    9930    1652
   0  -9   8    1722    1087
   1  -9   8    5844    1248
   2  -9   8    1539    1470
   3  -9   8    6399    1392
   4  -9   8    5082    1408
   5  -9   8     265    1385
   6  -9   8    1873    1821
   7  -9   8    2992    1951
 -10  -8   8    1145    1951
  -9  -8   8    -520    1691
  -8  -8   8    1489    1422
  -7  -8   8    1343    1331
  -6  -8   8    -809    1181
  -5  -8   8   12278    2705
  -4  -8   8    7232    2419
  -3  -8   8   14516    2679
  -2  -8   8    2591    1782
  -1  -8   8     699     903
   0  -8   8   14468    2107
   1  -8   8    3751    1121
   2  -8   8     104    1052
   3  -8   8    3156    1211
   4  -8   8    1232    1213
   5  -8   8   -1226    1226
   6  -8   8    5220    1500
   7  -8   8    1249    1717
 -10  -7   8    2289    1821
  -9  -7   8    -963    1613
  -8  -7   8    -833    1245
  -7  -7   8    8198    1410
  -6  -7   8    1550    1652
  -5  -7   8     754    2003
  -4  -7   8   12435    2419
  -3  -7   8   12929    2445
  -2  -7   8    7226    1145
  -1  -7   8   15473    1463
   0  -7   8   41865    4682
   1  -7   8     175     903
   2  -7   8   11738    1351
   3  -7   8    5149    1168
   4  -7   8    2990    1181
   5  -7   8   15419    1794
   6  -7   8     136    1303
   7  -7   8    3096    1665
   8  -7   8   -1197    1639
 -11  -6   8    3954    1925
 -10  -6   8     858    1691
  -9  -6   8    1301    1561
  -8  -6   8    3994    1335
  -7  -6   8    3821    1233
  -6  -6   8    8663    2211
  -5  -6   8   10171    2237
  -4  -6   8    5177    1873
  -3  -6   8   32144    2437
  -2  -6   8   11374    1270
  -1  -6   8   51580    3343
   0  -6   8    2195     886
   1  -6   8   13005    1347
   2  -6   8    9225    1678
   3  -6   8   17856    3291
   4  -6   8    3763    1087
   5  -6   8    3405    1169
   6  -6   8    2139    1288
   7  -6   8    4954    1478
   8  -6   8    -624    1613
 -11  -5   8      26    1743
 -10  -5   8    2757    1691
  -9  -5   8    8090    1769
  -8  -5   8    2804    1201
  -7  -5   8    -578    1132
  -6  -5   8    4761    1925
  -5  -5   8    6061    1847
  -4  -5   8   13691    1323
  -3  -5   8   22580    2783
  -2  -5   8    7686    1314
  -1  -5   8   10269     987
   0  -5   8    4372    1002
   1  -5   8    2514     859
   2  -5   8   27930    2159
   3  -5   8    1272    1041
   4  -5   8   10989    1292
   5  -5   8    4530    1496
   6  -5   8    3657    1574
   7  -5   8    2183    1321
   8  -5   8    -858    1561
   9  -5   8    1223    1639
 -11  -4   8    3538    1769
 -10  -4   8    1223    1561
  -9  -4   8   -1301    1301
  -8  -4   8   10084    1353
  -7  -4   8    5176    1192
  -6  -4   8    9445    1639
  -5  -4   8   14208    1293
  -4  -4   8    7882    1392
  -3  -4   8   23744    1844
  -2  -4   8   80031    4685
  -1  -4   8    8069     953
   0  -4   8   12812    1140
   1  -4   8    3500     852
   2  -4   8     306     772
   3  -4   8    1561    1249
   4  -4   8   28649    2822
   5  -4   8    5489    1301
   6  -4   8    7336    1457
   7  -4   8    1275    1327
   8  -4   8    1405    1535
   9  -4   8    2393    1665
 -12  -3   8     624    1665
 -11  -3   8    -286    1509
 -10  -3   8    2757    1457
  -9  -3   8    1421    1483
  -8  -3   8     314     918
  -7  -3   8    6747    1167
  -6  -3   8   42888    2941
  -5  -3   8   31853    1851
  -4  -3   8    5290     962
  -3  -3   8   48032    2446
  -2  -3   8    -437     662
  -1  -3   8   48014    3255
   0  -3   8  101673    5685
   1  -3   8   21049    1661
   2  -3   8   29291    3954
   3  -3   8    7916     936
   4  -3   8    2133     597
   5  -3   8    6500     812
   6  -3   8    4158     781
   7  -3   8    3201     871
   8  -3   8    4334     885
   9  -3   8     242     885
 -12  -2   8    -728    1561
 -11  -2   8     208    1457
 -10  -2   8    2367    1379
  -9  -2   8    1422     959
  -8  -2   8   24726    1817
  -7  -2   8    1175    1262
  -6  -2   8    3409     624
  -5  -2   8   22963    1909
  -4  -2   8    9368     857
  -3  -2   8   22322    1342
  -2  -2   8   22407    1340
  -1  -2   8   38290    1966
   0  -2   8   62857    3966
   1  -2   8   57828    4708
   2  -2   8   19198    2133
   3  -2   8   20317    2237
   4  -2   8    1015     989
   5  -2   8   21097    2159
   6  -2   8    -230     662
   7  -2   8    1989     775
   8  -2   8    1145     831
   9  -2   8    2520     962
  10  -2   8    2082    1010
 -12  -1   8    1561    1665
 -11  -1   8   -1431    1457
 -10  -1   8    2372    1094
  -9  -1   8    6910    1119
  -8  -1   8    7215    1075
  -7  -1   8   34782    2307
  -6  -1   8   12689     825
  -5  -1   8    1310     515
  -4  -1   8   15796     880
  -3  -1   8   42610    2299
  -2  -1   8   17199    1029
  -1  -1   8   16110    1053
   0  -1   8    9015    1002
   1  -1   8   32127    3070
   2  -1   8   65841    5385
   3  -1   8   24323    2289
   4  -1   8    2471    1041
   5  -1   8   13319    1587
   6  -1   8    5229    1301
   7  -1   8    5723    1405
   8  -1   8    1015     812
   9  -1   8    1627     906
  10  -1   8    4696    1067
 -12   0   8   -1431    1431
 -11   0   8   -1327    1327
 -10   0   8    -505     961
  -9   0   8    9669    1026
  -8   0   8   17898    1094
  -7   0   8    9468     810
  -6   0   8   13047     893
  -5   0   8    7791     649
  -4   0   8   25765    1236
  -3   0   8     919     429
  -2   0   8    5764     649
  -1   0   8    3287     681
   0   0   8   78842    4506
   1   0   8   46044    3850
   2   0   8     754     858
   3   0   8     390     884
   4   0   8   91984    7284
   5   0   8    -494     963
   6   0   8   11602    1665
   7   0   8     416    1171
   8   0   8    1639    1301
   9   0   8    1856     894
  10   0   8     507     981
 -12   1   8    -963    1483
 -11   1   8   -1029    1069
 -10   1   8    2074    1061
  -9   1   8    4670     787
  -8   1   8    6251     775
  -7   1   8   37869    1710
  -6   1   8   11656     840
  -5   1   8    2267     451
  -4   1   8   15451     785
  -3   1   8   45777    1890
  -2   1   8   13795     995
  -1   1   8   18538    1323
   0   1   8   12371     993
   1   1   8   36556    2189
   2   1   8   67323    5385
   3   1   8   22138    2263
   4   1   8    3330    1015
   5   1   8    8272    1431
   6   1   8    4891    1249
   7   1   8    6035    1405
   8   1   8    1197    1275
   9   1   8     338    1379
  10   1   8    3122    1327
 -12   2   8   -1509    1509
 -11   2   8   -1086    1086
 -10   2   8    2717     906
  -9   2   8    -787     787
  -8   2   8   26542    1674
  -7   2   8    1222     619
  -6   2   8    4024     626
  -5   2   8   29512    1314
  -4   2   8    9854     605
  -3   2   8   16780     856
  -2   2   8   23231    1422
  -1   2   8   36315    2336
   0   2   8   67748    3798
   1   2   8   57679    3393
   2   2   8   22289    1517
   3   2   8   24479    2289
   4   2   8    -806     910
   5   2   8   20369    2133
   6   2   8   -1067    1067
   7   2   8    3070    1301
   8   2   8     104    1275
 -12   3   8    1690    1279
 -11   3   8    1019    1173
 -10   3   8    3029     927
  -9   3   8    1677     835
  -8   3   8    -961     961
  -7   3   8    3393     680
  -6   3   8   42797    1908
  -5   3   8   32616    1513
  -4   3   8    8583     650
  -3   3   8   47692    2019
  -2   3   8    -405     405
  -1   3   8   53926    2412
   0   3   8   89237    5407
   1   3   8   22937    1590
   2   3   8   26113    1821
   3   3   8   10536    1353
   4   3   8    1795    1041
   5   3   8    9235    1353
   6   3   8    5931    1275
   7   3   8    5307    1405
   8   3   8    3590    1431
 -11   4   8    2980    1517
 -10   4   8    -495    2523
  -9   4   8    1192    1258
  -8   4   8   11135    1194
  -7   4   8    7232    1017
  -6   4   8   13752    1186
  -5   4   8    8151    1011
  -4   4   8   12085    1530
  -3   4   8   24350    1466
  -2   4   8   75662    3740
  -1   4   8    7511     745
   0   4   8   10407    1067
   1   4   8    5674     809
   2   4   8    -334     661
   3   4   8    -633     633
   4   4   8   30098    2783
   5   4   8    5307    1301
   6   4   8    7641    1155
   7   4   8    2575    1301
 -11   5   8     559    1508
 -10   5   8    6701    1581
  -9   5   8    8893    1562
  -8   5   8    2888    1269
  -7   5   8     830     904
  -6   5   8    4356     919
  -5   5   8    3435     861
  -4   5   8   17475    1190
  -3   5   8   23096    1436
  -2   5   8    6812     820
  -1   5   8    3297     814
   0   5   8    5640     676
   1   5   8    1573    1106
   2   5   8   28642    2601
   3   5   8     364    1093
   4   5   8    9001    1457
   5   5   8    4370    1249
   6   5   8    6039    1126
 -11   6   8    3053    1644
 -10   6   8     233    1480
  -9   6   8      13    1416
  -8   6   8    2180    1483
  -7   6   8    5593    1046
  -6   6   8    7719    1061
  -5   6   8    9297    1044
  -4   6   8    5408     891
  -3   6   8   38507    2032
  -2   6   8   15583    1110
  -1   6   8   52466    2652
   0   6   8    1877     638
   1   6   8   14332    1251
   2   6   8   10730    1092
   3   6   8   22372    2185
   4   6   8    3356    1275
   5   6   8    1899    1223
   6   6   8    3353    1115
 -10   7   8     407    1563
  -9   7   8    1812    1499
  -8   7   8    -629    1287
  -7   7   8    4654    1398
  -6   7   8    3474    1156
  -5   7   8    2082     906
  -4   7   8   13108    1180
  -3   7   8   15104    1220
  -2   7   8    9747     976
  -1   7   8   17610    1220
   0   7   8   39965    3369
   1   7   8    -338     871
   2   7   8    9963    1717
   3   7   8    7986    1509
   4   7   8    4396    1327
   5   7   8   17611    2029
 -10   8   8     497    1651
  -9   8   8     505    1525
  -8   8   8     927    1443
  -7   8   8    2854    1368
  -6   8   8     575    1229
  -5   8   8   11577    2085
  -4   8   8    6076    1038
  -3   8   8   14518    1244
  -2   8   8    4937     905
  -1   8   8    -288    1004
   0   8   8   13735    1423
   1   8   8    7363    1522
   2   8   8    1275    1431
   3   8   8    2497    1457
   4   8   8    1119    1405
  -9   9   8     458    1587
  -8   9   8    -238    1489
  -7   9   8      84    1407
  -6   9   8    2910    1496
  -5   9   8    -226     996
  -4   9   8    8228    1137
  -3   9   8    5057    1023
  -2   9   8    7185    2549
  -1   9   8   10346    1411
   0   9   8    1066    1081
   1   9   8    4839    1717
   2   9   8    5099    1665
   3   9   8    4969    1717
  -8  10   8    2236    1691
  -7  10   8    1494    1548
  -6  10   8    1469    1468
  -5  10   8    -669    1366
  -4  10   8   -1017    1017
  -3  10   8     806    1574
  -2  10   8     306    1268
  -1  10   8    -291    1199
   0  10   8     475    1175
   1  10   8    9365    2003
   2  10   8    3434    1821
  -7  11   8     -50    1769
  -6  11   8   -1834    1834
  -5  11   8    2133    1566
  -4  11   8     849    1413
  -3  11   8    2062    2081
  -2  11   8     -72    1324
  -1  11   8    3087    1394
   0  11   8    -546    2055
   1  11   8    4891    2029
  -5  12   8   -1350    1548
  -4  12   8    1665    1543
  -3  12   8     707    1522
  -2  12   8    -678    1424
  -1  12   8    1691    2315
   0  12   8    5411    2393
  -3  13   8     325    1593
  -2  13   8    1952    1577
  -1  13   8    -989    2471
   2 -12   9    4292    2029
   1 -11   9    2133    1717
   2 -11   9     156    1691
   3 -11   9    5567    1951
   4 -11   9    1171    1899
  -3 -10   9    1145    2445
  -2 -10   9   -1821    2393
  -1 -10   9     286    2445
   0 -10   9       3    1227
   1 -10   9    1639    1483
   2 -10   9    2940    1561
   3 -10   9   -1379    1509
   4 -10   9    3668    1821
   5 -10   9   -1535    1717
  -6  -9   9    1691    2627
  -5  -9   9   -1041    2497
  -4  -9   9    -208    2445
  -3  -9   9    1951    2315
  -2  -9   9    4995    2445
  -1  -9   9    1082    1108
   0  -9   9    2108    1873
   1  -9   9    2126    2003
   2  -9   9    4374    1379
   3  -9   9    1492    1341
   4  -9   9    1327    1613
   5  -9   9    1249    1639
   6  -9   9    -598    1743
  -9  -8   9    1873    1873
  -8  -8   9    2393    2940
  -7  -8   9    -338    2653
  -6  -8   9    1847    2497
  -5  -8   9     234    2341
  -4  -8   9    2315    2263
  -3  -8   9   -2003    2003
  -2  -8   9    2367    2081
  -1  -8   9   14614    1535
   0  -8   9   11854    1444
   1  -8   9    1798    1093
   2  -8   9    6133    2146
   3  -8   9    7648    1409
   4  -8   9    4272    1422
   5  -8   9    1951    1639
   6  -8   9    1379    1665
   7  -8   9    5749    1925
 -10  -7   9    1379    1951
  -8  -7   9    3382    2731
  -7  -7   9    3226    2523
  -6  -7   9    7492    2471
  -5  -7   9    2341    2237
  -4  -7   9    1535    2055
  -3  -7   9    6998    2185
  -2  -7   9   22464    1773
  -1  -7   9    7572    1548
   0  -7   9    2389    1007
   1  -7   9   13887    1578
   2  -7   9    3406    1128
   3  -7   9    4449    1248
   4  -7   9    -191    1140
   5  -7   9    2308    1457
   6  -7   9     416    1535
   7  -7   9    -442    1665
  -8  -6   9    1535    2497
  -7  -6   9    8324    2523
  -6  -6   9    -104    2107
  -5  -6   9    2862    2029
  -4  -6   9   12565    2211
  -3  -6   9    9261    2159
  -2  -6   9   18138    1528
  -1  -6   9   24253    1931
   0  -6   9     -57     923
   1  -6   9   17747    1821
   2  -6   9    2382    1031
   3  -6   9    6889    1899
   4  -6   9    2076    1148
   5  -6   9    5917    1347
   6  -6   9    -160    1277
   7  -6   9    2862    1691
   8  -6   9    -468    1691
  -7  -5   9    2133    2133
  -6  -5   9    6113    2133
  -5  -5   9   12669    2185
  -4  -5   9   14131    1365
  -3  -5   9   36947    3525
  -2  -5   9   33423    2193
  -1  -5   9    9360    1126
   0  -5   9   22653    1869
   1  -5   9    6118    1691
   2  -5   9    2828    1020
   3  -5   9    3408    1047
   4  -5   9   13498    1513
   5  -5   9     771    1112
   6  -5   9    -705    1170
   7  -5   9     468    1509
   8  -5   9     338    1639
  -8  -4   9      52    1431
  -7  -4   9    8297    1400
  -6  -4   9    4622    1181
  -5  -4   9    8623     933
  -4  -4   9   68988    6061
  -3  -4   9    7075    1004
  -2  -4   9    9505    1135
  -1  -4   9   39608    2737
   0  -4   9    8066    1053
   1  -4   9    4861    1002
   2  -4   9   31036    2387
   3  -4   9   13172    2953
   4  -4   9    7293    1224
   5  -4   9    6158    1245
   6  -4   9    2835    1379
   7  -4   9    1717    1483
   8  -4   9    -104    1535
   9  -4   9   -1691    1691
 -11  -3   9     676    1691
 -10  -3   9    -832    1561
  -9  -3   9     546    1639
  -8  -3   9   -1483    1483
  -7  -3   9    -832    1353
  -6  -3   9   23809    2096
  -5  -3   9   26280    2291
  -4  -3   9     868     685
  -3  -3   9   10786    1046
  -2  -3   9   29299    1931
  -1  -3   9    5578     900
   0  -3   9   61027    4214
   1  -3   9   28280    2287
   2  -3   9    9575    1159
   3  -3   9    5698     685
   4  -3   9   39118    2329
   5  -3   9    9030    1353
   6  -3   9    4321     808
   7  -3   9    1690    1093
   8  -3   9    1047     857
   9  -3   9     938     933
 -11  -2   9    1821    1587
 -10  -2   9    1847    1483
  -9  -2   9    -545    1025
  -8  -2   9    3934    1197
  -7  -2   9    4176    1036
  -6  -2   9    9425    1232
  -5  -2   9    6097     835
  -4  -2   9   35807    2064
  -3  -2   9     365     754
  -2  -2   9    6845     764
  -1  -2   9   52215    3522
   0  -2   9    2819     806
   1  -2   9   11972    1199
   2  -2   9   51299    4943
   3  -2   9    2653    1119
   4  -2   9   10223    1587
   5  -2   9    7934    1509
   6  -2   9    2742    1392
   7  -2   9    1116     825
   8  -2   9    2176     894
   9  -2   9    -216     955
 -12  -1   9    1795    1691
 -11  -1   9    2888    1613
 -10  -1   9    1076    1106
  -9  -1   9    2900    1392
  -8  -1   9     935     944
  -7  -1   9    1443     750
  -6  -1   9   12990    1003
  -5  -1   9   36293    1810
  -4  -1   9    5535     796
  -3  -1   9   32581    1666
  -2  -1   9   45416    2329
  -1  -1   9   14422    1002
   0  -1   9     -52     936
   1  -1   9   15322    1873
   2  -1   9   13943    1587
   3  -1   9    9599    1483
   4  -1   9    6139    1327
   5  -1   9    -286    1119
   6  -1   9    9989    1613
   7  -1   9   -1223    1275
   8  -1   9    1763     875
   9  -1   9     603    1015
 -12   0   9    -312    1587
 -11   0   9    -702    1457
 -10   0   9   13943    2419
  -9   0   9    1431    1012
  -8   0   9     118     807
  -7   0   9    6535    1258
  -6   0   9    5320     786
  -5   0   9   17073     983
  -4   0   9   70770    2916
  -3   0   9   10881     921
  -2   0   9   21408    1327
  -1   0   9   12482    1131
   0   0   9   17955    1361
   1   0   9   27184    2627
   2   0   9    2549    1015
   3   0   9    9183    1379
   4   0   9    1847    1093
   5   0   9    -416    1119
   6   0   9   -1093    1171
   7   0   9    5437    1483
   8   0   9     963    1379
   9   0   9     511     923
 -12   1   9     494    1561
 -11   1   9    2763    1205
 -10   1   9     365    1039
  -9   1   9    4784    1337
  -8   1   9     122     685
  -7   1   9    2724     732
  -6   1   9   11737     885
  -5   1   9   42857    1992
  -4   1   9    6300     690
  -3   1   9   24760    1312
  -2   1   9   44343    2328
  -1   1   9   13132    1204
   0   1   9    1758     698
   1   1   9   19172    1370
   2   1   9   12122    1613
   3   1   9   13215    1587
   4   1   9    7908    1301
   5   1   9     234    1067
   6   1   9    7934    1613
   7   1   9    1769    1379
   8   1   9    2237    1431
   9   1   9     989    1535
 -11   2   9    -909    1159
 -10   2   9    1563    1097
  -9   2   9    1694     880
  -8   2   9    6777     822
  -7   2   9    6529     763
  -6   2   9    7339     761
  -5   2   9    3243     636
  -4   2   9   38370    1692
  -3   2   9     184     459
  -2   2   9    7087     974
  -1   2   9   61744    3412
   0   2   9    1353     726
   1   2   9   11688    1104
   2   2   9   64899    5541
   3   2   9    2966    1145
   4   2   9   12226    1613
   5   2   9    9027    1483
   6   2   9    2627    1301
   7   2   9    2862    1431
   8   2   9    2289    1483
   9   2   9    1015    1535
 -11   3   9    1743    2107
 -10   3   9     458    1323
  -9   3   9     429    1232
  -8   3   9    2187     825
  -7   3   9     607     654
  -6   3   9   28400    1387
  -5   3   9   34368    1540
  -4   3   9    2214     620
  -3   3   9   15320     839
  -2   3   9   23237    1362
  -1   3   9    2406     828
   0   3   9   63879    3697
   1   3   9   37050    2180
   2   3   9    9144    2146
   3   3   9    2992    1171
   4   3   9   41492    3590
   5   3   9    7622    1483
   6   3   9    2731    1353
   7   3   9     338    1379
   8   3   9    1457    1457
 -11   4   9    1965    1508
 -10   4   9     623    1386
  -9   4   9    -226    1310
  -8   4   9    -559    1204
  -7   4   9    9988    1148
  -6   4   9    7303    1011
  -5   4   9    7916     981
  -4   4   9   60601    3151
  -3   4   9    4269     810
  -2   4   9   11160     941
  -1   4   9   42555    2630
   0   4   9    9111    1048
   1   4   9    6749     938
   2   4   9   33745    2170
   3   4   9   13020    2146
   4   4   9    6581    1353
   5   4   9    5151    1405
   6   4   9    1821    1301
   7   4   9    3096    1457
 -11   5   9     108    1554
 -10   5   9     852    1453
  -9   5   9     -71    1334
  -8   5   9    8398    1497
  -7   5   9    -429    1177
  -6   5   9    5426     996
  -5   5   9    8220    1041
  -4   5   9   14671    1196
  -3   5   9   33003    1966
  -2   5   9   26888    1726
  -1   5   9    8449     870
   0   5   9   25186    1793
   1   5   9    5683     944
   2   5   9    3529     854
   3   5   9    6503    1353
   4   5   9   12044    1769
   5   5   9    1483    1379
   6   5   9    1629    1130
 -10   6   9    3926    2588
  -9   6   9    3596    1513
  -8   6   9     649    1323
  -7   6   9    5866    1389
  -6   6   9     927     926
  -5   6   9    2724     929
  -4   6   9    5510     965
  -3   6   9    8988    1025
  -2   6   9   15399    1220
  -1   6   9   24584    1546
   0   6   9     635     907
   1   6   9   22346    1628
   2   6   9    2385     862
   3   6   9    6009    1509
   4   6   9    3694    1353
   5   6   9    6061    1509
   6   6   9     390    1405
 -10   7   9     130    1637
  -9   7   9    4797    1628
  -8   7   9    2597    1481
  -7   7   9     380    1756
  -6   7   9    6618    1395
  -5   7   9    1290     943
  -4   7   9    3283     944
  -3   7   9    7112    1118
  -2   7   9   19295    1431
  -1   7   9    7936    1218
   0   7   9    3891    1036
   1   7   9   19864    2835
   2   7   9    6243    1587
   3   7   9    6009    1587
   4   7   9     260    1353
   5   7   9    2705    1457
  -9   8   9    2757    1674
  -8   8   9    2125    2862
  -7   8   9    -372    1379
  -6   8   9    3648    1418
  -5   8   9     312     983
  -4   8   9    3882    1014
  -3   8   9      33     905
  -2   8   9     955    1133
  -1   8   9   16335    1606
   0   8   9    9770    2107
   1   8   9    1300    1036
   2   8   9    6816    1795
   3   8   9    5853    1717
   4   8   9    2471    1535
  -8   9   9   -1499    1499
  -7   9   9    -493    1462
  -6   9   9     341    1397
  -5   9   9    1884    1389
  -4   9   9     432    1020
  -3   9   9    3063    1329
  -2   9   9    7249    1418
  -1   9   9     497    1162
   0   9   9    1999    1200
   1   9   9    1171    1717
   2   9   9    3174    1743
   3   9   9    1301    1613
  -7  10   9    2846    1636
  -6  10   9      59    3681
  -5  10   9    -638    2172
  -4  10   9     982    1561
  -3  10   9     161    1652
  -2  10   9     880    1324
  -1  10   9    2548    1322
   0  10   9    -286    1925
   1  10   9     494    1847
   2  10   9    1769    1873
  -6  11   9    1579    1769
  -5  11   9    3209    1636
  -4  11   9     266    1513
  -3  11   9    1331    1506
  -2  11   9    1315    1443
  -1  11   9    2315    1450
   0  11   9    5515    2263
   1  11   9    3018    2055
  -4  12   9    2409    1688
  -3  12   9   -1358    1542
  -2  12   9     133    1550
  -1  12   9    2653    2419
   0  12   9   -2211    2211
   2 -11  10     963    1821
   1 -10  10     989    1613
   2 -10  10    -910    1587
   3 -10  10    2419    1769
   4 -10  10    3382    1873
  -5  -9  10      52    2653
  -4  -9  10    5255    2627
  -3  -9  10   -2367    2445
  -2  -9  10    1457    2471
  -1  -9  10   -2159    2367
   0  -9  10    -413    1178
   1  -9  10    6113    1769
   2  -9  10    3226    1613
   3  -9  10    1665    1613
   4  -9  10    1535    1743
   5  -9  10    1535    1795
  -7  -8  10    4032    2888
  -6  -8  10    2237    2627
  -5  -8  10   -1041    2523
  -4  -8  10    4318    2393
  -3  -8  10    -520    2159
  -2  -8  10    3252    2341
  -1  -8  10    1054    1111
   0  -8  10    4278    1241
   1  -8  10    4232    1254
   2  -8  10    4316    1315
   3  -8  10    1053    1288
   4  -8  10     702    1613
   5  -8  10    2445    1717
   6  -8  10     650    1795
  -7  -7  10    -936    2549
  -6  -7  10   -2367    2393
  -5  -7  10    5879    2445
  -4  -7  10    4240    2341
  -3  -7  10    6243    2263
  -2  -7  10    7082    1217
  -1  -7  10    2449    1210
   0  -7  10    1422    1067
   1  -7  10    5096    1232
   2  -7  10    2845    1163
   3  -7  10    1035    1218
   4  -7  10    6372    1411
   5  -7  10     728    1535
   6  -7  10    2992    1743
  -7  -6  10    1353    2393
  -6  -6  10    4370    2367
  -5  -6  10    8897    2341
  -4  -6  10    4969    2107
  -3  -6  10   27110    3174
  -2  -6  10    1821    1067
  -1  -6  10    2698    1083
   0  -6  10   10471    3174
   1  -6  10   10694    1394
   2  -6  10    9115    1339
   3  -6  10    9882    1496
   4  -6  10    2982    1241
   5  -6  10    2003    1483
   6  -6  10     728    1535
   7  -6  10    -416    1665
  -7  -5  10    -416    2237
  -6  -5  10     364    2133
  -5  -5  10   12591    2419
  -4  -5  10   22086    3070
  -3  -5  10    5654    1056
  -2  -5  10    2631     993
  -1  -5  10    8530    1222
   0  -5  10   12052    1346
   1  -5  10   14666    1477
   2  -5  10   13760    1563
   3  -5  10    4432    1177
   4  -5  10    5763    1665
   5  -5  10    1866    1990
   6  -5  10       0    1431
   7  -5  10     364    1561
  -8  -4  10    3564    1743
  -7  -4  10     884    1535
  -6  -4  10    6275    1388
  -5  -4  10    -857    1069
  -4  -4  10    8082    1192
  -3  -4  10    1549     961
  -2  -4  10    -521     900
  -1  -4  10    1991     933
   0  -4  10   21878    1856
   1  -4  10    3892    1020
   2  -4  10   33081    2474
   3  -4  10   11013    1357
   4  -4  10    1048    1120
   5  -4  10    -466    1124
   6  -4  10    4880    1847
   7  -4  10     650    1561
   8  -4  10    2003    1665
  -9  -3  10     312    1717
  -8  -3  10    4422    1743
  -7  -3  10     728    1509
  -6  -3  10    -850    1075
  -5  -3  10   10217    1018
  -4  -3  10   33029    1866
  -3  -3  10   16390    1729
  -2  -3  10    7198    1056
  -1  -3  10   19783    1705
   0  -3  10    7032    1056
   1  -3  10    6790    1951
   2  -3  10   13063    2133
   3  -3  10    5550     693
   4  -3  10   13387    1091
   5  -3  10    1320     731
   6  -3  10    1519    1080
   7  -3  10    1644     846
   8  -3  10    1975    1080
 -11  -2  10    -910    1639
 -10  -2  10    1104    1180
  -9  -2  10     712    1152
  -8  -2  10   -1036    1036
  -7  -2  10    1977    1587
  -6  -2  10   22861    1835
  -5  -2  10     266     780
  -4  -2  10   12366    1072
  -3  -2  10   23969    1502
  -2  -2  10      39     655
  -1  -2  10   20152    1696
   0  -2  10   12506    1639
   1  -2  10   40576    2730
   2  -2  10    8142    1353
   3  -2  10    2445    1171
   4  -2  10    2263    1301
   5  -2  10    5567    1509
   6  -2  10    4415     899
   7  -2  10     629     963
   8  -2  10    -846     880
 -11  -1  10    2133    1613
 -10  -1  10    2216    1199
  -9  -1  10    3884    1288
  -8  -1  10    5837    1138
  -7  -1  10   12371    1091
  -6  -1  10    2271    1069
  -5  -1  10    8270     995
  -4  -1  10    3946     835
  -3  -1  10    5968     803
  -2  -1  10   16294    1158
  -1  -1  10   43262    2246
   0  -1  10    7080    1069
   1  -1  10   14828    1899
   2  -1  10   29838    2940
   3  -1  10   15530    1795
   4  -1  10   20083    2237
   5  -1  10    -754    1249
   6  -1  10     -52    1353
   7  -1  10    -130    1353
   8  -1  10    -777     887
 -11   0  10    -179    1238
 -10   0  10     925    1194
  -9   0  10    1549    1099
  -8   0  10   18114    1341
  -7   0  10    -514     779
  -6   0  10   10925    1005
  -5   0  10    -190     708
  -4   0  10    -765     765
  -3   0  10    4329     766
  -2   0  10   10791    1231
  -1   0  10   20133    1297
   0   0  10   65170    3871
   1   0  10   27288    2705
   2   0  10   17767    2029
   3   0  10     208    1067
   4   0  10    -364    1119
   5   0  10    3980    1379
   6   0  10    2679    1431
   7   0  10    -364    1431
   8   0  10    -702    1509
 -11   1  10     607    1262
 -10   1  10      33    1150
  -9   1  10    1162    1145
  -8   1  10    5243     964
  -7   1  10   11532    1093
  -6   1  10    3649     804
  -5   1  10    9575     909
  -4   1  10    7399     799
  -3   1  10    4514     783
  -2   1  10   16406    1161
  -1   1  10   40660    3343
   0   1  10    9977    1039
   1   1  10   16937    1361
   2   1  10   30020    2914
   3   1  10   13241    1847
   4   1  10   20629    2211
   5   1  10    2237    1249
   6   1  10    -884    1379
   7   1  10     858    1483
   8   1  10    -989    1483
 -11   2  10     581    1197
 -10   2  10    1507    1353
  -9   2  10      27     890
  -8   2  10    1091     848
  -7   2  10    1258     737
  -6   2  10   21775    1254
  -5   2  10     411     633
  -4   2  10   10963     959
  -3   2  10   24285    1259
  -2   2  10     372     846
  -1   2  10   23382    1690
   0   2  10   12531    1214
   1   2  10   38110    2502
   2   2  10    5411    1327
   3   2  10     182    1145
   4   2  10    2185    1249
   5   2  10    6295    1457
   6   2  10    4058    1483
   7   2  10    2029    1535
   8   2  10    -260    1535
 -11   3  10   -1665    2107
 -10   3  10   -1370    1370
  -9   3  10   -1181    1321
  -8   3  10    4461    1368
  -7   3  10    3069    1239
  -6   3  10      85     700
  -5   3  10    7343     810
  -4   3  10   28904    1497
  -3   3  10   15648    1083
  -2   3  10    3290    1002
  -1   3  10   22274    1646
   0   3  10    5406     966
   1   3  10   12759    1196
   2   3  10   10510    1157
   3   3  10    5593    1379
   4   3  10   12409    1847
   5   3  10    2055    1327
   6   3  10    1197    1379
   7   3  10    -780    1457
   8   3  10    2003    1613
 -11   4  10   -1769    2237
 -10   4  10     440    1490
  -9   4  10    1167    1405
  -8   4  10    2540    1341
  -7   4  10     686    1195
  -6   4  10    7951    1086
  -5   4  10    1274     884
  -4   4  10    8837    1030
  -3   4  10     824     780
  -2   4  10    -404    1301
  -1   4  10    1011     910
   0   4  10   25903    1811
   1   4  10    1711     864
   2   4  10   32907    2432
   3   4  10    6894    1535
   4   4  10     390    1249
   5   4  10     936    1327
   6   4  10    3122    1457
   7   4  10     156    1509
 -10   5  10     420    1517
  -9   5  10    -588    2367
  -8   5  10     754    1964
  -7   5  10   -1214    1214
  -6   5  10    1119     945
  -5   5  10   12168    1216
  -4   5  10   23914    1587
  -3   5  10    4128     899
  -2   5  10    6897     908
  -1   5  10    9502    1242
   0   5  10   10338    1260
   1   5  10   11381    2432
   2   5  10   17612    2835
   3   5  10    4240    1431
   4   5  10   11628    1691
   5   5  10    2003    1457
   6   5  10    -286    1379
 -10   6  10     712    1617
  -9   6  10     349    1495
  -8   6  10    1008    1407
  -7   6  10    -524    1313
  -6   6  10    3580    1313
  -5   6  10    5292    1059
  -4   6  10    5194    1002
  -3   6  10   26983    1750
  -2   6  10    3605     863
  -1   6  10    5067    1122
   0   6  10    6329    1548
   1   6  10   10936    1286
   2   6  10    7882    1691
   3   6  10    7778    1665
   4   6  10    2133    1379
   5   6  10    4318    1509
   6   6  10    2263    1561
  -9   7  10   -1134    1554
  -8   7  10   -1523    2653
  -7   7  10    1453    1397
  -6   7  10    1370    2497
  -5   7  10    4374    1256
  -4   7  10    7627    1225
  -3   7  10    6160    1027
  -2   7  10    4571    1782
  -1   7  10     488    1065
   0   7  10     651    1047
   1   7  10    7910    1249
   2   7  10    1717    1535
   3   7  10    -312    1431
   4   7  10    2862    1535
   5   7  10    2185    1509
  -9   8  10    -743    1628
  -8   8  10    1516    1639
  -7   8  10    2417    1769
  -6   8  10     167    1403
  -5   8  10    1686    1344
  -4   8  10    4104    1095
  -3   8  10    1824    1281
  -2   8  10    3004    1977
  -1   8  10    1408    1192
   0   8  10    5268    1222
   1   8  10    2783    1769
   2   8  10    2055    1717
   3   8  10    3408    1639
   4   8  10    2445    1613
  -8   9  10    1859    1655
  -7   9  10    -250    1515
  -6   9  10    1023    1518
  -5   9  10    -255    1407
  -4   9  10    2036    1600
  -3   9  10    1584    1362
  -2   9  10    3298    1385
  -1   9  10    1403    1252
   0   9  10    1521    1202
   1   9  10   12174    2159
   2   9  10    2289    1821
   3   9  10    2575    1769
  -7  10  10    1820    1651
  -6  10  10    1398    1626
  -5  10  10     303    1808
  -4  10  10      96    1503
  -3  10  10    5654    1593
  -2  10  10    1989    1436
  -1  10  10     144    1359
   0  10  10    1327    2081
   1  10  10   -1977    1977
   2  10  10    1223    1925
  -5  11  10   -1004    1610
  -4  11  10    2761    1636
  -3  11  10       1    3668
  -2  11  10    3306    1575
  -1  11  10    4006    2445
   0  11  10    4292    2263
   1  11  10    2523    2237
   1 -10  11    5307    1873
   2 -10  11   -1197    1717
   0  -9  11    1821    1483
   1  -9  11    3226    1639
   2  -9  11     364    1587
   3  -9  11    3694    1873
   4  -9  11    3980    1873
  -6  -8  11   -2757    2757
  -5  -8  11    4578    2783
  -4  -8  11     624    2445
  -3  -8  11     754    2445
  -2  -8  11    2029    2445
  -1  -8  11    2006    1195
   0  -8  11    7289    1449
   1  -8  11    -572    1431
   2  -8  11     676    1431
   3  -8  11     989    1509
   4  -8  11    4656    1769
   5  -8  11    2289    1821
  -7  -7  11      26    2705
  -6  -7  11    6243    2757
  -5  -7  11    1145    2393
  -4  -7  11   -2185    2185
  -3  -7  11    1821    2315
  -2  -7  11    -581    1123
  -1  -7  11    4033    1353
   0  -7  11    3208    1233
   1  -7  11    3344    1264
   2  -7  11    1308    1227
   3  -7  11    1587    1509
   4  -7  11     312    1509
   5  -7  11    4422    1743
  -6  -6  11     182    2497
  -5  -6  11    4656    2341
  -4  -6  11    4240    2185
  -3  -6  11    1367    1111
  -2  -6  11     257    1095
  -1  -6  11    4906    1221
   0  -6  11    1577    1769
   1  -6  11    2581    1233
   2  -6  11   -1168    1168
   3  -6  11     741    1379
   4  -6  11    1717    1509
   5  -6  11    -780    1509
   6  -6  11     442    1587
  -6  -5  11    5619    2471
  -5  -5  11    -806    2029
  -4  -5  11    -242    1044
  -3  -5  11    6825    1212
  -2  -5  11   14342    2380
  -1  -5  11    1186    1071
   0  -5  11     925    2068
   1  -5  11    1010    1134
   2  -5  11    1364    1431
   3  -5  11    7722    1390
   4  -5  11    -122    1192
   5  -5  11    2966    1509
   6  -5  11    3226    1665
   7  -5  11    2289    1691
  -9  -4  11     676    1847
  -8  -4  11   -1587    1587
  -7  -4  11     832    1717
  -6  -4  11     806    1665
  -5  -4  11   14099    2393
  -4  -4  11    4149    1795
  -3  -4  11    9759    1349
  -2  -4  11   16317    1625
  -1  -4  11   13226    1756
   0  -4  11   10066    1304
   1  -4  11   11504    1400
   2  -4  11   -1087    1087
   3  -4  11    3262    2068
   4  -4  11    3646    1308
   5  -4  11     676    1431
   6  -4  11    -546    1483
   7  -4  11    1041    1639
  -9  -3  11    2029    1925
  -8  -3  11   -1015    1717
  -7  -3  11     338    1639
  -6  -3  11   19172    2601
  -5  -3  11     768     894
  -4  -3  11    3005     887
  -3  -3  11   36327    2691
  -2  -3  11    7921    1230
  -1  -3  11    3899    1091
   0  -3  11    4804    1210
   1  -3  11    8450    1249
   2  -3  11   17330    1691
   3  -3  11    -636    1084
   4  -3  11    1402     688
   5  -3  11    1551     768
   6  -3  11    -598    1483
   7  -3  11     572    1561
 -10  -2  11   -1301    1951
  -9  -2  11      78    1821
  -8  -2  11   14490    2471
  -7  -2  11    7622    1977
  -6  -2  11    3980    1237
  -5  -2  11    1164    1076
  -4  -2  11    3213     877
  -3  -2  11    6272    1625
  -2  -2  11    4651    1160
  -1  -2  11   17968    3772
   0  -2  11   16731    1592
   1  -2  11    -522     919
   2  -2  11    -730     953
   3  -2  11    2393    1301
   4  -2  11    2133    1405
   5  -2  11    1249    1457
   6  -2  11     650     861
   7  -2  11     949     942
 -11  -1  11    2107    1717
 -10  -1  11   -1163    1200
  -9  -1  11    1973    1194
  -8  -1  11    2822    1200
  -7  -1  11     772    1535
  -6  -1  11     172    1444
  -5  -1  11    2703    1131
  -4  -1  11    1444     815
  -3  -1  11    3590     868
  -2  -1  11    5706    1351
  -1  -1  11    3393     768
   0  -1  11    8510    1168
   1  -1  11     780    1223
   2  -1  11    9287    1561
   3  -1  11    5697    1457
   4  -1  11     286    1301
   5  -1  11   -1353    1353
   6  -1  11    -963    1457
   7  -1  11     289    1600
   8  -1  11     702    1587
 -11   0  11   -1052    1250
 -10   0  11    6732    1368
  -9   0  11    1049    1167
  -8   0  11   -1132    1132
  -7   0  11     447     867
  -6   0  11    -939    1134
  -5   0  11   -1078    1301
  -4   0  11    3102    1075
  -3   0  11    -750     750
  -2   0  11   14140    1135
  -1   0  11    -650     692
   0   0  11     364     809
   1   0  11   21747    2367
   2   0  11    2888    1301
   3   0  11    3122    1301
   4   0  11    1171    1301
   5   0  11     -78    1379
   6   0  11    -598    1457
   7   0  11    5177    1717
   8   0  11   -1249    1613
 -11   1  11    1815    1368
 -10   1  11      57    1269
  -9   1  11    1876    1379
  -8   1  11    5974    1022
  -7   1  11     697     874
  -6   1  11     534     820
  -5   1  11    3964     849
  -4   1  11     299    1405
  -3   1  11    7281     901
  -2   1  11    6380     870
  -1   1  11    1733     910
   0   1  11    7610    2432
   1   1  11    2029    1223
   2   1  11    8480    1587
   3   1  11    8585    1535
   4   1  11     442    1275
   5   1  11     624    1353
   6   1  11     520    1483
   7   1  11    -442    1587
   8   1  11    2757    1691
 -10   2  11     892    1275
  -9   2  11    1644    1017
  -8   2  11   14377    1289
  -7   2  11    6816    1016
  -6   2  11    7665     954
  -5   2  11    2939     814
  -4   2  11    4211     823
  -3   2  11    7443    1195
  -2   2  11    5213    1085
  -1   2  11   13965    1433
   0   2  11   17792    2367
   1   2  11    1082     846
   2   2  11     702    1249
   3   2  11    3122    1327
   4   2  11    4032    1431
   5   2  11    -208    1301
   6   2  11    1951    1535
   7   2  11     858    1665
 -10   3  11   -1442    1442
  -9   3  11     842    1407
  -8   3  11   -1117    1717
  -7   3  11    1279    1269
  -6   3  11   20291    1537
  -5   3  11    1496    1113
  -4   3  11    3004     798
  -3   3  11   38152    1985
  -2   3  11    8004    1214
  -1   3  11    4564    1223
   0   3  11    7602    1085
   1   3  11    9522    1353
   2   3  11   16267    1912
   3   3  11    2211    1327
   4   3  11    1483    1405
   5   3  11       0    1379
   6   3  11    2888    1561
   7   3  11    -728    1665
 -10   4  11    -966    3369
  -9   4  11    -985    1495
  -8   4  11     200    1421
  -7   4  11    3663    1406
  -6   4  11     271    1231
  -5   4  11    9100    1161
  -4   4  11    1963     906
  -3   4  11   10171    1418
  -2   4  11   17831    1627
  -1   4  11   14568    1453
   0   4  11    7120    1159
   1   4  11   11356    1287
   2   4  11    1387     889
   3   4  11    1977    1379
   4   4  11    3798    1457
   5   4  11     234    1405
   6   4  11    -989    1457
   7   4  11    1821    1691
 -10   5  11    -541    1595
  -9   5  11    -963    1873
  -8   5  11   -1338    1389
  -7   5  11    2385    1425
  -6   5  11    2109    1339
  -5   5  11     247     978
  -4   5  11    1258     931
  -3   5  11    6475    1079
  -2   5  11   14098    1536
  -1   5  11    1584    1535
   0   5  11    2057    1030
   1   5  11      56     974
   2   5  11    2391     991
   3   5  11    6555    1665
   4   5  11    1379    1483
   5   5  11    -468    1483
   6   5  11    3512    1665
  -9   6  11   -1318    1526
  -8   6  11       0    1453
  -7   6  11     900    1397
  -6   6  11   -1286    1286
  -5   6  11     778    1278
  -4   6  11    2227    1003
  -3   6  11    1745     944
  -2   6  11    1571    1150
  -1   6  11    3850    1195
   0   6  11    3040    1110
   1   6  11    1797    1075
   2   6  11    2862    1561
   3   6  11     780    1457
   4   6  11     104    1483
   5   6  11    -364    1587
   6   6  11     624    1639
  -9   7  11   -1509    2341
  -8   7  11    -776    1498
  -7   7  11    -988    1421
  -6   7  11    2026    1468
  -5   7  11     190    1341
  -4   7  11      57     998
  -3   7  11    1395    1284
  -2   7  11    -612    1136
  -1   7  11    6211    1304
   0   7  11     974    1574
   1   7  11    2263    1717
   2   7  11    3304    1665
   3   7  11    1743    1587
   4   7  11   -1431    1431
   5   7  11    1249    1613
  -8   8  11     868    1640
  -7   8  11     200    1529
  -6   8  11     585    2198
  -5   8  11    1925    1496
  -4   8  11    1729    1411
  -3   8  11    -785    1321
  -2   8  11    2810    1337
  -1   8  11    1792    1278
   0   8  11    7516    1407
   1   8  11   -1431    1795
   2   8  11    -208    1691
   3   8  11     234    1665
   4   8  11    -156    1639
  -7   9  11    2485    1659
  -6   9  11    1107    1579
  -5   9  11    1205    1526
  -4   9  11     381    1419
  -3   9  11   -1385    1385
  -2   9  11    -423    1378
  -1   9  11     844    1329
   0   9  11    3512    2029
   1   9  11    1405    2003
   2   9  11    -338    1873
   3   9  11    5255    2003
  -5  10  11    2327    1666
  -4  10  11     299    1596
  -3  10  11     694    1756
  -2  10  11     465    1487
  -1  10  11   -1400    1400
   0  10  11   -2133    2133
   1  10  11    4604    2211
   2  10  11    3122    2029
  -3  11  11    -430    1795
  -2  11  11    -381    1573
  -1  11  11     130    2445
   0  11  11    2419    2341
   0  -9  12    1665    1613
   1  -9  12    4396    1769
   2  -9  12   -1015    1691
  -1  -8  12    2055    1535
   0  -8  12     598    1561
   1  -8  12    -234    1561
   2  -8  12    3616    1717
   3  -8  12    6321    1847
  -6  -7  12     624    2862
  -5  -7  12     468    2627
  -4  -7  12    1873    2549
  -3  -7  12    1535    2419
  -2  -7  12    1989    2094
  -1  -7  12    2822    1358
   0  -7  12    1154    2198
   1  -7  12    4344    1613
   2  -7  12    4162    1691
   3  -7  12    1509    1613
   4  -7  12    2029    1665
  -6  -6  12     598    2679
  -5  -6  12    1587    2419
  -4  -6  12    2497    2341
  -3  -6  12   -2133    2133
  -2  -6  12    1368    1249
  -1  -6  12    3183    1834
   0  -6  12    1144    1235
   1  -6  12    -722    1652
   2  -6  12    1847    1561
   3  -6  12    2679    1587
   4  -6  12    1405    1587
   5  -6  12    -494    1613
  -5  -5  12    7596    2419
  -4  -5  12    2862    2185
  -3  -5  12     693    1154
  -2  -5  12    3955    1236
  -1  -5  12    3321    1218
   0  -5  12   11566    1925
   1  -5  12    6215    1413
   2  -5  12     342    1431
   3  -5  12    2497    1561
   4  -5  12    2627    1587
   5  -5  12   -1067    1535
  -9  -4  12   -1561    1925
  -8  -4  12    -364    1847
  -7  -4  12    1457    1873
  -5  -4  12    3772    2159
  -4  -4  12    5408    1350
  -3  -4  12    3080    1241
  -2  -4  12    2417    1150
  -1  -4  12    2657    1340
   0  -4  12    2412    1173
   1  -4  12    1327    1188
   2  -4  12    1771    1276
   3  -4  12     -95    1257
   4  -4  12     -26    1509
   5  -4  12    2081    1587
   6  -4  12   -1587    1587
  -9  -3  12    1041    1925
  -8  -3  12    1405    1899
  -7  -3  12    1717    1821
  -6  -3  12   -1613    1613
  -5  -3  12    -746    1093
  -4  -3  12    2163     977
  -3  -3  12    1223    1150
  -2  -3  12   14044    1556
  -1  -3  12     235    1107
   0  -3  12   -1053    1053
   1  -3  12   20673    1829
   2  -3  12    2181    1209
   3  -3  12      25    1244
   4  -3  12    1717    1561
   5  -3  12     130    1535
   6  -3  12    -572    1509
 -10  -2  12   -1587    2055
  -9  -2  12    2133    2055
  -8  -2  12     182    1899
  -7  -2  12    -650    1769
  -6  -2  12     580    1195
  -5  -2  12     -69    1103
  -4  -2  12    6210    1341
  -3  -2  12   12683    1195
  -2  -2  12    3672    1169
  -1  -2  12   19501    1805
   0  -2  12    8158    1344
   1  -2  12    4880    1179
   2  -2  12     186    1431
   3  -2  12    5255    1561
   4  -2  12    2445    1561
   5  -2  12    2367    1639
   6  -2  12     173     919
 -10  -1  12    -702    1368
  -9  -1  12    1379    2029
  -8  -1  12     468    1925
  -7  -1  12    2211    1977
  -6  -1  12   -1023    1205
  -5  -1  12   15275    1577
  -4  -1  12    2719    1140
  -3  -1  12    9063    1065
  -2  -1  12   22787    1888
  -1  -1  12    9927    1678
   0  -1  12    -165    1023
   1  -1  12    2110    1135
   2  -1  12    2159    1353
   3  -1  12     702    1327
   4  -1  12    5801    1613
   5  -1  12    1119    1613
   6  -1  12    1561    1691
   7  -1  12   -1561    1561
 -10   0  12    5010    1404
  -9   0  12    2087    1275
  -8   0  12    1703    1244
  -7   0  12   -1278    1278
  -6   0  12   12852    1873
  -5   0  12   -1140    1140
  -4   0  12   23296    1976
  -3   0  12    5723    1104
  -2   0  12    -169     789
  -1   0  12    -227     793
   0   0  12    1662    1050
   1   0  12    1613    1327
   2   0  12    -728    1327
   3   0  12    7934    1613
   4   0  12    -156    1379
   5   0  12    -546    1483
   6   0  12    2653    1691
   7   0  12    -650    1639
 -10   1  12    1805    1324
  -9   1  12     -50    1222
  -8   1  12     543    1003
  -7   1  12    2400     989
  -6   1  12     159     902
  -5   1  12   11210    1572
  -4   1  12    1392    1140
  -3   1  12    7926    1304
  -2   1  12   26184    1769
  -1   1  12    8403    1028
   0   1  12    -981    1028
   1   1  12    4813    1457
   2   1  12   -1249    1327
   3   1  12     442    1379
   4   1  12    3070    1561
   5   1  12    2523    1561
   6   1  12    2940    1691
   7   1  12    1665    1743
 -10   2  12   -1026    1298
  -9   2  12    1346    1093
  -8   2  12    3000    1044
  -7   2  12    -797     925
  -6   2  12    -527     883
  -5   2  12    -660     865
  -4   2  12    7695    1314
  -3   2  12   11250    1472
  -2   2  12    2055    1085
  -1   2  12   21209    1747
   0   2  12    9930    1232
   1   2  12    5777    1301
   2   2  12    -546    1327
   3   2  12    4526    1613
   4   2  12       0    1405
   5   2  12    3876    1613
   6   2  12     676    1613
 -10   3  12     312    2211
  -9   3  12       1    1515
  -8   3  12    4308    1536
  -7   3  12    5449    2562
  -6   3  12    1333    1522
  -5   3  12    -551    1222
  -4   3  12    1539    1177
  -3   3  12     423    1821
  -2   3  12   10038    1425
  -1   3  12    1320    1028
   0   3  12      52     983
   1   3  12   17166    1590
   2   3  12     858    1405
   3   3  12   -1353    1353
   4   3  12    2966    1509
   5   3  12   -1457    1457
   6   3  12     364    1587
  -9   4  12    2396    1977
  -8   4  12    -754    1453
  -7   4  12    1428    1457
  -6   4  12    5709    1462
  -5   4  12    2759    1324
  -4   4  12    4387    1321
  -3   4  12     390    1140
  -2   4  12     338    1104
  -1   4  12    1246    1076
   0   4  12    1609    1048
   1   4  12    1538    1048
   2   4  12    5237    1522
   3   4  12    -338    1379
   4   4  12    1665    1587
   5   4  12     963    1587
   6   4  12     520    1639
  -9   5  12   -1600    1600
  -8   5  12     762    1554
  -7   5  12   -1053    1406
  -6   5  12     648    1333
  -5   5  12    3134    1587
  -4   5  12    2056    1287
  -3   5  12    -373    1185
  -2   5  12    2031    1204
  -1   5  12    2194    1158
   0   5  12   14280    1490
   1   5  12    5347    1964
   2   5  12    -312    1457
   3   5  12    -182    1509
   4   5  12    2159    1587
   5   5  12    -702    1587
  -8   6  12    1349    2966
  -7   6  12     908    1545
  -6   6  12     501    1462
  -5   6  12    -399    1574
  -4   6  12    1265    1547
  -3   6  12    1415    1278
  -2   6  12     317    1214
  -1   6  12    3547    1250
   0   6  12    2008    1176
   1   6  12    -485    1083
   2   6  12    4032    1691
   3   6  12    2757    1665
   4   6  12    1951    1587
   5   6  12     -52    1717
  -8   7  12    3683    1728
  -7   7  12     374    1595
  -6   7  12      98    1535
  -5   7  12    1786    1507
  -4   7  12    3777    1443
  -3   7  12     588    1333
  -2   7  12    4384    1388
  -1   7  12    2036    1294
   0   7  12     796    1233
   1   7  12    2523    1795
   2   7  12     936    1717
   3   7  12    3694    1743
   4   7  12    -182    1665
  -7   8  12    2251    1682
  -6   8  12    2657    1624
  -5   8  12    -133    1548
  -4   8  12     691    1505
  -3   8  12    -497    1509
  -2   8  12    -568    1344
  -1   8  12     475    1366
   0   8  12    2211    2029
   1   8  12    -312    1899
   2   8  12    3434    1951
   3   8  12    4891    2003
  -5   9  12    3992    1716
  -4   9  12    -161    1563
  -3   9  12     619    1511
  -2   9  12     468    1455
  -1   9  12   -1162    1450
   0   9  12   -1119    2133
   1   9  12    3486    2237
   2   9  12   -1509    1873
  -3  10  12     484    1665
  -2  10  12    -996    1506
  -1  10  12     936    2393
   0  10  12    1873    2315
   0  -8  13    2653    1743
   1  -8  13      26    1691
  -1  -7  13    2419    1639
   0  -7  13    1613    1691
   1  -7  13    3382    1691
   2  -7  13     390    1665
   3  -7  13    -182    1717
  -5  -6  13     520    2627
  -4  -6  13   -2445    2445
  -3  -6  13    2601    2523
  -2  -6  13    2413    1394
  -1  -6  13    1433    1387
   0  -6  13    4552    1769
   1  -6  13    2862    1717
   2  -6  13    4422    1821
   3  -6  13     208    1691
   4  -6  13    -104    1691
  -4  -5  13    8559    2653
  -3  -5  13    2055    1327
  -2  -5  13    2113    1335
  -1  -5  13    8162    1501
   0  -5  13    1066    1331
   1  -5  13    4292    1743
   2  -5  13    3824    1769
   3  -5  13   -1145    1613
   4  -5  13     963    1665
  -8  -4  13   -1899    1899
  -4  -4  13    1995    1380
  -3  -4  13    5902    1466
  -2  -4  13    2388    1313
  -1  -4  13    2005    1264
   0  -4  13    1173    2419
   1  -4  13    4814    1381
   2  -4  13    -364    1561
   3  -4  13    1587    1691
   4  -4  13    2237    1717
   5  -4  13    -390    1665
  -9  -3  13   -1119    2081
  -8  -3  13   -1171    1925
  -7  -3  13    3356    2107
  -6  -3  13    1925    1925
  -5  -3  13     746    1255
  -4  -3  13    -104    1639
  -3  -3  13   -1208    1208
  -2  -3  13    1802    1298
  -1  -3  13    8507    1512
   0  -3  13    -298    1211
   1  -3  13     519    1209
   2  -3  13    6037    1461
   3  -3  13       0    1587
   4  -3  13     312    1639
   5  -3  13    2419    1717
  -9  -2  13     728    2159
  -8  -2  13    2263    2159
  -7  -2  13     286    1951
  -6  -2  13    2263    1873
  -5  -2  13     556    1223
  -4  -2  13    -232    1535
  -3  -2  13     880    1160
  -2  -2  13    4638    1977
  -1  -2  13    1599    1266
   0  -2  13    3034    1241
   1  -2  13    7001    1367
   2  -2  13    2506    2172
   3  -2  13    1457    1535
   4  -2  13    1041    1665
   5  -2  13    -334     874
  -9  -1  13    1743    2211
  -8  -1  13      52    2107
  -7  -1  13    1535    2055
  -6  -1  13   -1269    1269
  -5  -1  13    -769    1205
  -4  -1  13    1864    1177
  -3  -1  13     868    1066
  -2  -1  13     566    1035
  -1  -1  13    5119    1236
   0  -1  13    -145    1124
   1  -1  13    2000    1222
   2  -1  13    4957    1346
   3  -1  13     442    1483
   4  -1  13     858    1587
   5  -1  13    -130    1639
  -9   0  13   -2029    2107
  -8   0  13     963    2159
  -7   0  13   -1105    1444
  -6   0  13   -1748    1964
  -5   0  13   -1214    1214
  -4   0  13   -1149    1149
  -3   0  13    4440    1392
  -2   0  13      91     886
  -1   0  13     112     887
   0   0  13    8957    1418
   1   0  13    8845    1873
   2   0  13    1223    1457
   3   0  13    -312    1457
   4   0  13     234    1509
   5   0  13   10171    2055
  -9   1  13     415    1343
  -8   1  13    -886    1091
  -7   1  13    2692    1472
  -6   1  13   -1338    2263
  -5   1  13    -976    1251
  -4   1  13    1660    1260
  -3   1  13     293    1150
  -2   1  13    2068    1120
  -1   1  13    2053     922
   0   1  13    -708     974
   1   1  13    2523    1535
   2   1  13    4370    1691
   3   1  13     858    1509
   4   1  13    2966    1613
   5   1  13    -104    1639
  -9   2  13     516    1360
  -8   2  13    1890    1100
  -7   2  13    1528    1060
  -6   2  13    3094    1433
  -5   2  13   -1301    1457
  -4   2  13    -341    1242
  -3   2  13    2660    1242
  -2   2  13    4312    1232
  -1   2  13    3472    1140
   0   2  13    2636    1103
   1   2  13    6113    1665
   2   2  13     -26    1535
   3   2  13     572    1561
   4   2  13    -520    1535
   5   2  13    -598    1639
  -9   3  13   -1571    1571
  -8   3  13     202    1544
  -7   3  13    4818    1545
  -6   3  13     793    1380
  -5   3  13    -300    1315
  -4   3  13    2827    1321
  -3   3  13     514    1379
  -2   3  13    2335    1204
  -1   3  13   11293    1925
   0   3  13    1676    1076
   1   3  13     418    1057
   2   3  13    5801    1717
   3   3  13    2471    1561
   4   3  13   -1587    1587
   5   3  13    3330    1717
  -8   4  13   -1303    1561
  -7   4  13     658    1499
  -6   4  13    1156    1425
  -5   4  13    -413    1366
  -4   4  13     671    1379
  -3   4  13    8312    2042
  -2   4  13    2152    1600
  -1   4  13    1046    1168
   0   4  13     773    1112
   1   4  13    4234    1195
   2   4  13   -1145    1509
   3   4  13     676    1613
   4   4  13    5437    1795
   5   4  13   -1093    1639
  -8   5  13     182    1951
  -7   5  13     983    1554
  -6   5  13    -434    1444
  -5   5  13    -711    1389
  -4   5  13    9407    1628
  -3   5  13     881    1342
  -2   5  13    2035    1232
  -1   5  13    6186    1370
   0   5  13     620    1167
   1   5  13    3854    1185
   2   5  13    3850    1717
   3   5  13   -1119    1587
   4   5  13    -936    1535
  -7   6  13   -1524    1524
  -6   6  13     981    1532
  -5   6  13   -1042    1453
  -4   6  13    1036    1462
  -3   6  13    2492    1443
  -2   6  13     338    1307
  -1   6  13    1082    1259
   0   6  13    6361    1756
   1   6  13    1691    1821
   2   6  13    4448    1873
   3   6  13     312    1665
   4   6  13     260    1717
  -6   7  13    -807    1548
  -5   7  13    -954    1508
  -4   7  13     587    1490
  -3   7  13     359    1460
  -2   7  13   -1428    2328
  -1   7  13     928    1359
   0   7  13      -1    1331
   1   7  13   -1015    1795
   2   7  13   -1015    1743
   3   7  13   -1509    1717
  -5   8  13     702    1614
  -4   8  13    1121    1569
  -3   8  13    1530    1558
  -2   8  13     772    2198
  -1   8  13    -939    1378
   0   8  13   -1145    2029
   1   8  13   -1899    1899
  -3   9  13    -963    2419
  -2   9  13    2012    2627
  -1   9  13    1587    2341
  -1  -7  14    1665    1821
   0  -7  14    1821    1847
  -2  -6  14       0    1821
  -1  -6  14    1353    1847
   0  -6  14     858    1873
   1  -6  14    1717    1743
   2  -6  14    1925    1847
  -4  -5  14    1873    2653
  -3  -5  14     497    1439
  -2  -5  14   -1561    1665
  -1  -5  14     494    1665
   0  -5  14    1639    1821
   1  -5  14    1041    1847
   2  -5  14    1743    1821
   3  -5  14    1015    1873
  -4  -4  14   -1015    1795
  -3  -4  14   -1302    1433
  -2  -4  14   -1037    1795
  -1  -4  14    2716    1429
   0  -4  14    -624    1639
   1  -4  14    1249    1769
   2  -4  14     494    1717
   3  -4  14     832    1821
  -8  -3  14   -2133    2133
  -7  -3  14    -520    2133
  -6  -3  14   -1899    1899
  -4  -3  14   -1665    1665
  -3  -3  14    4627    1743
  -2  -3  14     197    1387
  -1  -3  14     -71    3083
   0  -3  14    2608    1415
   1  -3  14    1353    1639
   2  -3  14    1431    1665
   3  -3  14    2107    1795
   4  -3  14    2523    1821
  -8  -2  14    -390    2133
  -7  -2  14   -1119    2029
  -6  -2  14   -1873    1873
  -5  -2  14     666    1334
  -4  -2  14     -52    1251
  -3  -2  14     702    1717
  -2  -2  14    -738    1548
  -1  -2  14     853    1387
   0  -2  14    1203    1338
   1  -2  14   -1236    1236
   2  -2  14    3616    1691
   3  -2  14    1093    1691
   4  -2  14   -1535    1743
  -8  -1  14    -442    2133
  -7  -1  14    -494    2081
  -6  -1  14    -663    1370
  -5  -1  14     965    1331
  -4  -1  14      23    1249
  -3  -1  14     535    1205
  -2  -1  14    1766    1704
  -1  -1  14   -1504    2536
   0  -1  14    1661    1325
   1  -1  14     360    1304
   2  -1  14    1379    1613
   3  -1  14    1821    1639
   4  -1  14   -1067    1691
  -8   0  14      52    2289
  -7   0  14    -346    1508
  -6   0  14     234    1398
  -5   0  14    1332    1351
  -4   0  14    3821    1333
  -3   0  14    9015    2471
  -2   0  14    -986    1140
  -1   0  14      24    1255
   0   0  14    -415    1262
   1   0  14    8012    2614
   2   0  14     182    1639
   3   0  14    2341    1665
   4   0  14     416    1665
  -8   1  14     572    2393
  -7   1  14   -1263    1544
  -6   1  14    1388    1481
  -5   1  14    1845    1407
  -4   1  14     859    1808
  -3   1  14     664    1938
  -2   1  14     759    1177
  -1   1  14    -756    1131
   0   1  14    1300    1275
   1   1  14    -156    1561
   2   1  14    1379    1665
   3   1  14      52    1613
   4   1  14    -910    1587
  -8   2  14   -1169    1186
  -7   2  14    -573    1525
  -6   2  14     671    1526
  -5   2  14    -266    1406
  -4   2  14   -1226    1323
  -3   2  14   -1031    1223
  -2   2  14     120    1205
  -1   2  14     256    2198
   0   2  14    1318    1131
   1   2  14     598    1587
   2   2  14    -286    1587
   3   2  14     416    1639
   4   2  14   -1587    1587
  -8   3  14    -963    2237
  -7   3  14   -1505    1505
  -6   3  14    -127    1498
  -5   3  14    -280    1453
  -4   3  14    1210    1425
  -3   3  14     541    1342
  -2   3  14    -192    1379
  -1   3  14     726    1242
   0   3  14    2343    1195
   1   3  14   -1483    1483
   2   3  14    3902    1743
   3   3  14    1197    1743
   4   3  14     989    1743
  -7   4  14    -471    1582
  -6   4  14     927    1562
  -5   4  14    -518    2263
  -4   4  14     945    1392
  -3   4  14    -530    1352
  -2   4  14    -755    1278
  -1   4  14    2059    1268
   0   4  14     486    1204
   1   4  14    1647    1418
   2   4  14    -234    1665
   3   4  14    -650    1639
  -7   5  14    1483    2367
  -6   5  14    -733    1542
  -5   5  14    -846    1498
  -4   5  14    1078    1479
  -3   5  14     613    1395
  -2   5  14   -1310    1310
  -1   5  14     243    1340
   0   5  14    1052    1278
   1   5  14    2790    1278
   2   5  14    1457    1769
   3   5  14    2289    1847
  -6   6  14    -398    1769
  -5   6  14    1155    3733
  -4   6  14    3312    1571
  -3   6  14    1091    1470
  -2   6  14     129    1384
  -1   6  14    1288    1398
   0   6  14     -80    1310
   1   6  14    -676    1873
   2   6  14   -1509    1717
  -4   7  14    -748    3096
  -3   7  14    2032    2406
  -2   7  14    -322    1448
  -1   7  14     561    1448
   0   7  14    1665    2055
  -2  -5  15   -1899    1899
  -1  -5  15    1873    1951
   0  -5  15     494    1899
  -3  -4  15     156    1873
  -2  -4  15    3122    1925
  -1  -4  15    2185    1821
   0  -4  15     -26    1847
   1  -4  15   -1795    1795
  -4  -3  15    1561    2237
  -3  -3  15    1197    1977
  -2  -3  15    2239    1568
  -1  -3  15   -1717    1717
   0  -3  15   -1665    1665
   1  -3  15     312    1821
   2  -3  15    -364    1795
  -6  -2  15    -832    2133
  -5  -2  15    1705    1481
  -4  -2  15    1145    2003
  -3  -2  15    2003    1925
  -2  -2  15    -156    1977
  -1  -2  15      13    1730
   0  -2  15     624    1795
   1  -2  15    1249    1769
   2  -2  15    1145    1769
  -6  -1  15     534    1462
  -5  -1  15     892    2679
  -4  -1  15    -406    1342
  -3  -1  15    -572    1873
  -2  -1  15   -1613    1795
  -1  -1  15   -1112    1506
   0  -1  15     598    1795
   1  -1  15     832    1743
   2  -1  15     234    1743
  -6   0  15   -1448    1490
  -5   0  15    -989    1397
  -4   0  15    -802    1342
  -3   0  15   -1249    1249
  -2   0  15    -923    1260
  -1   0  15     989    1847
   0   0  15    -598    1365
   1   0  15    -312    1717
   2   0  15    -208    1717
  -7   1  15   -2237    2237
  -6   1  15   -1041    3746
  -5   1  15     745    1444
  -4   1  15     116    1360
  -3   1  15     -37    1296
  -2   1  15    -355    1278
  -1   1  15   -1379    1717
   0   1  15    1639    1795
   1   1  15    -676    1821
   2   1  15    -546    1691
  -6   2  15    -559    1590
  -5   2  15    3219    1573
  -4   2  15     100    1425
  -3   2  15     633    1379
  -2   2  15     391    1306
  -1   2  15   -1205    1205
   0   2  15     130    1743
   1   2  15     832    1769
   2   2  15    1353    1821
  -6   3  15    1045    1899
  -5   3  15   -1021    1554
  -4   3  15     792    1444
  -3   3  15    1492    1443
  -2   3  15    -286    1343
  -1   3  15    1262    1306
   0   3  15   -1232    1232
   1   3  15    1093    1847
   2   3  15   -1717    1717
  -5   4  15    1982    3057
  -4   4  15    -611    1990
  -3   4  15    1533    1453
  -2   4  15    1968    1425
  -1   4  15    1762    1350
   0   4  15    1301    1313
   1   4  15    -650    1769
  -4   5  15    -130    1572
  -3   5  15    -110    1489
  -2   5  15    1745    1756
  -1   5  15    1294    1443
   0   5  15    -963    1303
  -3  -2  16   -1795    2211
  -2  -2  16    2445    2081
  -1  -2  16   -1431    1977
  -4  -1  16    -441    1462
  -3  -1  16   -1977    1977
  -2  -1  16     -78    1951
  -1  -1  16    2497    2081
  -4   0  16   -1247    1444
  -3   0  16    -986    1398
  -2   0  16     -52    1925
  -1   0  16    -728    1951
   0   0  16     260    2003
  -4   1  16   -1443    1443
  -3   1  16    -195    1435
  -2   1  16   -1002    1548
  -1   1  16     858    2003
  -3   2  16   -1172    1413
  -2   2  16     898    1425
  -1   2  16    -279    1361
;
_shelx_hkl_checksum     10043
_shelx_res_file
;
TITL I         P 21         R   0.04
CELL  0.71073  9.91300 11.41400 12.14400 90.00000 99.90300 90.00000
ZERR 2  0.00500  0.00500  0.00500  0.00000  0.00500  0.00000
LATT -1
SYMM -X, Y+ 0.50000, -Z
SFAC C H BR N O
UNIT 50 58 2 10 14
L.S. 12
FMAP 2
PLAN 20
ACTA
BOND $H
twin
HTAB
EQIV $1 -X+1, Y+1/2, -Z+2
HTAB C8 O4_$1
HTAB C9 O1
HTAB C13 N3
EQIV $2 X, Y-1, Z
HTAB C18 O2_$2
EQIV $3 -X+1, Y+1/2, -Z+1
HTAB C24 BR1_$3
EQIV $4 -X, Y-1/2, -Z+1
HTAB C24 O2_$4
HTAB C25 N3_$4
CONF
WGHT    0.028100
BASF  -0.00749
FVAR       9.99967
BR1   3    0.673679   -0.193455    0.798779    11.00000    0.07112    0.07479 =
         0.08128    0.00406    0.00998    0.02817
O1    5    0.183293    0.413832    0.692049    11.00000    0.10695    0.05238 =
         0.07700    0.01281   -0.01059    0.00598
O2    5    0.061278    0.425359    0.821197    11.00000    0.10489    0.07376 =
         0.11501   -0.01590    0.01839    0.04143
O3    5    0.231309    0.052464    0.909466    11.00000    0.07132    0.05017 =
         0.05360    0.01416   -0.01562   -0.01502
O4    5    0.239017   -0.134243    0.976449    11.00000    0.09758    0.04568 =
         0.09624    0.00951   -0.04710   -0.00931
O5    5    0.070054   -0.183541    0.836570    11.00000    0.07815    0.04602 =
         0.06317   -0.00617   -0.01299   -0.00150
O6    5   -0.050872    0.108989    0.777240    11.00000    0.04743    0.05810 =
         0.05052   -0.00184    0.00767    0.01464
O7    5    0.274653    0.109657    0.496388    11.00000    0.07697    0.04613 =
         0.04100   -0.00868   -0.00542    0.00358
N1    4    0.447235    0.235309    0.809477    11.00000    0.04702    0.04604 =
         0.04034   -0.00327    0.00139   -0.00058
N2    4    0.147424    0.377364    0.776427    11.00000    0.07109    0.04362 =
         0.07116   -0.00891   -0.00517    0.00981
N3    4   -0.083875    0.271181    0.562074    11.00000    0.08158    0.04599 =
         0.06304   -0.00212   -0.00828    0.01804
N4    4   -0.017305    0.278478    0.477160    11.00000    0.09380    0.03640 =
         0.06103    0.00372   -0.00154    0.00673
N5    4   -0.000801    0.169153    0.442207    11.00000    0.06533    0.04915 =
         0.04456   -0.00486   -0.00723    0.00170
C1    1    0.367763    0.038353    0.559325    11.00000    0.05626    0.04649 =
         0.04016   -0.00267    0.00762    0.00076
C2    1    0.411728   -0.067335    0.523151    11.00000    0.08787    0.06845 =
         0.04985   -0.01848    0.00797    0.01507
AFIX  43
H2    2    0.379131   -0.092431    0.450595    11.00000   -1.20000
AFIX   0
C3    1    0.503346   -0.136195    0.593180    11.00000    0.07693    0.05523 =
         0.06710   -0.01251    0.01695    0.02100
AFIX  43
H3    2    0.532541   -0.207463    0.568526    11.00000   -1.20000
AFIX   0
C4    1    0.550328   -0.098104    0.698988    11.00000    0.04819    0.05135 =
         0.05879    0.00085    0.01509    0.00498
C5    1    0.509362    0.008119    0.736376    11.00000    0.04122    0.04512 =
         0.04770   -0.00562    0.01317   -0.00047
AFIX  43
H5    2    0.544755    0.033030    0.808475    11.00000   -1.20000
AFIX   0
C6    1    0.417025    0.077488    0.668491    11.00000    0.04084    0.04278 =
         0.03866   -0.00272    0.01351   -0.00246
C7    1    0.360281    0.188120    0.710310    11.00000    0.04940    0.03462 =
         0.03137   -0.00386    0.00517   -0.00543
AFIX  13
H7    2    0.353305    0.247078    0.650934    11.00000   -1.20000
AFIX   0
C8    1    0.548495    0.322058    0.786973    11.00000    0.05719    0.07314 =
         0.05181   -0.01119    0.00146   -0.01813
AFIX  23
H8A   2    0.559850    0.318328    0.709294    11.00000   -1.20000
H8B   2    0.636453    0.307370    0.833772    11.00000   -1.20000
AFIX   0
C9    1    0.494697    0.439576    0.812856    11.00000    0.07468    0.05402 =
         0.08854    0.00601    0.00274   -0.01698
AFIX  23
H9A   2    0.435008    0.471820    0.748283    11.00000   -1.20000
H9B   2    0.568892    0.494145    0.837057    11.00000   -1.20000
AFIX   0
C10   1    0.415827    0.413452    0.906718    11.00000    0.07441    0.04297 =
         0.07426   -0.02228   -0.00253   -0.00204
AFIX  23
H10A  2    0.340435    0.467903    0.905384    11.00000   -1.20000
H10B  2    0.475215    0.418367    0.978915    11.00000   -1.20000
AFIX   0
C11   1    0.362979    0.288396    0.883431    11.00000    0.05741    0.04143 =
         0.03816    0.00224    0.00702    0.00304
AFIX  13
H11   2    0.379260    0.245299    0.954273    11.00000   -1.20000
AFIX   0
C12   1    0.213585    0.269346    0.829393    11.00000    0.05811    0.03540 =
         0.04554   -0.00133    0.01174    0.00631
AFIX  13
H12   2    0.161948    0.241351    0.886142    11.00000   -1.20000
AFIX   0
C13   1    0.217344    0.172988    0.742353    11.00000    0.04753    0.03134 =
         0.03653   -0.00222    0.00315    0.00296
AFIX  13
H13   2    0.147532    0.189689    0.676746    11.00000   -1.20000
AFIX   0
C14   1    0.188684    0.052365    0.788765    11.00000    0.04585    0.03871 =
         0.04119    0.00164    0.00428    0.00099
AFIX  13
H14   2    0.241776   -0.006773    0.756217    11.00000   -1.20000
AFIX   0
C15   1    0.160957   -0.034876    0.955024    11.00000    0.06772    0.04827 =
         0.03496   -0.00355    0.01085   -0.00743
AFIX  13
H15   2    0.131310   -0.006984    1.023365    11.00000   -1.20000
AFIX   0
C16   1    0.183185   -0.229846    0.909661    11.00000    0.06822    0.04087 =
         0.05656    0.01231   -0.00118   -0.00838
C17   1    0.284913   -0.273287    0.843638    11.00000    0.09344    0.07181 =
         0.14941    0.03094    0.05135    0.01650
AFIX 137
H17A  2    0.248431   -0.340220    0.800690    11.00000   -1.50000
H17B  2    0.367240   -0.295199    0.893174    11.00000   -1.50000
H17C  2    0.305155   -0.212662    0.794160    11.00000   -1.50000
AFIX   0
C18   1    0.138920   -0.321443    0.983561    11.00000    0.13529    0.06214 =
         0.06351    0.01310    0.01766   -0.02149
AFIX 137
H18A  2    0.072304   -0.288928    1.023663    11.00000   -1.50000
H18B  2    0.216767   -0.348184    1.035706    11.00000   -1.50000
H18C  2    0.099211   -0.386148    0.938859    11.00000   -1.50000
AFIX   0
C19   1    0.038837   -0.070023    0.869203    11.00000    0.05003    0.04604 =
         0.04854   -0.00111    0.00851   -0.00848
AFIX  13
H19   2   -0.047150   -0.066972    0.898642    11.00000   -1.20000
AFIX   0
C20   1    0.039921    0.014489    0.771287    11.00000    0.04465    0.04477 =
         0.03997   -0.00183    0.00950    0.00369
AFIX  13
H20   2    0.015353   -0.026872    0.699937    11.00000   -1.20000
AFIX   0
C21   1   -0.159754    0.116472    0.683158    11.00000    0.04283    0.07690 =
         0.06314   -0.00323    0.00558    0.01539
AFIX  23
H21A  2   -0.228404    0.171237    0.699657    11.00000   -1.20000
H21B  2   -0.202800    0.040325    0.669390    11.00000   -1.20000
AFIX   0
C22   1   -0.107208    0.156210    0.580510    11.00000    0.04778    0.06077 =
         0.05119   -0.00127   -0.00715    0.00981
C23   1   -0.055384    0.090561    0.504248    11.00000    0.05830    0.05589 =
         0.03867    0.00450   -0.00313   -0.00639
C24   1    0.082560    0.148184    0.357094    11.00000    0.08150    0.05263 =
         0.03218    0.00509   -0.00138   -0.00813
AFIX  23
H24A  2    0.120871    0.221880    0.337308    11.00000   -1.20000
H24B  2    0.025220    0.117306    0.290634    11.00000   -1.20000
AFIX   0
C25   1    0.195985    0.064178    0.395430    11.00000    0.08004    0.05614 =
         0.03275   -0.00844    0.00670   -0.01168
AFIX  23
H25A  2    0.159070   -0.012123    0.409112    11.00000   -1.20000
H25B  2    0.253288    0.055738    0.338714    11.00000   -1.20000
AFIX   0
HKLF 4
REM  I         P 21         R   0.04
REM R1 =  0.0437 for    3587 Fo > 4sig(Fo)  and  0.0999 for all    6278 data
REM    346 parameters refined using      1 restraints
END
WGHT      0.0280      0.0000
REM Instructions for potential hydrogen bonds
HTAB C8 O4_$1
HTAB C9 O1
HTAB C13 N3
HTAB C18 O2_$2
HTAB C24 Br1_$3
HTAB C24 O2_$4
HTAB C25 N3_$4
REM Highest difference peak  0.575,  deepest hole -0.458,  1-sigma level  0.054
Q1    1   0.5696 -0.1994  0.8051  11.00000  0.05    0.58
Q2    1   0.7753 -0.1907  0.7780  11.00000  0.05    0.53
Q3    1   0.7137 -0.1835  0.7360  11.00000  0.05    0.33
Q4    1  -0.0429  0.0064  0.4904  11.00000  0.05    0.32
Q5    1   0.0390  0.1026  0.4997  11.00000  0.05    0.25
Q6    1   0.0428  0.1025  0.7685  11.00000  0.05    0.22
Q7    1   0.6431 -0.1281  0.7520  11.00000  0.05    0.21
Q8    1  -0.0742  0.0932  0.5377  11.00000  0.05    0.21
Q9    1   0.5268  0.0829  0.6608  11.00000  0.05    0.20
Q10   1  -0.1659  0.0946  0.7963  11.00000  0.05    0.19
Q11   1   0.2709  0.1793  0.7198  11.00000  0.05    0.19
Q12   1   0.1992  0.4237  0.7236  11.00000  0.05    0.19
Q13   1   0.2807  0.2945  0.8942  11.00000  0.05    0.18
Q14   1   0.2661 -0.1619  0.9260  11.00000  0.05    0.18
Q15   1  -0.0240  0.0550  0.7997  11.00000  0.05    0.18
Q16   1  -0.0021  0.1447  0.4023  11.00000  0.05    0.18
Q17   1   0.2922  0.4163  0.6907  11.00000  0.05    0.18
Q18   1   0.4997  0.2787  0.8155  11.00000  0.05    0.17
Q19   1   0.1120  0.2603  0.8636  11.00000  0.05    0.17
Q20   1   0.2134  0.2107  0.7827  11.00000  0.05    0.17
;
_shelx_res_checksum     48888
_shelxl_version_number     2014/6
data_II
_audit_creation_method     SHELXL-2014/6
_chemical_name_systematic
;\
(<i>Z</i>)-3^2^,3^2^-Dimethyl-2^7^-nitro-2^5^,2^6^,2^7^,2^7a^,3^3a^,3^5^,\
3^6^,3^6a^-octahydro-2^1^<i>H</i>,2^3^<i>H</i>,6^1^<i>H</i>-4,9-dioxa-2(5,6)-\
pyrrolo[1,2-<i>c</i>]thiazola-6(4,1)-triazola-3(5,6)-furo[2,3-<i>d</i>]\
[1,3]dioxola-1(1,2)-benzenacyclononaphane
;
_chemical_name_common     ?
_chemical_formula_moiety     'C24 H29 N5 O7 S'
_chemical_formula_sum     'C24 H29 N5 O7 S'
_chemical_formula_iupac     'C24 H29 N5 O7 S'
_chemical_formula_weight     531.58
_chemical_melting_point     ?
_shelx_space_group_comment
;
The symmetry employed for this shelxl refinement is uniquely defined
by the following loop, which should always be used as a source of
symmetry information in preference to the above space-group names.
They are only intended as comments.
;
_space_group_crystal_system     monoclinic
_space_group_name_H-M_alt     'P 21'
_space_group_name_Hall     'P 2yb'
loop_
    _space_group_symop_operation_xyz
    'x, y, z'
    '-x, y+1/2, -z'
_cell_length_a     8.756(5)
_cell_length_b     10.811(5)
_cell_length_c     13.569(5)
_cell_angle_alpha     90
_cell_angle_beta     101.122(5)
_cell_angle_gamma     90
_cell_volume     1260.3(10)
_cell_formula_units_Z     2
_cell_measurement_reflns_used     4712
_cell_measurement_theta_min     1.53
_cell_measurement_theta_max     22.29
_cell_measurement_temperature     293(2)
_exptl_crystal_description     block
_exptl_crystal_colour     colourless
_exptl_crystal_size_max     0.20
_exptl_crystal_size_mid     0.15
_exptl_crystal_size_min     0.10
_exptl_crystal_density_diffrn     1.401
_exptl_crystal_density_meas     ?
_exptl_crystal_density_method     ?
_exptl_crystal_F_000     560
_exptl_absorpt_coefficient_mu     0.183
_exptl_absorpt_correction_type     multi-scan
_exptl_absorpt_process_details
;
(<i>SADABS</i>; Bruker, 2008)
;
_shelx_estimated_absorpt_T_min     ?
_shelx_estimated_absorpt_T_max     ?
_exptl_absorpt_correction_T_min     0.9644
_exptl_absorpt_correction_T_max     0.9820
_diffrn_ambient_temperature     293(2)
_diffrn_radiation_type     MoK\a
_diffrn_radiation_wavelength     0.71073
_diffrn_radiation_source     'fine-focus sealed tube'
_diffrn_radiation_monochromator     graphite
_diffrn_measurement_device_type     'Bruker SMART APEXII area-detector'
_diffrn_measurement_method     '\w and \f scans'
_diffrn_detector_area_resol_mean     ?
_diffrn_reflns_number     11813
_diffrn_reflns_av_R_equivalents     0.0412
_diffrn_reflns_av_sigmaI/netI     0.0629
_diffrn_reflns_theta_min     1.529
_diffrn_reflns_theta_max     28.286
_diffrn_reflns_theta_full     25.242
_diffrn_measured_fraction_theta_max     0.993
_diffrn_measured_fraction_theta_full     0.999
_diffrn_reflns_limit_h_min     -11
_diffrn_reflns_limit_h_max     11
_diffrn_reflns_limit_k_min     -13
_diffrn_reflns_limit_k_max     14
_diffrn_reflns_limit_l_min     -17
_diffrn_reflns_limit_l_max     18
_refine_special_details     ?
_reflns_number_total     4712
_reflns_number_gt     2862
_reflns_threshold_expression     'I > 2\s(I)'
_refine_ls_structure_factor_coef     Fsqd
_refine_ls_matrix_type     full
_refine_ls_R_factor_all     0.0912
_refine_ls_R_factor_gt     0.0460
_refine_ls_wR_factor_gt     0.0873
_refine_ls_wR_factor_ref     0.1029
_refine_ls_goodness_of_fit_ref     1.000
_refine_ls_restrained_S_all     1.000
_refine_ls_number_reflns     4712
_refine_ls_number_parameters     336
_refine_ls_number_restraints     1
_refine_ls_hydrogen_treatment     constr
_refine_ls_weighting_scheme     calc
_refine_ls_weighting_details
                      'w=1/[\s^2^(Fo^2^)+(0.0413P)^2^] where P=(Fo^2^+2Fc^2^)/3'
_atom_sites_solution_hydrogens     geom
_atom_sites_solution_primary     ?
_atom_sites_solution_secondary     ?
_refine_ls_shift/su_max     0.000
_refine_ls_shift/su_mean     0.000
_refine_diff_density_max     0.166
_refine_diff_density_min     -0.236
_refine_ls_extinction_method     none
_refine_ls_extinction_coef     .
_refine_ls_abs_structure_details
;
Flack <i>x</i> determined using 794 quotients
[(<i>I</i>^+^)-(<i>I</i>^-^)]/[(<i>I</i>^+^)+(<i>I</i>^-^)]
(Parsons <i>et al.</i>,  2013)
;
_refine_ls_abs_structure_Flack     -0.10(9)
loop_
    _atom_type_symbol
    _atom_type_description
    _atom_type_scat_dispersion_real
    _atom_type_scat_dispersion_imag
    _atom_type_scat_source
    'C' 'C' 0.0033 0.0016
                         'International Tables Vol C Tables 4.2.6.8 and 6.1.1.4'
    'H' 'H' 0.0000 0.0000
                         'International Tables Vol C Tables 4.2.6.8 and 6.1.1.4'
    'N' 'N' 0.0061 0.0033
                         'International Tables Vol C Tables 4.2.6.8 and 6.1.1.4'
    'O' 'O' 0.0106 0.0060
                         'International Tables Vol C Tables 4.2.6.8 and 6.1.1.4'
    'S' 'S' 0.1246 0.1234
                         'International Tables Vol C Tables 4.2.6.8 and 6.1.1.4'
_computing_data_collection
;
APEX2 (Bruker, 2008)
;
_computing_cell_refinement
;
SAINT (Bruker, 2008)
;
_computing_data_reduction
;
SAINT (Bruker, 2008)
;
_computing_structure_solution
;
SHELXS97 (Sheldrick, 2008)
;
_computing_structure_refinement
;
SHELXL2014 (Sheldrick, 2015)
;
_computing_molecular_graphics
;
PLATON (Spek, 2009) and Mercury (Macrae <i>et al.</i>,  2008)
;
_computing_publication_material
;
SHELXL2014 (Sheldrick, 2015) and PLATON (Spek, 2009)
;
loop_
    _atom_site_type_symbol
    _atom_site_label
    _atom_site_fract_x
    _atom_site_fract_y
    _atom_site_fract_z
    _atom_site_U_iso_or_equiv
    _atom_site_adp_type
    _atom_site_calc_flag
    _atom_site_occupancy
    _atom_site_disorder_assembly
    _atom_site_disorder_group
    S S9 0.85963(16) -0.08380(12) 0.26658(11) 0.0856(5) Uani d 1 . .
    O O1 0.2482(4) -0.0495(3) 0.0593(3) 0.0996(13) Uani d 1 . .
    O O2 0.2983(4) -0.0548(3) 0.2195(3) 0.0873(11) Uani d 1 . .
    O O3 0.2622(3) 0.2632(2) 0.11689(17) 0.0547(7) Uani d 1 . .
    O O4 0.2164(3) 0.4638(3) 0.06070(18) 0.0578(7) Uani d 1 . .
    O O5 0.2374(4) 0.5327(2) 0.2191(2) 0.0631(8) Uani d 1 . .
    O O6 0.2153(3) 0.2254(2) 0.31708(18) 0.0496(7) Uani d 1 . .
    O O7 0.8007(3) 0.2715(2) 0.43718(18) 0.0538(7) Uani d 1 . .
    N N1 0.7152(3) 0.1098(3) 0.1692(2) 0.0434(8) Uani d 1 . .
    N N2 0.3210(4) -0.0163(3) 0.1400(3) 0.0598(10) Uani d 1 . .
    N N3 0.4307(4) 0.0753(3) 0.4787(3) 0.0597(9) Uani d 1 . .
    N N4 0.5760(4) 0.0738(3) 0.5266(3) 0.0600(10) Uani d 1 . .
    N N5 0.6117(4) 0.1899(3) 0.5601(2) 0.0521(9) Uani d 1 . .
    C C1 0.7925(4) 0.3522(4) 0.3582(3) 0.0441(9) Uani d 1 . .
    C C2 0.8434(5) 0.4733(4) 0.3693(3) 0.0553(11) Uani d 1 . .
    H H2 0.8865 0.5038 0.4326 0.066 Uiso calc 1 . .
    C C3 0.8302(5) 0.5485(4) 0.2866(4) 0.0615(12) Uani d 1 . .
    H H3 0.8615 0.6307 0.2946 0.074 Uiso calc 1 . .
    C C4 0.7715(4) 0.5040(4) 0.1926(4) 0.0558(12) Uani d 1 . .
    H H4 0.7642 0.5551 0.1368 0.067 Uiso calc 1 . .
    C C5 0.7234(4) 0.3827(4) 0.1817(3) 0.0512(10) Uani d 1 . .
    H H5 0.6863 0.3518 0.1176 0.061 Uiso calc 1 . .
    C C6 0.7288(4) 0.3054(4) 0.2638(3) 0.0400(9) Uani d 1 . .
    C C7 0.6631(4) 0.1762(3) 0.2522(3) 0.0404(9) Uani d 1 . .
    H H7 0.7020 0.1310 0.3146 0.049 Uiso calc 1 . .
    C C8 0.8712(5) 0.0606(4) 0.1945(3) 0.0629(12) Uani d 1 . .
    H H8B 0.9400 0.1196 0.2348 0.076 Uiso calc 1 . .
    H H8A 0.9110 0.0431 0.1340 0.076 Uiso calc 1 . .
    C C10 0.6519(5) -0.0954(4) 0.2256(3) 0.0644(12) Uani d 1 . .
    H H10A 0.6232 -0.1768 0.1980 0.077 Uiso calc 1 . .
    H H10B 0.5990 -0.0806 0.2811 0.077 Uiso calc 1 . .
    C C11 0.6090(4) 0.0046(4) 0.1445(3) 0.0458(10) Uani d 1 . .
    H H11 0.6163 -0.0289 0.0784 0.055 Uiso calc 1 . .
    C C12 0.4536(4) 0.0711(3) 0.1392(3) 0.0405(9) Uani d 1 . .
    H H12 0.4314 0.1185 0.0765 0.049 Uiso calc 1 . .
    C C13 0.4804(4) 0.1625(3) 0.2271(2) 0.0359(8) Uani d 1 . .
    H H13 0.4481 0.1222 0.2844 0.043 Uiso calc 1 . .
    C C14 0.3855(4) 0.2812(3) 0.2042(2) 0.0377(8) Uani d 1 . .
    H H14 0.4542 0.3478 0.1900 0.045 Uiso calc 1 . .
    C C15 0.1637(5) 0.3661(3) 0.1128(3) 0.0474(10) Uani d 1 . .
    H H15 0.0560 0.3442 0.0832 0.057 Uiso calc 1 . .
    C C16 0.2264(5) 0.5744(4) 0.1192(3) 0.0458(10) Uani d 1 . .
    C C17 0.3722(5) 0.6412(5) 0.1111(4) 0.0824(16) Uani d 1 . .
    H H17A 0.4588 0.5852 0.1255 0.124 Uiso calc 1 . .
    H H17B 0.3881 0.7083 0.1582 0.124 Uiso calc 1 . .
    H H17C 0.3638 0.6731 0.0442 0.124 Uiso calc 1 . .
    C C18 0.0832(5) 0.6512(4) 0.0852(3) 0.0667(13) Uani d 1 . .
    H H18C 0.0792 0.6775 0.0171 0.100 Uiso calc 1 . .
    H H18B 0.0864 0.7224 0.1278 0.100 Uiso calc 1 . .
    H H18A -0.0075 0.6029 0.0888 0.100 Uiso calc 1 . .
    C C19 0.1766(4) 0.4125(4) 0.2205(3) 0.0453(9) Uani d 1 . .
    H H19 0.0763 0.4113 0.2423 0.054 Uiso calc 1 . .
    C C20 0.2947(4) 0.3260(3) 0.2824(3) 0.0398(9) Uani d 1 . .
    H H20 0.3617 0.3694 0.3379 0.048 Uiso calc 1 . .
    C C21 0.2186(5) 0.2264(5) 0.4235(3) 0.0630(12) Uani d 1 . .
    H H21A 0.1419 0.1685 0.4389 0.076 Uiso calc 1 . .
    H H21B 0.1911 0.3083 0.4436 0.076 Uiso calc 1 . .
    C C22 0.3746(5) 0.1924(4) 0.4809(3) 0.0504(10) Uani d 1 . .
    C C23 0.4913(5) 0.2649(4) 0.5322(3) 0.0548(11) Uani d 1 . .
    H H23 0.4870 0.3492 0.5449 0.066 Uiso calc 1 . .
    C C24 0.7723(5) 0.2219(4) 0.6012(3) 0.0624(12) Uani d 1 . .
    H H24A 0.8373 0.1489 0.6036 0.075 Uiso calc 1 . .
    H H24B 0.7806 0.2527 0.6692 0.075 Uiso calc 1 . .
    C C25 0.8274(5) 0.3194(4) 0.5369(3) 0.0585(11) Uani d 1 . .
    H H25A 0.7699 0.3957 0.5393 0.070 Uiso calc 1 . .
    H H25B 0.9373 0.3361 0.5603 0.070 Uiso calc 1 . .
loop_
    _atom_site_aniso_label
    _atom_site_aniso_U_11
    _atom_site_aniso_U_22
    _atom_site_aniso_U_33
    _atom_site_aniso_U_12
    _atom_site_aniso_U_13
    _atom_site_aniso_U_23
    S9 0.0720(8) 0.0642(8) 0.1050(10) 0.0174(7) -0.0215(7) 0.0085(8)
    O1 0.097(3) 0.087(3) 0.096(3) -0.032(2) -0.028(2) -0.016(2)
    O2 0.104(3) 0.072(3) 0.095(3) -0.032(2) 0.042(2) -0.011(2)
    O3 0.0668(19) 0.0457(16) 0.0421(15) 0.0084(15) -0.0129(13) -0.0093(13)
    O4 0.085(2) 0.0445(16) 0.0423(15) 0.0019(16) 0.0087(14) 0.0044(14)
    O5 0.107(2) 0.0362(15) 0.0420(17) 0.0049(16) 0.0050(16) 0.0013(13)
    O6 0.0474(15) 0.0523(17) 0.0492(16) -0.0038(13) 0.0098(12) 0.0093(13)
    O7 0.0715(19) 0.0501(17) 0.0370(14) -0.0061(15) 0.0041(12) -0.0081(13)
    N1 0.0393(18) 0.0464(19) 0.0439(18) 0.0011(15) 0.0064(14) -0.0083(15)
    N2 0.063(2) 0.040(2) 0.075(3) -0.001(2) 0.008(2) -0.010(2)
    N3 0.068(3) 0.048(2) 0.059(2) 0.000(2) 0.0015(19) 0.0108(18)
    N4 0.075(3) 0.039(2) 0.059(2) -0.0001(19) -0.004(2) 0.0038(18)
    N5 0.066(2) 0.046(2) 0.0411(19) 0.0018(19) 0.0010(16) 0.0059(16)
    C1 0.040(2) 0.042(2) 0.049(2) -0.0014(18) 0.0069(18) -0.002(2)
    C2 0.054(3) 0.052(3) 0.061(3) -0.006(2) 0.012(2) -0.010(2)
    C3 0.049(3) 0.041(2) 0.096(4) -0.005(2) 0.020(3) 0.000(3)
    C4 0.039(2) 0.053(3) 0.073(3) -0.003(2) 0.004(2) 0.020(2)
    C5 0.044(2) 0.050(3) 0.056(3) -0.003(2) -0.0004(19) 0.007(2)
    C6 0.035(2) 0.040(2) 0.044(2) 0.0013(17) 0.0037(16) 0.0001(18)
    C7 0.042(2) 0.040(2) 0.037(2) 0.0005(18) 0.0015(16) -0.0002(17)
    C8 0.044(2) 0.067(3) 0.076(3) 0.012(2) 0.005(2) -0.008(3)
    C10 0.069(3) 0.046(2) 0.074(3) 0.008(2) 0.002(2) 0.005(2)
    C11 0.045(2) 0.049(2) 0.039(2) 0.0041(19) -0.0012(17) -0.0080(18)
    C12 0.045(2) 0.036(2) 0.040(2) -0.0010(18) 0.0073(16) -0.0034(17)
    C13 0.040(2) 0.035(2) 0.0319(19) 0.0008(17) 0.0051(15) 0.0013(16)
    C14 0.039(2) 0.038(2) 0.0340(19) -0.0019(17) 0.0022(15) -0.0017(16)
    C15 0.044(2) 0.038(2) 0.053(3) 0.0008(19) -0.0082(18) 0.0029(19)
    C16 0.052(2) 0.037(2) 0.046(2) -0.001(2) 0.0051(18) 0.0005(19)
    C17 0.056(3) 0.068(3) 0.124(4) -0.008(3) 0.019(3) 0.008(3)
    C18 0.061(3) 0.059(3) 0.080(3) 0.015(2) 0.012(2) 0.016(3)
    C19 0.044(2) 0.044(2) 0.050(2) 0.005(2) 0.0130(18) 0.005(2)
    C20 0.042(2) 0.035(2) 0.042(2) -0.0008(18) 0.0079(16) 0.0038(18)
    C21 0.060(3) 0.077(3) 0.057(3) 0.008(3) 0.025(2) 0.018(3)
    C22 0.055(3) 0.053(3) 0.045(2) 0.006(2) 0.014(2) 0.014(2)
    C23 0.072(3) 0.044(2) 0.051(2) 0.008(2) 0.017(2) 0.006(2)
    C24 0.073(3) 0.072(3) 0.038(2) -0.006(3) 0.000(2) 0.001(2)
    C25 0.061(3) 0.069(3) 0.042(2) -0.009(2) 0.0005(19) -0.014(2)
_geom_special_details
;
 All esds (except the esd in the dihedral angle between two l.s. planes)
 are estimated using the full covariance matrix.  The cell esds are taken
 into account individually in the estimation of esds in distances, angles
 and torsion angles; correlations between esds in cell parameters are only
 used when they are defined by crystal symmetry.  An approximate (isotropic)
 treatment of cell esds is used for estimating esds involving l.s. planes.
;
loop_
    _geom_bond_atom_site_label_1
    _geom_bond_atom_site_label_2
    _geom_bond_site_symmetry_2
    _geom_bond_distance
    _geom_bond_publ_flag
    S9 C10 . 1.801(4) ?
    S9 C8 . 1.855(5) ?
    O1 N2 . 1.210(4) ?
    O2 N2 . 1.207(4) ?
    O3 C15 . 1.402(4) ?
    O3 C14 . 1.454(4) ?
    O4 C15 . 1.398(5) ?
    O4 C16 . 1.428(5) ?
    O5 C19 . 1.406(5) ?
    O5 C16 . 1.415(4) ?
    O6 C20 . 1.418(4) ?
    O6 C21 . 1.439(4) ?
    O7 C1 . 1.373(4) ?
    O7 C25 . 1.425(4) ?
    N1 C8 . 1.445(5) ?
    N1 C11 . 1.466(5) ?
    N1 C7 . 1.480(4) ?
    N2 C12 . 1.498(5) ?
    N3 N4 . 1.312(4) ?
    N3 C22 . 1.360(5) ?
    N4 N5 . 1.351(4) ?
    N5 C23 . 1.326(5) ?
    N5 C24 . 1.451(5) ?
    C1 C2 . 1.382(6) ?
    C1 C6 . 1.390(5) ?
    C2 C3 . 1.372(6) ?
    C2 H2 . 0.9300 ?
    C3 C4 . 1.366(6) ?
    C3 H3 . 0.9300 ?
    C4 C5 . 1.377(6) ?
    C4 H4 . 0.9300 ?
    C5 C6 . 1.385(5) ?
    C5 H5 . 0.9300 ?
    C6 C7 . 1.508(5) ?
    C7 C13 . 1.576(5) ?
    C7 H7 . 0.9800 ?
    C8 H8B . 0.9700 ?
    C8 H8A . 0.9700 ?
    C10 C11 . 1.536(6) ?
    C10 H10A . 0.9700 ?
    C10 H10B . 0.9700 ?
    C11 C12 . 1.528(5) ?
    C11 H11 . 0.9800 ?
    C12 C13 . 1.532(5) ?
    C12 H12 . 0.9800 ?
    C13 C14 . 1.528(5) ?
    C13 H13 . 0.9800 ?
    C14 C20 . 1.523(5) ?
    C14 H14 . 0.9800 ?
    C15 C19 . 1.528(5) ?
    C15 H15 . 0.9800 ?
    C16 C17 . 1.490(6) ?
    C16 C18 . 1.501(5) ?
    C17 H17A . 0.9600 ?
    C17 H17B . 0.9600 ?
    C17 H17C . 0.9600 ?
    C18 H18C . 0.9600 ?
    C18 H18B . 0.9600 ?
    C18 H18A . 0.9600 ?
    C19 C20 . 1.521(5) ?
    C19 H19 . 0.9800 ?
    C20 H20 . 0.9800 ?
    C21 C22 . 1.483(6) ?
    C21 H21A . 0.9700 ?
    C21 H21B . 0.9700 ?
    C22 C23 . 1.366(6) ?
    C23 H23 . 0.9300 ?
    C24 C25 . 1.506(6) ?
    C24 H24A . 0.9700 ?
    C24 H24B . 0.9700 ?
    C25 H25A . 0.9700 ?
    C25 H25B . 0.9700 ?
loop_
    _geom_angle_atom_site_label_1
    _geom_angle_atom_site_label_2
    _geom_angle_atom_site_label_3
    _geom_angle_site_symmetry_1
    _geom_angle_site_symmetry_3
    _geom_angle
    _geom_angle_publ_flag
    C10 S9 C8 . . 92.9(2) ?
    C15 O3 C14 . . 106.3(3) ?
    C15 O4 C16 . . 110.0(3) ?
    C19 O5 C16 . . 110.5(3) ?
    C20 O6 C21 . . 114.3(3) ?
    C1 O7 C25 . . 119.0(3) ?
    C8 N1 C11 . . 107.3(3) ?
    C8 N1 C7 . . 114.5(3) ?
    C11 N1 C7 . . 106.0(3) ?
    O2 N2 O1 . . 123.8(4) ?
    O2 N2 C12 . . 119.1(4) ?
    O1 N2 C12 . . 117.0(4) ?
    N4 N3 C22 . . 108.7(4) ?
    N3 N4 N5 . . 107.1(3) ?
    C23 N5 N4 . . 110.6(4) ?
    C23 N5 C24 . . 128.5(4) ?
    N4 N5 C24 . . 119.7(4) ?
    O7 C1 C2 . . 123.3(4) ?
    O7 C1 C6 . . 116.1(3) ?
    C2 C1 C6 . . 120.6(4) ?
    C3 C2 C1 . . 119.8(4) ?
    C3 C2 H2 . . 120.1 ?
    C1 C2 H2 . . 120.1 ?
    C4 C3 C2 . . 120.8(4) ?
    C4 C3 H3 . . 119.6 ?
    C2 C3 H3 . . 119.6 ?
    C3 C4 C5 . . 119.2(4) ?
    C3 C4 H4 . . 120.4 ?
    C5 C4 H4 . . 120.4 ?
    C4 C5 C6 . . 121.7(4) ?
    C4 C5 H5 . . 119.1 ?
    C6 C5 H5 . . 119.1 ?
    C5 C6 C1 . . 117.8(4) ?
    C5 C6 C7 . . 121.5(3) ?
    C1 C6 C7 . . 120.7(3) ?
    N1 C7 C6 . . 111.2(3) ?
    N1 C7 C13 . . 103.8(3) ?
    C6 C7 C13 . . 117.4(3) ?
    N1 C7 H7 . . 108.0 ?
    C6 C7 H7 . . 108.0 ?
    C13 C7 H7 . . 108.0 ?
    N1 C8 S9 . . 106.9(3) ?
    N1 C8 H8B . . 110.4 ?
    S9 C8 H8B . . 110.4 ?
    N1 C8 H8A . . 110.4 ?
    S9 C8 H8A . . 110.4 ?
    H8B C8 H8A . . 108.6 ?
    C11 C10 S9 . . 105.4(3) ?
    C11 C10 H10A . . 110.7 ?
    S9 C10 H10A . . 110.7 ?
    C11 C10 H10B . . 110.7 ?
    S9 C10 H10B . . 110.7 ?
    H10A C10 H10B . . 108.8 ?
    N1 C11 C12 . . 99.5(3) ?
    N1 C11 C10 . . 109.0(3) ?
    C12 C11 C10 . . 117.2(4) ?
    N1 C11 H11 . . 110.2 ?
    C12 C11 H11 . . 110.2 ?
    C10 C11 H11 . . 110.2 ?
    N2 C12 C11 . . 112.8(3) ?
    N2 C12 C13 . . 113.8(3) ?
    C11 C12 C13 . . 105.4(3) ?
    N2 C12 H12 . . 108.2 ?
    C11 C12 H12 . . 108.2 ?
    C13 C12 H12 . . 108.2 ?
    C14 C13 C12 . . 112.9(3) ?
    C14 C13 C7 . . 117.0(3) ?
    C12 C13 C7 . . 103.0(3) ?
    C14 C13 H13 . . 107.8 ?
    C12 C13 H13 . . 107.8 ?
    C7 C13 H13 . . 107.8 ?
    O3 C14 C20 . . 101.8(3) ?
    O3 C14 C13 . . 110.0(3) ?
    C20 C14 C13 . . 117.5(3) ?
    O3 C14 H14 . . 109.0 ?
    C20 C14 H14 . . 109.0 ?
    C13 C14 H14 . . 109.0 ?
    O4 C15 O3 . . 111.0(3) ?
    O4 C15 C19 . . 105.4(3) ?
    O3 C15 C19 . . 106.9(3) ?
    O4 C15 H15 . . 111.1 ?
    O3 C15 H15 . . 111.1 ?
    C19 C15 H15 . . 111.1 ?
    O5 C16 O4 . . 104.6(3) ?
    O5 C16 C17 . . 108.9(4) ?
    O4 C16 C17 . . 109.0(4) ?
    O5 C16 C18 . . 111.7(3) ?
    O4 C16 C18 . . 109.5(3) ?
    C17 C16 C18 . . 112.7(4) ?
    C16 C17 H17A . . 109.5 ?
    C16 C17 H17B . . 109.5 ?
    H17A C17 H17B . . 109.5 ?
    C16 C17 H17C . . 109.5 ?
    H17A C17 H17C . . 109.5 ?
    H17B C17 H17C . . 109.5 ?
    C16 C18 H18C . . 109.5 ?
    C16 C18 H18B . . 109.5 ?
    H18C C18 H18B . . 109.5 ?
    C16 C18 H18A . . 109.5 ?
    H18C C18 H18A . . 109.5 ?
    H18B C18 H18A . . 109.5 ?
    O5 C19 C20 . . 110.9(3) ?
    O5 C19 C15 . . 104.4(3) ?
    C20 C19 C15 . . 104.1(3) ?
    O5 C19 H19 . . 112.3 ?
    C20 C19 H19 . . 112.3 ?
    C15 C19 H19 . . 112.3 ?
    O6 C20 C19 . . 109.3(3) ?
    O6 C20 C14 . . 110.1(3) ?
    C19 C20 C14 . . 101.6(3) ?
    O6 C20 H20 . . 111.8 ?
    C19 C20 H20 . . 111.8 ?
    C14 C20 H20 . . 111.8 ?
    O6 C21 C22 . . 111.3(3) ?
    O6 C21 H21A . . 109.4 ?
    C22 C21 H21A . . 109.4 ?
    O6 C21 H21B . . 109.4 ?
    C22 C21 H21B . . 109.4 ?
    H21A C21 H21B . . 108.0 ?
    N3 C22 C23 . . 107.9(4) ?
    N3 C22 C21 . . 121.3(4) ?
    C23 C22 C21 . . 130.3(4) ?
    N5 C23 C22 . . 105.7(4) ?
    N5 C23 H23 . . 127.2 ?
    C22 C23 H23 . . 127.2 ?
    N5 C24 C25 . . 109.8(3) ?
    N5 C24 H24A . . 109.7 ?
    C25 C24 H24A . . 109.7 ?
    N5 C24 H24B . . 109.7 ?
    C25 C24 H24B . . 109.7 ?
    H24A C24 H24B . . 108.2 ?
    O7 C25 C24 . . 106.5(3) ?
    O7 C25 H25A . . 110.4 ?
    C24 C25 H25A . . 110.4 ?
    O7 C25 H25B . . 110.4 ?
    C24 C25 H25B . . 110.4 ?
    H25A C25 H25B . . 108.6 ?
loop_
    _geom_torsion_atom_site_label_1
    _geom_torsion_atom_site_label_2
    _geom_torsion_atom_site_label_3
    _geom_torsion_atom_site_label_4
    _geom_torsion_site_symmetry_1
    _geom_torsion_site_symmetry_2
    _geom_torsion_site_symmetry_3
    _geom_torsion_site_symmetry_4
    _geom_torsion
    _geom_torsion_publ_flag
    C22 N3 N4 N5 . . . . 0.6(4) ?
    N3 N4 N5 C23 . . . . -1.2(4) ?
    N3 N4 N5 C24 . . . . -169.7(3) ?
    C25 O7 C1 C2 . . . . 15.5(5) ?
    C25 O7 C1 C6 . . . . -164.5(3) ?
    O7 C1 C2 C3 . . . . -179.6(4) ?
    C6 C1 C2 C3 . . . . 0.4(6) ?
    C1 C2 C3 C4 . . . . -2.0(6) ?
    C2 C3 C4 C5 . . . . 0.9(6) ?
    C3 C4 C5 C6 . . . . 1.9(6) ?
    C4 C5 C6 C1 . . . . -3.4(6) ?
    C4 C5 C6 C7 . . . . 174.6(4) ?
    O7 C1 C6 C5 . . . . -177.8(3) ?
    C2 C1 C6 C5 . . . . 2.2(5) ?
    O7 C1 C6 C7 . . . . 4.2(5) ?
    C2 C1 C6 C7 . . . . -175.8(4) ?
    C8 N1 C7 C6 . . . . 79.3(4) ?
    C11 N1 C7 C6 . . . . -162.6(3) ?
    C8 N1 C7 C13 . . . . -153.6(3) ?
    C11 N1 C7 C13 . . . . -35.5(3) ?
    C5 C6 C7 N1 . . . . 47.2(4) ?
    C1 C6 C7 N1 . . . . -134.8(3) ?
    C5 C6 C7 C13 . . . . -72.0(5) ?
    C1 C6 C7 C13 . . . . 105.9(4) ?
    C11 N1 C8 S9 . . . . -38.5(3) ?
    C7 N1 C8 S9 . . . . 78.8(3) ?
    C10 S9 C8 N1 . . . . 16.8(3) ?
    C8 S9 C10 C11 . . . . 8.6(3) ?
    C8 N1 C11 C12 . . . . 170.2(3) ?
    C7 N1 C11 C12 . . . . 47.5(3) ?
    C8 N1 C11 C10 . . . . 47.0(4) ?
    C7 N1 C11 C10 . . . . -75.7(4) ?
    S9 C10 C11 N1 . . . . -32.5(4) ?
    S9 C10 C11 C12 . . . . -144.4(3) ?
    O2 N2 C12 C11 . . . . 83.3(5) ?
    O1 N2 C12 C11 . . . . -92.5(4) ?
    O2 N2 C12 C13 . . . . -36.8(5) ?
    O1 N2 C12 C13 . . . . 147.5(4) ?
    N1 C11 C12 N2 . . . . -165.7(3) ?
    C10 C11 C12 N2 . . . . -48.5(5) ?
    N1 C11 C12 C13 . . . . -41.0(3) ?
    C10 C11 C12 C13 . . . . 76.2(4) ?
    N2 C12 C13 C14 . . . . -88.8(4) ?
    C11 C12 C13 C14 . . . . 147.1(3) ?
    N2 C12 C13 C7 . . . . 144.0(3) ?
    C11 C12 C13 C7 . . . . 19.9(4) ?
    N1 C7 C13 C14 . . . . -116.0(3) ?
    C6 C7 C13 C14 . . . . 7.1(5) ?
    N1 C7 C13 C12 . . . . 8.4(3) ?
    C6 C7 C13 C12 . . . . 131.5(3) ?
    C15 O3 C14 C20 . . . . 43.5(3) ?
    C15 O3 C14 C13 . . . . 168.8(3) ?
    C12 C13 C14 O3 . . . . 16.1(4) ?
    C7 C13 C14 O3 . . . . 135.5(3) ?
    C12 C13 C14 C20 . . . . 131.9(3) ?
    C7 C13 C14 C20 . . . . -108.7(4) ?
    C16 O4 C15 O3 . . . . -128.7(3) ?
    C16 O4 C15 C19 . . . . -13.3(4) ?
    C14 O3 C15 O4 . . . . 86.5(3) ?
    C14 O3 C15 C19 . . . . -28.0(4) ?
    C19 O5 C16 O4 . . . . -22.5(4) ?
    C19 O5 C16 C17 . . . . -138.9(4) ?
    C19 O5 C16 C18 . . . . 96.0(4) ?
    C15 O4 C16 O5 . . . . 22.0(4) ?
    C15 O4 C16 C17 . . . . 138.3(4) ?
    C15 O4 C16 C18 . . . . -97.9(4) ?
    C16 O5 C19 C20 . . . . 126.0(3) ?
    C16 O5 C19 C15 . . . . 14.4(4) ?
    O4 C15 C19 O5 . . . . -0.6(4) ?
    O3 C15 C19 O5 . . . . 117.6(3) ?
    O4 C15 C19 C20 . . . . -116.9(3) ?
    O3 C15 C19 C20 . . . . 1.2(4) ?
    C21 O6 C20 C19 . . . . -110.0(3) ?
    C21 O6 C20 C14 . . . . 139.3(3) ?
    O5 C19 C20 O6 . . . . 156.1(3) ?
    C15 C19 C20 O6 . . . . -92.2(3) ?
    O5 C19 C20 C14 . . . . -87.7(4) ?
    C15 C19 C20 C14 . . . . 24.1(4) ?
    O3 C14 C20 O6 . . . . 75.0(3) ?
    C13 C14 C20 O6 . . . . -45.2(4) ?
    O3 C14 C20 C19 . . . . -40.6(3) ?
    C13 C14 C20 C19 . . . . -160.8(3) ?
    C20 O6 C21 C22 . . . . -73.2(4) ?
    N4 N3 C22 C23 . . . . 0.1(4) ?
    N4 N3 C22 C21 . . . . 173.3(3) ?
    O6 C21 C22 N3 . . . . -69.4(5) ?
    O6 C21 C22 C23 . . . . 102.1(5) ?
    N4 N5 C23 C22 . . . . 1.2(4) ?
    C24 N5 C23 C22 . . . . 168.4(4) ?
    N3 C22 C23 N5 . . . . -0.8(4) ?
    C21 C22 C23 N5 . . . . -173.1(4) ?
    C23 N5 C24 C25 . . . . -49.6(5) ?
    N4 N5 C24 C25 . . . . 116.7(4) ?
    C1 O7 C25 C24 . . . . 159.4(3) ?
    N5 C24 C25 O7 . . . . -55.0(4) ?
loop_
    _geom_hbond_atom_site_label_D
    _geom_hbond_atom_site_label_H
    _geom_hbond_atom_site_label_A
    _geom_hbond_site_symmetry_A
    _geom_hbond_distance_DH
    _geom_hbond_distance_HA
    _geom_hbond_distance_DA
    _geom_hbond_angle_DHA
    C23 H23 N3 2_656 0.93 2.58 3.433(6) 152
    C25 H25A N3 2_656 0.97 2.60 3.553(6) 168
    C25 H25B S9 2_756 0.97 2.80 3.591(4) 140
_shelx_hkl_file
;
   2 -12   0    2352    1242
   3 -12   0    1374    1242
   4 -12   0    1982    1295
   1 -11   0    4745     934
   2 -11   0     245     780
   3 -11   0     608    1031
   0 -10   0    9355    1427
   1 -10   0   12799    1599
   2 -10   0    3047    1691
   3 -10   0    5153    1348
   1  -9   0    4576     784
   2  -9   0    4687     822
   3  -9   0    5100    1242
   0  -8   0   14587    1453
   1  -8   0    3109    1057
   2  -8   0    5285    1083
   3  -8   0     687     819
   1  -7   0   47344    1766
   2  -7   0    9064    1136
   3  -7   0    -132     634
   0  -6   0   33245    1876
   1  -6   0    2511     661
   2  -6   0    2775     740
   1  -5   0  105812    3964
   2  -5   0  130865    4862
   0  -4   0   29307    1506
   1  -4   0   12183     951
   2  -4   0  126531    4519
   4  -4   0   78566    3065
   5  -4   0   28039    1744
   1  -3   0   96378    3303
   3  -3   0  149360    4109
   4  -3   0  138267    3673
   5  -3   0   74955    1734
   6  -3   0    1850     793
   7  -3   0   17494    1744
   8  -3   0       0     819
   0  -2   0   30100    1216
   1  -2   0  237972    7479
   2  -2   0  332315    9064
   3  -2   0   28749     788
   4  -2   0   16479     584
   5  -2   0    4101     420
   6  -2   0   23945    1689
   7  -2   0   26087    1850
   8  -2   0     159     740
   9  -2   0    5100    1348
  10  -2   0    2669    1189
  11  -2   0     106    1110
   1  -1   0  113264    3145
   2  -1   0   21014     960
   3  -1   0  119918    1899
   4  -1   0   47285    1072
   5  -1   0   34962    1621
   6  -1   0    4346     457
   7  -1   0    9688     773
   8  -1   0    1029     587
   9  -1   0    3515    1136
  10  -1   0     106     899
  11  -1   0    1956    1189
   1   0   0  215232    3341
   2   0   0 2422289   31279
   3   0   0  262457    4074
   4   0   0    3630     374
   5   0   0   43203    1215
   6   0   0      -7     282
   7   0   0    -349     349
   8   0   0    2375     840
   9   0   0     542     644
  10   0   0    -316     699
  11   0   0    -317    1031
   1   1   0  111595    1399
   2   1   0   20664     505
   3   1   0  119977    1902
   4   1   0   46721    1036
   5   1   0   36023     960
   6   1   0    4475     885
   7   1   0   10663     696
   8   1   0    1270     488
   9   1   0    3381     803
  10   1   0     198     662
  11   1   0     381     771
   1   2   0  245277    2732
   2   2   0  332693    3460
   3   2   0   27241     671
   4   2   0   17958     797
   5   2   0    5209     458
   6   2   0   23756    1102
   7   2   0   27035    1076
   8   2   0     572     452
   9   2   0    5203     750
  10   2   0    1372    1110
  11   2   0     702     824
   1   3   0   92665    1368
   2   3   0  167728    2012
   3   3   0  147688    1818
   4   3   0  142040    1855
   5   3   0   69857    1288
   6   3   0    3489     444
   7   3   0   18430     853
   8   3   0    1189     419
   9   3   0    -452     452
  10   3   0    -217     516
  11   3   0    3037    1044
   1   4   0   10896     383
   2   4   0  126924    1905
   3   4   0   21350     529
   4   4   0   82121    1169
   5   4   0   25807     685
   6   4   0   16143     721
   7   4   0   19066    1030
   8   4   0    4511     552
   9   4   0    1440     632
  10   4   0    -264     497
  11   4   0    1083    1136
   1   5   0  107705    3422
   2   5   0  135453    2016
   3   5   0   18647     576
   4   5   0   13610     626
   5   5   0   14038    1017
   6   5   0    3678     402
   7   5   0    2663     420
   8   5   0    1417     415
   9   5   0     845     417
  10   5   0     122     497
   1   6   0    1559     224
   2   6   0    2479     336
   3   6   0   60218    1185
   4   6   0    5045     505
   5   6   0   18659     793
   6   6   0     462     326
   7   6   0    9651     776
   8   6   0    -361     410
   9   6   0    1820     594
  10   6   0    1491    1150
   1   7   0   47776    1186
   2   7   0    8132     581
   3   7   0     892     258
   4   7   0    1655     418
   5   7   0    6128     714
   6   7   0    1983     372
   7   7   0     375     368
   8   7   0     -48     411
   9   7   0    2007     608
  10   7   0     405     655
   1   8   0    2621     297
   2   8   0    5429     289
   3   8   0     587     247
   4   8   0   18204     963
   5   8   0    2316     938
   6   8   0    3262     661
   7   8   0     951     590
   8   8   0    1833     440
   9   8   0    3118     635
   1   9   0    5190     383
   2   9   0    4960     405
   3   9   0    5411     643
   4   9   0    1580     425
   5   9   0    4356     662
   6   9   0     163     700
   7   9   0    2133     925
   8   9   0    2462     806
   1  10   0   15113    1942
   2  10   0    3805     634
   3  10   0    6056     546
   4  10   0    4370     584
   5  10   0     259     438
   6  10   0    -128     476
   7  10   0    1041     700
   8  10   0     529     698
   1  11   0    5602     608
   2  11   0     634     476
   3  11   0    -106     555
   4  11   0     417     423
   5  11   0    3068    1638
   6  11   0    5677    1810
   7  11   0    -279     609
   2  12   0    1533     581
   3  12   0    1823     740
   4  12   0     986     515
   5  12   0     264     846
   6  12   0     608    1004
   2  13   0    -238     502
   3  13   0    1163     740
   4  13   0    1164     468
   2  14   0     951     608
  -4 -12   1     793    1242
  -3 -12   1    -238    1057
  -2 -12   1    -608     978
  -1 -12   1    -396     951
   0 -12   1     714     978
   1 -12   1    1083    1136
  -4 -11   1    3383    1401
  -3 -11   1     978    1057
  -2 -11   1    4123    1374
  -1 -11   1    3858    1295
   0 -11   1    9333    1112
   1 -11   1    3994     907
   2 -11   1     336     688
   3 -11   1    1472    1374
  -3 -10   1    6157    1374
  -2 -10   1   12665    1184
  -1 -10   1   14069    1197
   0 -10   1    1916     673
   1 -10   1   11814    1128
   2 -10   1    6578    1136
   3 -10   1    8166    1612
  -3  -9   1     925     819
  -2  -9   1   11716    1061
  -1  -9   1    3232     728
   0  -9   1    2988    1440
   1  -9   1    6521     886
   2  -9   1    5497    1268
   3  -9   1   19767    2008
  -3  -8   1   15010    1559
  -2  -8   1   11247     970
  -1  -8   1   27705    1388
   0  -8   1   15662    1956
   1  -8   1   12223     978
   2  -8   1   12685    1533
   3  -8   1    -106     740
  -2  -7   1   14587    1321
  -1  -7   1   22318    2008
   0  -7   1   21044    1863
   1  -7   1    8372    1506
   2  -7   1   24180    1823
   3  -7   1     132     661
  -2  -6   1   73360    3145
  -1  -6   1   13639    1876
   0  -6   1   52995    1770
   1  -6   1   20243    1480
   2  -6   1     819     555
   3  -6   1   30364    2061
  -2  -5   1   88133    3330
   0  -5   1  156544    3837
   1  -5   1   24445    1559
   2  -5   1   22330    1533
  -6  -4   1   10544    1295
  -5  -4   1    7399    1031
  -4  -4   1   17812    1242
  -2  -4   1   16807    1083
  -1  -4   1   69106    2590
   0  -4   1   36469    1229
   1  -4   1  185224    6290
   2  -4   1    6210     846
   4  -4   1   19239    1321
   5  -4   1    9091    1136
  -8  -3   1    1850     951
  -7  -3   1    2273     951
  -6  -3   1   10518    1295
  -5  -3   1    2545     421
  -4  -3   1   47140    3885
  -3  -3   1  116765    2644
  -1  -3   1  155494    4995
   0  -3   1  272062    8589
   1  -3   1  129490    4493
   2  -3   1  149231    5127
   3  -3   1   52780    1476
   4  -3   1    7441     508
   5  -3   1   11290     681
   6  -3   1    1110     740
   7  -3   1   14746    1638
   8  -3   1    7267    1427
 -11  -2   1    2246    1321
 -10  -2   1    1004    1031
  -9  -2   1    5470    1321
  -8  -2   1    3726    1083
  -7  -2   1   10589    1018
  -6  -2   1    4807     553
  -5  -2   1   69716    1440
  -4  -2   1  145748    2655
  -3  -2   1  137311    3009
  -2  -2   1  478771   13028
  -1  -2   1  263500    8219
   0  -2   1  646289   19503
   1  -2   1   57108    2299
   2  -2   1   52272    1850
   3  -2   1   44535     918
   4  -2   1   59981    1229
   5  -2   1   24079     793
   6  -2   1    2573     467
   7  -2   1   37975    2458
   8  -2   1    2167    1083
   9  -2   1    6818    1453
  10  -2   1    2088    1136
  11  -2   1     449    1163
 -11  -1   1    1718    1163
 -10  -1   1    1612    1057
  -9  -1   1    2378     951
  -8  -1   1    5646     860
  -7  -1   1    6503     686
  -6  -1   1   36392    1125
  -5  -1   1   99818    1856
  -4  -1   1  363336    5130
  -3  -1   1  107441    2796
  -2  -1   1  641056    9617
  -1  -1   1  108148    2814
   0  -1   1  363155   11284
   1  -1   1  406531    7736
   2  -1   1   48965     895
   3  -1   1   28838     706
   4  -1   1   13252     544
   5  -1   1   24819     940
   6  -1   1     131     282
   7  -1   1    7282     737
   8  -1   1     167     570
   9  -1   1    3330    1163
  10  -1   1     846    1057
  11  -1   1     502    1189
 -11   0   1     608    1057
 -10   0   1    2518     813
  -9   0   1    1381     663
  -8   0   1    3075     837
  -7   0   1    1851     614
  -6   0   1    2113     367
  -5   0   1    5623     439
  -4   0   1     275     179
  -3   0   1   54767    1040
  -2   0   1  414251    5556
  -1   0   1  115636    1866
   0   0   1     754      99
   1   0   1      89      85
   2   0   1   15484     549
   3   0   1  284393    4053
   4   0   1   61455    1258
   5   0   1  256184    4535
   6   0   1   46798    1234
   7   0   1     193     403
   8   0   1   16366    1243
   9   0   1     492     635
  10   0   1     923    1229
  11   0   1    1295    1136
 -11   1   1    2414     925
 -10   1   1    2537     785
  -9   1   1    -132     568
  -8   1   1    3747     805
  -7   1   1    6469     671
  -6   1   1   35623    1587
  -5   1   1  102147    1875
  -4   1   1  360569    7209
  -3   1   1  104861    1711
  -2   1   1  622577    8331
  -1   1   1  102745    1473
   0   1   1  382603    4174
   1   1   1  415790    4553
   2   1   1   49237     895
   3   1   1   28219     700
   4   1   1   13998     551
   5   1   1   25589    1028
   6   1   1    -251     272
   7   1   1   10344     843
   8   1   1    1153     480
   9   1   1    1781     722
  10   1   1    1100     734
  11   1   1     541     780
 -11   2   1    1212     813
 -10   2   1    2025     763
  -9   2   1    4430     874
  -8   2   1    2648     474
  -7   2   1   12566     730
  -6   2   1    3885     671
  -5   2   1   69977    1579
  -4   2   1  141078    3242
  -3   2   1  140846    1930
  -2   2   1  489989    4914
  -1   2   1  274391    2796
   0   2   1  662079    7918
   1   2   1   61426     730
   2   2   1   50189     694
   3   2   1   43449     910
   4   2   1   58470    1219
   5   2   1   24467     805
   6   2   1    3371     752
   7   2   1   43759    1286
   8   2   1    3387     599
   9   2   1    7431     837
  10   2   1    -717     912
  11   2   1    -914    1031
 -11   3   1    -141     709
 -10   3   1    2394     652
  -9   3   1     713     495
  -8   3   1     916     410
  -7   3   1    2381     445
  -6   3   1    9809     603
  -5   3   1    3066     359
  -4   3   1   45128     809
  -3   3   1  117173    1397
  -2   3   1  119664    1596
  -1   3   1  157275    1987
   0   3   1  275157    4032
   1   3   1  130887    1722
   2   3   1  147161    2710
   3   3   1   52282     813
   4   3   1    9196     507
   5   3   1   11566     906
   6   3   1    1365     365
   7   3   1   15190     800
   8   3   1    6111     639
   9   3   1    3965     672
  10   3   1      95     616
  11   3   1     161     859
 -11   4   1     651     692
 -10   4   1     948     557
  -9   4   1    1172     519
  -8   4   1    4927     583
  -7   4   1     363     341
  -6   4   1    7826     551
  -5   4   1    7960     489
  -4   4   1   16430     538
  -3   4   1   83095    1553
  -2   4   1   15940     432
  -1   4   1   69547     961
   0   4   1   35465    1110
   1   4   1  188732    2606
   2   4   1    6435     324
   3   4   1  158145    2185
   4   4   1   18061     475
   5   4   1    7825     419
   6   4   1    5279     547
   7   4   1    1876     496
   8   4   1    1871     464
   9   4   1     882     501
  10   4   1    1818     609
 -10   5   1    1171     532
  -9   5   1     555     401
  -8   5   1     785     367
  -7   5   1    8636     586
  -6   5   1    6602     754
  -5   5   1   12404    1273
  -4   5   1   19515     621
  -3   5   1    6165     348
  -2   5   1   83838    1357
  -1   5   1    4662     364
   1   5   1   23420     475
   2   5   1   20533     633
   3   5   1      76     165
   4   5   1   12619     539
   5   5   1   18406     609
   6   5   1    2589     381
   7   5   1    7094     558
   8   5   1    2643     466
   9   5   1     132     418
  10   5   1    1135     552
 -10   6   1     311     666
  -9   6   1     735     550
  -8   6   1     736     455
  -7   6   1     498     392
  -6   6   1   24605    1482
  -5   6   1    7397     784
  -4   6   1   14856     695
  -3   6   1   35354     980
  -2   6   1   76216    1244
  -1   6   1   15775     551
   1   6   1   16422     388
   2   6   1      21     144
   3   6   1   33183     824
   4   6   1    9788     752
   5   6   1   39582    1509
   6   6   1   16595    1881
   7   6   1    5389     627
   8   6   1    3501     919
   9   6   1     104     516
  10   6   1     908     734
 -10   7   1     805     766
  -9   7   1    2170     606
  -8   7   1     212     414
  -7   7   1     743     367
  -6   7   1    6042     695
  -5   7   1    2095     832
  -4   7   1    3578     965
  -3   7   1   40797    1028
  -2   7   1   12333     540
  -1   7   1   23136     747
   1   7   1    7872     439
   2   7   1   22077     569
   3   7   1     -74     223
   4   7   1   20689    1020
   5   7   1    2805     806
   6   7   1    5840     525
   7   7   1     266     505
   8   7   1    1242     478
   9   7   1    1761     776
  -9   8   1      93     460
  -8   8   1    -138     369
  -7   8   1    1275     571
  -6   8   1    1040     542
  -5   8   1    6129     727
  -4   8   1    6145     925
  -3   8   1   16611     616
  -2   8   1   11103     369
  -1   8   1   26612    1189
   1   8   1   11139     542
   2   8   1   10121     404
   3   8   1     881     267
   4   8   1   15030     932
   5   8   1   12013    1150
   6   8   1    3058     682
   7   8   1    1317     644
   8   8   1     -31     371
   9   8   1    4535    1063
  -9   9   1     106    1163
  -8   9   1    -225     605
  -7   9   1     198     552
  -6   9   1     404     482
  -5   9   1    3819     951
  -4   9   1     448     349
  -3   9   1     159     237
  -2   9   1   11205     925
  -1   9   1    3724    1044
   1   9   1    6383     542
   2   9   1    3685     314
   3   9   1   17532     882
   4   9   1    8319     748
   5   9   1      79     436
   6   9   1    1596     572
   7   9   1     516     608
   8   9   1    2655     925
  -8  10   1    1453    1136
  -7  10   1    1506    1031
  -6  10   1    1083     872
  -5  10   1    1460     526
  -4  10   1     344     608
  -3  10   1    4294     479
  -2  10   1    9091     899
  -1  10   1   12552     819
   1  10   1    9285     542
   2  10   1    5848     374
   3  10   1   10733     711
   4  10   1    4722     641
   5  10   1     737     512
   6  10   1    1651     621
   7  10   1     168     590
   8  10   1     267     766
  -7  11   1    1103     670
  -6  11   1     573     564
  -5  11   1    1235     512
  -4  11   1    2694     513
  -3  11   1     405     317
  -2  11   1    4096     687
  -1  11   1    4968     581
   1  11   1    5946     661
   2  11   1     106     502
   3  11   1     917     806
   4  11   1    8959    1638
   5  11   1    1544     545
   6  11   1    1657     707
   7  11   1     531     660
  -6  12   1    1726     673
  -5  12   1    1929     576
  -4  12   1     213     438
  -3  12   1     423     581
  -2  12   1     264     502
   2  12   1     238     555
   3  12   1    1027     415
   4  12   1     227     444
   5  12   1    2148     615
   6  12   1    1995     692
  -5  13   1    1075     576
  -4  13   1     -26     415
  -3  13   1     687     661
  -2  13   1     317     529
   2  13   1     238     555
   3  13   1     634     714
   4  13   1    1718     899
  -2  14   1    2273     661
   2  14   1    2511     714
  -2 -13   2     819    1216
  -1 -13   2    2141    1348
  -3 -12   2    1876    1321
  -2 -12   2    -661    1057
  -1 -12   2     344    1083
   0 -12   2    1242    1136
   1 -12   2    1348    1136
   2 -12   2    -608    1057
  -4 -11   2    -661     899
  -3 -11   2    2563    1295
  -2 -11   2    2008    1163
  -1 -11   2   19265    2167
   0 -11   2     978    1031
   1 -11   2    4651    1348
   2 -11   2     899    1242
   3 -11   2    3620    1453
  -3 -10   2   17283    2061
  -2 -10   2    3383    1163
  -1 -10   2   35623    2643
   0 -10   2   23887    1876
   1 -10   2   23998    2841
   2 -10   2    7565    1026
   3 -10   2    -159     899
  -3  -9   2    -608     608
  -2  -9   2    8183     918
  -1  -9   2   10065    1982
   0  -9   2    5374     813
   1  -9   2   11733    1072
   2  -9   2    2616    1031
   3  -9   2    6924    1506
  -2  -8   2    1386     545
  -1  -8   2   10624    1335
   0  -8   2   56322    3171
   1  -8   2    7064     824
   2  -8   2    3330    1057
   3  -8   2   15697    1823
  -2  -7   2    7479     978
  -1  -7   2   25384    1308
   0  -7   2   16086     996
   1  -7   2   33720    2246
   2  -7   2   47568    2748
   3  -7   2   10359    1506
  -2  -6   2   43868    2061
  -1  -6   2  193207    4756
   0  -6   2   12871     819
   1  -6   2   73492    3409
   2  -6   2   17653    1586
   3  -6   2   19582    1771
  -2  -5   2   58694    2458
  -1  -5   2   23088     965
   0  -5   2    5371     518
   1  -5   2   21723    1533
   2  -5   2   33773    2035
  -6  -4   2   53487    2748
  -5  -4   2    8324    1031
  -4  -4   2   93867    3383
  -1  -4   2    5386     435
   0  -4   2   56976    2511
   1  -4   2   13980    1136
   2  -4   2   68181    3039
   4  -4   2   21360    1136
   5  -4   2   23493    1718
  -8  -3   2      26     766
  -7  -3   2   16411    1638
  -6  -3   2   11416    1321
  -5  -3   2   49670    1343
  -4  -3   2   48643    1718
  -3  -3   2    2842     383
  -1  -3   2   49867    1771
   0  -3   2  112842    4070
   1  -3   2   39270    1903
   2  -3   2   42230    2114
   3  -3   2  152230    3382
   4  -3   2   43601    1284
   5  -3   2   25859     986
   6  -3   2   15380    1559
   7  -3   2    2167    1004
   8  -3   2    5338    1321
 -11  -2   2    -581    1004
 -10  -2   2    2273    1110
  -9  -2   2     211     846
  -8  -2   2    5523    1216
  -7  -2   2   13480    1321
  -6  -2   2    8867     671
  -5  -2   2    5000     488
  -4  -2   2   16523     574
  -3  -2   2   96823    1846
  -2  -2   2  135912    3990
   0  -2   2  364238   11469
   1  -2   2  299942    9725
   2  -2   2   32701     824
   3  -2   2  160976    2480
   4  -2   2  179676    2837
   5  -2   2     849     285
   6  -2   2   10941     767
   7  -2   2   14720    1638
   8  -2   2    2511    1136
   9  -2   2    1823    1057
  10  -2   2     608    1136
 -11  -1   2    -687     978
 -10  -1   2     872     951
  -9  -1   2    7558    1401
  -8  -1   2    4780    2246
  -7  -1   2   35607    1291
  -6  -1   2   15610     873
  -5  -1   2   42492    1047
  -4  -1   2   64305    1255
  -3  -1   2   23256     598
  -2  -1   2  125093    2131
  -1  -1   2  257634    4905
   0  -1   2   34774    1288
   1  -1   2  160857    3456
   2  -1   2   62416    1800
   3  -1   2   88550    1556
   4  -1   2   62314    1490
   5  -1   2   51113    1228
   6  -1   2    3457     456
   7  -1   2   10518    1026
   8  -1   2     216     560
   9  -1   2    3171    1242
  10  -1   2      79    1004
  11  -1   2     872    1189
 -11   0   2    -608    1004
 -10   0   2     -39     687
  -9   0   2    1982     710
  -8   0   2    5504    1136
  -7   0   2     437     405
  -6   0   2   28638    1056
  -5   0   2   61046    1510
  -4   0   2    7004     463
  -3   0   2   19918     677
  -2   0   2  752715    9910
  -1   0   2   58855    1078
   0   0   2  463402    5174
   1   0   2  360130    5604
   2   0   2   59638    1241
   3   0   2     549     187
   4   0   2   22033     816
   5   0   2   67908    1476
   6   0   2   11973     820
   7   0   2   36277    1363
   8   0   2    -182     568
   9   0   2      61    1652
  10   0   2      61     722
  11   0   2    1427    1242
 -11   1   2    1608     846
 -10   1   2    1451     793
  -9   1   2    7862     847
  -8   1   2    4769    1335
  -7   1   2   32795    1093
  -6   1   2   14989     709
  -5   1   2   40913    1038
  -4   1   2   62250    1248
  -3   1   2   21488     679
  -2   1   2  122184    1843
  -1   1   2  255126    3468
   0   1   2   35358     468
   1   1   2  158920    2081
   2   1   2   60150    1086
   3   1   2   90300    1565
   4   1   2   62330    1294
   5   1   2   49288    1204
   6   1   2    3278     448
   7   1   2    8750     682
   8   1   2     541     462
   9   1   2    4778     944
  10   1   2    1307     774
  11   1   2     142     831
 -11   2   2     155     741
 -10   2   2    1391    1268
  -9   2   2     -80     819
  -8   2   2    4983     573
  -7   2   2   13077     740
  -6   2   2    9291     581
  -5   2   2    4612     417
  -4   2   2   15388     566
  -3   2   2   97542    1655
  -2   2   2  133452    1597
  -1   2   2  193127    1890
   0   2   2  378703    3588
   1   2   2  315117    3042
   2   2   2   34026     765
   3   2   2  159750    2476
   4   2   2  176784    2833
   5   2   2     461     256
   6   2   2   10173     654
   7   2   2   13912     802
   8   2   2    2090     569
   9   2   2    2258     629
  10   2   2    -157     666
  11   2   2    -705     722
 -11   3   2     806     755
 -10   3   2     507     544
  -9   3   2    8592    1007
  -8   3   2    1869     437
  -7   3   2   15369     780
  -6   3   2    9874     593
  -5   3   2   47845     995
  -4   3   2   48745    1111
  -3   3   2    2933     201
  -2   3   2   32006     492
  -1   3   2   49113     881
   0   3   2  114688    1530
   1   3   2   37881     545
   2   3   2   43596     576
   3   3   2  151724    1913
   4   3   2   43804     893
   5   3   2   24693     817
   6   3   2   13433     715
   7   3   2    1208     402
   8   3   2    5266     729
   9   3   2    2949     627
  10   3   2     736     709
 -11   4   2    1071     711
 -10   4   2    -349     489
  -9   4   2    1967     635
  -8   4   2   12848    1199
  -7   4   2    1058     365
  -6   4   2   55446    1317
  -5   4   2    6603     380
  -4   4   2   94498    1302
  -3   4   2  116279    1419
  -2   4   2   40306     938
  -1   4   2    5555     219
   0   4   2   56182     899
   1   4   2   12960     376
   2   4   2   69438    1426
   3   4   2   10366     306
   4   4   2   19171     502
   5   4   2   23679     797
   6   4   2   45674    1411
   7   4   2     680     584
   8   4   2    2386     591
   9   4   2    1209     662
  10   4   2     981     604
 -10   5   2     525     528
  -9   5   2    -177     425
  -8   5   2    1073     641
  -7   5   2    1058     346
  -6   5   2     255     264
  -5   5   2    9079     800
  -4   5   2   37166     819
  -3   5   2    1394     219
  -2   5   2   61511     981
  -1   5   2   21744     466
   0   5   2    5312     221
   1   5   2   20109     494
   2   5   2   32888     828
   3   5   2     195     149
   4   5   2    1557     318
   5   5   2    5096     375
   6   5   2   15872     700
   7   5   2     260     321
   8   5   2    -136     392
   9   5   2    4068     649
  10   5   2     562     560
 -10   6   2     651     717
  -9   6   2    2730    1057
  -8   6   2     604     431
  -7   6   2   10084    1000
  -6   6   2   12650     743
  -5   6   2    6193     502
  -4   6   2   33465    1019
  -3   6   2   54150    1399
  -2   6   2   43214    1644
  -1   6   2  197798    2737
   0   6   2   11026     324
   1   6   2   75997    1250
   2   6   2   15605     500
   3   6   2   20649     751
   4   6   2   73498    1599
   5   6   2    2118     372
   6   6   2    5400     571
   7   6   2    -172     381
   8   6   2    2075     807
   9   6   2    -354     509
  10   6   2    2050    1348
 -10   7   2    1038     877
  -9   7   2     934     556
  -8   7   2    -161     474
  -7   7   2    3895     529
  -6   7   2     836     313
  -5   7   2   24998    1208
  -4   7   2    2327     451
  -3   7   2    8048     578
  -2   7   2    8754     342
  -1   7   2   24319     879
   0   7   2   16153     403
   1   7   2   34529     710
   2   7   2   48273    1182
   3   7   2   10092     748
   4   7   2   10534     938
   5   7   2    9060    1401
   6   7   2    3452     459
   7   7   2    2034     463
   8   7   2    -234     412
   9   7   2    2228     618
  -9   8   2    -376     481
  -8   8   2     116     420
  -7   8   2    2748    1083
  -6   8   2    5285    1163
  -5   8   2   35042    2220
  -4   8   2    3858     872
  -3   8   2    4226     523
  -2   8   2     991     207
  -1   8   2    9836     523
   0   8   2   55876     951
   1   8   2    6541     307
   2   8   2    4232     348
   3   8   2   13394    1559
   4   8   2    3341     564
   5   8   2    5994     784
   6   8   2    4113     760
   7   8   2    -101     570
   8   8   2    1233     437
   9   8   2     328     493
  -9   9   2    -399     724
  -8   9   2    -231     591
  -7   9   2     537     570
  -6   9   2     937     508
  -5   9   2     556     436
  -4   9   2   10507    1282
  -3   9   2      93     237
  -2   9   2    7263     358
  -1   9   2    8736     766
   0   9   2    6016     291
   1   9   2   12142     641
   2   9   2    1724     298
   3   9   2    6710    1070
   4   9   2    7198    1506
   5   9   2    3587     653
   6   9   2     661     559
   7   9   2      38     578
   8   9   2    1284     786
  -8  10   2     900     696
  -7  10   2    2805     717
  -6  10   2     687     519
  -5  10   2    2299     565
  -4  10   2    1526     436
  -3  10   2   17200     885
  -2  10   2    3330     661
  -1  10   2   33773    1480
   0  10   2   23778     589
   1  10   2   19503     885
   2  10   2    6411     546
   3  10   2     -19     342
   4  10   2    2184     938
   5  10   2     979     530
   6  10   2     758     588
   7  10   2    1334     718
  -7  11   2    1730     696
  -6  11   2      68     519
  -5  11   2    2285     571
  -4  11   2    -106     368
  -3  11   2    3673     449
  -2  11   2    2960     661
  -1  11   2   16385    1031
   1  11   2    5391     687
   2  11   2    1601     361
   3  11   2    2336     469
   4  11   2     339     463
   5  11   2    6158    1242
   6  11   2    2327     730
   7  11   2    2655    1268
  -6  12   2    4106    1533
  -5  12   2    1198     552
  -4  12   2    1573     482
  -3  12   2    2299     740
  -2  12   2     793     529
  -1  12   2     476     449
   1  12   2     344     476
   2  12   2    1242     608
   3  12   2    1130     581
   4  12   2     252     740
   5  12   2     130     546
  -5  13   2     893     565
  -4  13   2    1110     819
  -3  13   2     555     634
  -2  13   2     766     555
   2  13   2    2960     766
   3  13   2     264     740
   4  13   2     526     508
  -2  14   2     106     608
   2  14   2    -238     634
   0 -13   3    2960    1533
   1 -13   3     106    1295
  -3 -12   3     449    1216
  -2 -12   3    1850    1268
  -1 -12   3    4466    1506
   0 -12   3    1506    1242
   1 -12   3    1533    1401
   2 -12   3    1321    1374
   3 -12   3    -846    1189
  -4 -11   3    -502    1004
  -3 -11   3     476    1083
  -2 -11   3    1348    1163
  -1 -11   3    7056    1638
   0 -11   3    1189    1004
   1 -11   3     264    1057
   2 -11   3    5470    1612
   3 -11   3    3462    1480
  -4 -10   3     740    1057
  -3 -10   3    1427    1110
  -2 -10   3    4625    1348
  -1 -10   3   18182    2035
   0 -10   3   21934    2273
   1 -10   3     423     872
   2 -10   3   12641    1520
   3 -10   3    2326    1295
  -3  -9   3     687     846
  -2  -9   3   15380    1903
  -1  -9   3    5934    1308
   0  -9   3    9531    1374
   1  -9   3     702     529
   2  -9   3   43393    2986
   3  -9   3    1823    1110
  -2  -8   3   16017    1072
  -1  -8   3   11330    1163
   0  -8   3    7221    1163
   1  -8   3    2537    1004
   2  -8   3   13478    1744
   3  -8   3     899     925
  -2  -7   3   12812     888
  -1  -7   3    8558    1083
   0  -7   3   13442     933
   1  -7   3    5735    1163
   2  -7   3    7109    1321
   3  -7   3   10042    1533
  -2  -6   3    6765     766
  -1  -6   3   23150    1031
   0  -6   3   14132     836
   1  -6   3     714     634
   2  -6   3    2616     899
   3  -6   3    6818    1242
  -1  -5   3   22031     919
   0  -5   3  191117    6712
   1  -5   3   12632    1295
   2  -5   3    7214    1110
  -6  -4   3       0     634
  -5  -4   3   15327    1321
  -4  -4   3   15407    1189
  -1  -4   3   59652    1670
   0  -4   3  115246    4440
   1  -4   3   83931    3541
   2  -4   3     687     555
   3  -4   3   73387    2801
   4  -4   3     951     634
   5  -4   3   40195    2326
  -8  -3   3    3303    1083
  -7  -3   3   26902    2008
  -6  -3   3   24577    1823
  -5  -3   3   20337     829
  -4  -3   3  105201    2696
  -3  -3   3    6184     687
  -1  -3   3  114639    4255
   0  -3   3  202349    6739
   1  -3   3   64851    2854
   2  -3   3    5444     872
   3  -3   3   26278    1163
   4  -3   3    6004     439
   5  -3   3    1520     522
   6  -3   3    -238     740
   7  -3   3    9725    1506
 -11  -2   3    2273    1163
 -10  -2   3     344     899
  -9  -2   3   13240    1718
  -8  -2   3    4519    1136
  -7  -2   3    2534    1665
  -6  -2   3   39888    1287
  -5  -2   3     504     247
  -4  -2   3   80880    1496
  -3  -2   3   34269    1699
  -2  -2   3  195478    5576
  -1  -2   3  108903    2528
   1  -2   3   23416    1177
   2  -2   3   28387     677
   3  -2   3   29165     779
   4  -2   3    2714     345
   5  -2   3    1949     360
   6  -2   3    8675     925
   7  -2   3    3277    1057
   8  -2   3    3885    1189
   9  -2   3    5840    1480
  10  -2   3    1929    1242
 -11  -1   3    1612    1083
 -10  -1   3    3198    1136
  -9  -1   3    8139    1427
  -8  -1   3    7405     978
  -7  -1   3    4416     642
  -6  -1   3   23578     841
  -5  -1   3   24487     776
  -4  -1   3  108115    1843
  -3  -1   3    5771     326
  -2  -1   3  158737    2670
  -1  -1   3   99091    1379
   0  -1   3  191046    2275
   1  -1   3  188767    2475
   2  -1   3   10063     406
   3  -1   3  107667    1830
   4  -1   3   13053     584
   5  -1   3    2586     455
   6  -1   3     403     393
   7  -1   3    5174     849
   8  -1   3     380    1044
   9  -1   3    1004    1004
  10  -1   3    -132     925
 -11   0   3    3779    1321
 -10   0   3    2138     779
  -9   0   3   11981    1157
  -8   0   3    3129     580
  -7   0   3   17464     818
  -6   0   3    5548     489
  -5   0   3     -48     206
  -4   0   3      65     172
  -3   0   3   10665     422
  -2   0   3     807     198
  -1   0   3 2600391   38759
   0   0   3 1307138   14377
   1   0   3   45021     789
   2   0   3   29995     710
   3   0   3   52927    1109
   4   0   3    6448     542
   5   0   3    3121     390
   6   0   3    8621     633
   7   0   3     973     476
   8   0   3     691     925
   9   0   3    1122    1044
  10   0   3    -419     719
 -11   1   3      41     726
 -10   1   3    1931    1586
  -9   1   3    5709     915
  -8   1   3    9352     811
  -7   1   3    3387     485
  -6   1   3   21516     873
  -5   1   3   22623    1103
  -4   1   3  107574    1855
  -3   1   3    4227     292
  -2   1   3  154477    2299
  -1   1   3   96905    1516
   0   1   3  192381    2469
   1   1   3  187490    2475
   2   1   3   10048     410
   3   1   3  103842    1812
   4   1   3   13096     587
   5   1   3    3072     395
   6   1   3    -147     292
   7   1   3    4265     633
   8   1   3    -431     431
   9   1   3    1161     718
  10   1   3     850     775
 -11   2   3    2418     865
 -10   2   3     -79     714
  -9   2   3   11188     928
  -8   2   3    2751     812
  -7   2   3    1504     390
  -6   2   3   38701    1095
  -5   2   3     776     286
  -4   2   3   82049    1501
  -3   2   3   32284     745
  -2   2   3  192140    2474
  -1   2   3  109311    1341
   0   2   3  153765    1855
   1   2   3   23433     662
   2   2   3   27377     665
   3   2   3   32064     974
   4   2   3    3352     363
   5   2   3    2023     439
   6   2   3    9397     725
   7   2   3    2162     476
   8   2   3    6626    1528
   9   2   3    3992     878
  10   2   3    2019     813
 -11   3   3    1004    1083
 -10   3   3     116     516
  -9   3   3    1740     572
  -8   3   3    4754     602
  -7   3   3   27046    1354
  -6   3   3   26836     895
  -5   3   3   19928     630
  -4   3   3  103525    1449
  -3   3   3    6276     263
  -2   3   3   20138     316
  -1   3   3  118381    1422
   0   3   3  201949    2292
   1   3   3   67263     778
   2   3   3    6400     261
   3   3   3   25839     572
   4   3   3    4472     385
   5   3   3    1541     335
   6   3   3    1283     401
   7   3   3    8710    1167
   8   3   3    8440     838
   9   3   3    1504     580
  10   3   3    1268     747
 -11   4   3    1128     747
 -10   4   3    -249     538
  -9   4   3    2679     524
  -8   4   3    4946     574
  -7   4   3    4111     483
  -6   4   3    -194     271
  -5   4   3   13535     579
  -4   4   3   15403     433
  -3   4   3  157116    1833
  -2   4   3    6939     232
  -1   4   3   61492    1043
   0   4   3  119570    1797
   1   4   3   86573    1495
   2   4   3     605     209
   3   4   3   72991    1259
   4   4   3     365     217
   5   4   3   39680    1724
   6   4   3   15239     758
   7   4   3   12112     756
   8   4   3    1074     444
   9   4   3    -251     471
  10   4   3    3278     760
 -10   5   3     783     538
  -9   5   3     776     450
  -8   5   3    2107     426
  -7   5   3    4004     467
  -6   5   3    1460     448
  -5   5   3    3596     461
  -4   5   3    6796     415
  -3   5   3    3580     283
  -2   5   3   81532    1246
  -1   5   3   20680     526
   0   5   3  188139    2705
   1   5   3   13294     438
   2   5   3    8808     538
   3   5   3   10439     424
   4   5   3   21129    1261
   5   5   3   11129     827
   6   5   3    3181     591
   7   5   3    1155     385
   8   5   3    3558     540
   9   5   3     274     569
  10   5   3     454     566
 -10   6   3     976     726
  -9   6   3     665     514
  -8   6   3    1855     515
  -7   6   3    6952    1427
  -6   6   3    6324     876
  -5   6   3   18675    1910
  -4   6   3   18943    1145
  -3   6   3   15610     704
  -2   6   3    6834     484
  -1   6   3   22025     536
   0   6   3   13738     413
   1   6   3     649     173
   2   6   3    3526     311
   3   6   3    5702     659
   4   6   3   10378     560
   5   6   3   10667     733
   6   6   3   15137    1145
   7   6   3    5409     862
   8   6   3    1200     547
   9   6   3    2305     689
 -10   7   3     -59     565
  -9   7   3    1256     565
  -8   7   3     -77     390
  -7   7   3     919     395
  -6   7   3    1300     341
  -5   7   3    5070     666
  -4   7   3    4216    1546
  -3   7   3    8709     583
  -2   7   3   12827     546
  -1   7   3    8972     347
   0   7   3   15201     452
   1   7   3    6642     345
   2   7   3    9545     454
   3   7   3    7791     670
   4   7   3    5427     753
   5   7   3    1042     740
   6   7   3     655     352
   7   7   3    1245     641
   8   7   3     198     444
   9   7   3     970     576
  -9   8   3     778     498
  -8   8   3    -211     367
  -7   8   3    3306     925
  -6   8   3    3609     698
  -5   8   3   25058    1731
  -4   8   3    3476     526
  -3   8   3   21573     727
  -2   8   3   15763     856
  -1   8   3   11161     431
   0   8   3    7746     611
   1   8   3     565     204
   2   8   3   13597     608
   3   8   3     909     555
   4   8   3   28773    1302
   5   8   3    2947     647
   6   8   3    4859    1295
   7   8   3    5806     958
   8   8   3    4337     730
  -9   9   3    1052     824
  -8   9   3     310     616
  -7   9   3     545     571
  -6   9   3    1711     583
  -5   9   3    4434    1097
  -4   9   3    3038     608
  -3   9   3     829     336
  -2   9   3   17215     591
  -1   9   3    5686     503
   0   9   3    9433     390
   1   9   3     748     313
   2   9   3   43661    1411
   3   9   3    3855     545
   4   9   3   10929     895
   5   9   3    3726     692
   6   9   3     744     583
   7   9   3    1377    1083
   8   9   3    1418    1202
  -8  10   3    -166     666
  -7  10   3    -179     780
  -6  10   3     275     482
  -5  10   3    1462     530
  -4  10   3    1497     419
  -3  10   3    2332     419
  -2  10   3    5836    1245
  -1  10   3   12719     892
   0  10   3   21916     686
   1  10   3     431     308
   2  10   3    8910     666
   3  10   3    1483     466
   4  10   3     830     938
   5  10   3     726     513
   6  10   3    1523     685
   7  10   3     618     698
  -7  11   3    1514     711
  -6  11   3     741     885
  -5  11   3    1295     552
  -4  11   3     857     425
  -3  11   3     181     342
  -2  11   3    1923     753
  -1  11   3    6686     766
   0  11   3     747     327
   1  11   3     823     345
   2  11   3    6468     602
   3  11   3    2966     545
   4  11   3    6020     752
   5  11   3    2470     680
   6  11   3     893     653
  -6  12   3     258     616
  -5  12   3    1233     552
  -4  12   3     -45     462
  -3  12   3    2141     766
  -2  12   3    1612     581
  -1  12   3    4281     714
   0  12   3    2907     581
   1  12   3    2630     766
   2  12   3    1910     449
   3  12   3     717     470
   4  12   3    1406     700
   5  12   3     340     595
  -4  13   3    -138     435
  -3  13   3     185     661
  -2  13   3    2828     714
  -1  13   3     370     555
   1  13   3     581     581
   2  13   3    1083     740
   3  13   3     218     463
   4  13   3     465     540
  -2  14   3       0     608
  -2 -12   4    2193    1321
  -1 -12   4     608    1216
   0 -12   4    2458    1348
   1 -12   4     581    1189
   2 -12   4    2563    1533
  -4 -11   4     766    1189
  -3 -11   4    5100    1480
  -2 -11   4    2986    1348
  -1 -11   4    3568    1401
   0 -11   4    2273    1216
   1 -11   4    1348    1189
   2 -11   4     185    1189
   3 -11   4    2907    1453
  -4 -10   4     106     951
  -3 -10   4    2933    1321
  -2 -10   4   49286    3303
  -1 -10   4     555     978
   0 -10   4   10518    1744
   1 -10   4   13530    2008
   2 -10   4     132    1031
   3 -10   4   11390    2035
  -3  -9   4    8879    1586
  -2  -9   4    2590    1083
  -1  -9   4    4440    1295
   0  -9   4   18974    2088
   1  -9   4    1321    1031
   2  -9   4   20243    2193
   3  -9   4    6422    1612
  -3  -8   4    3700    1189
  -2  -8   4   19080    1982
  -1  -8   4   24763    1290
   0  -8   4  110406    3845
   1  -8   4   18631    1982
   2  -8   4   25105    2299
   3  -8   4   27907    2511
  -2  -7   4   29044    1280
  -1  -7   4    5548     608
   0  -7   4   41099    1606
   1  -7   4     396     740
   2  -7   4   33456    2431
   3  -7   4   36310    2669
  -2  -6   4    4704    1031
  -1  -6   4   24490    1031
   0  -6   4   11059     740
   1  -6   4    8377    1321
   2  -6   4    9646    1401
   3  -6   4     608     766
  -2  -5   4   27801    1956
  -1  -5   4    8702     608
   0  -5   4    1401     608
   1  -5   4    6316    1083
   2  -5   4   24048    1876
   3  -5   4   36522    2458
  -5  -4   4    5629     925
  -4  -4   4   51585    2273
  -1  -4   4    2643     714
   0  -4   4   35623    2061
   1  -4   4     -26     449
   2  -4   4   15486    1506
   3  -4   4    3092     714
   4  -4   4   66648    2907
  -8  -3   4    2722    1031
  -7  -3   4    4096    1110
  -6  -3   4    3462     899
  -5  -3   4   38893    2074
  -4  -3   4    5773     570
  -3  -3   4   33853    1638
  -1  -3   4  188448    6686
   0  -3   4   58324    2616
   1  -3   4   60966    2828
   2  -3   4   47297    1239
   3  -3   4    1328     307
   4  -3   4   15077     838
   5  -3   4    8959    1242
   6  -3   4    3541    1057
   7  -3   4    8536    1506
 -11  -2   4     661    1004
 -10  -2   4     291     925
  -9  -2   4    6052    1374
  -8  -2   4     687     793
  -7  -2   4    8082     924
  -6  -2   4     329     347
  -5  -2   4    3229     363
  -4  -2   4   12869    1118
  -3  -2   4    8529     477
  -2  -2   4  245394    4858
  -1  -2   4  121805    2278
   0  -2   4   38046     935
   1  -2   4   41673     800
   2  -2   4   16038     545
   3  -2   4   18659     781
   4  -2   4    3608     386
   5  -2   4   19759    1378
   6  -2   4   22674    1850
   7  -2   4   14905    1744
   8  -2   4    1797    1004
   9  -2   4     661    1031
  10  -2   4    2881    1321
 -11  -1   4    2537    1136
 -10  -1   4    1083     925
  -9  -1   4     766     846
  -8  -1   4     275     538
  -7  -1   4    1011     528
  -6  -1   4   20633     812
  -5  -1   4    6267     492
  -4  -1   4   27174     948
  -3  -1   4   14430     588
  -2  -1   4   15291     553
  -1  -1   4   82428    1240
   0  -1   4   35358     616
   1  -1   4   17095     479
   2  -1   4   41936     968
   3  -1   4   44104    1043
   4  -1   4    7495     495
   5  -1   4   31068     991
   6  -1   4    1235     474
   7  -1   4    4063    1506
   8  -1   4    3356    1163
   9  -1   4    -714     951
  10  -1   4    3462    1321
 -11   0   4     211    1004
 -10   0   4     455     660
  -9   0   4    2704     832
  -8   0   4    1123     476
  -7   0   4    -153     372
  -6   0   4   10089     609
  -5   0   4    1588     279
  -4   0   4    1055     228
  -3   0   4  142697    2246
  -2   0   4  129576    2334
  -1   0   4    2492     263
   0   0   4   65405    1051
   1   0   4  104882    1558
   2   0   4    -154     154
   3   0   4   82676    1558
   4   0   4   85920    1701
   5   0   4   46554    1245
   6   0   4    5940    1102
   7   0   4   14113     980
   8   0   4    4277    1401
   9   0   4      88     718
  10   0   4    1480    1189
 -11   1   4    3094     903
 -10   1   4     404    1097
  -9   1   4     438     503
  -8   1   4     -20     414
  -7   1   4    2137     427
  -6   1   4   21342     814
  -5   1   4    5391     439
  -4   1   4   28091     764
  -3   1   4   13071     477
  -2   1   4   14372     597
  -1   1   4   80391    1354
   0   1   4   34722     678
   1   1   4   16476     467
   2   1   4   42589     940
   3   1   4   47787    1058
   4   1   4    7245     591
   5   1   4   31676     997
   6   1   4    1200     373
   7   1   4    2817     669
   8   1   4    1763     691
   9   1   4    -583     583
  10   1   4    1197     828
 -11   2   4     876     749
 -10   2   4    1229    1070
  -9   2   4    4687     704
  -8   2   4     148     356
  -7   2   4    7625    1206
  -6   2   4     -96     263
  -5   2   4    3008     349
  -4   2   4   10918     712
  -3   2   4    9324     414
  -2   2   4  236607    3415
  -1   2   4  122561    1889
   0   2   4   35895     752
   1   2   4   43043     979
   2   2   4   15924     535
   3   2   4   19950     778
   4   2   4    2570     420
   5   2   4   19316    1163
   6   2   4   19095     876
   7   2   4   14102    1015
   8   2   4    1423     697
   9   2   4    -315    1242
  10   2   4     311     737
 -11   3   4     774     724
 -10   3   4     879     576
  -9   3   4    1427     565
  -8   3   4    2095     452
  -7   3   4    4488     497
  -6   3   4    3282     430
  -5   3   4   42234    1381
  -4   3   4    4645     375
  -3   3   4   37050     685
  -2   3   4   44478     698
  -1   3   4  198553    1988
   0   3   4   57473     774
   1   3   4   63322     795
   2   3   4   48164     809
   3   3   4    1228     286
   4   3   4   14566     641
   5   3   4    8732     589
   6   3   4    3851     498
   7   3   4    7279     668
   8   3   4     668     504
   9   3   4    3511     741
  10   3   4    1120     801
 -11   4   4    1060     965
 -10   4   4    1825     632
  -9   4   4    1352     520
  -8   4   4    2075     461
  -7   4   4    2450     616
  -6   4   4   21154     817
  -5   4   4    5402     366
  -4   4   4   51596     907
  -3   4   4    7415     247
  -2   4   4   48208     755
  -1   4   4    3013     165
   0   4   4   37219    1228
   1   4   4     221     133
   2   4   4   15774     351
   3   4   4    2517     283
   4   4   4   61243    1991
   5   4   4   20261     807
   6   4   4    7136     587
   7   4   4    3919     707
   8   4   4    3301     556
   9   4   4    1785     607
  10   4   4    -624     624
 -10   5   4     353     519
  -9   5   4      -8     408
  -8   5   4     120     339
  -7   5   4    5744     508
  -6   5   4    4009     408
  -5   5   4   13954    1146
  -4   5   4   41275    1283
  -3   5   4    2735     192
  -2   5   4   32372     757
  -1   5   4    9220     526
   0   5   4    2758     244
   1   5   4    9053     415
   2   5   4   22699     896
   3   5   4   39429     912
   4   5   4    7369     598
   5   5   4   39677    1059
   6   5   4    5666     518
   7   5   4    8937     670
   8   5   4    1009     457
   9   5   4    4060     684
 -10   6   4       3     673
  -9   6   4    -136     482
  -8   6   4     442     467
  -7   6   4     942     444
  -6   6   4    3601     575
  -5   6   4    4340     460
  -4   6   4   37968     919
  -3   6   4   31281     994
  -2   6   4    5655     341
  -1   6   4   24462     627
   0   6   4   10814     426
   1   6   4   12690     904
   2   6   4    9171     478
   3   6   4     476     345
   4   6   4   69729    1753
   5   6   4    6872     797
   6   6   4    6921    1145
   7   6   4    1186     692
   8   6   4     152     352
   9   6   4    1363     498
 -10   7   4       4     577
  -9   7   4     630     532
  -8   7   4    -264     384
  -7   7   4    2031     469
  -6   7   4     825     341
  -5   7   4     205     368
  -4   7   4   18318     956
  -3   7   4   22465     776
  -2   7   4   31063     824
  -1   7   4    4173     299
   0   7   4   44488     935
   1   7   4    1466     397
   2   7   4   30617    1192
   3   7   4   36254    2326
   4   7   4     965     439
   5   7   4   15333     707
   6   7   4     927     370
   7   7   4    1023     466
   8   7   4    1077     540
   9   7   4    3445     740
  -9   8   4    1060     505
  -8   8   4     318     370
  -7   8   4     766     579
  -6   8   4    6298     805
  -5   8   4      36     401
  -4   8   4    1044     436
  -3   8   4    4953     533
  -2   8   4   19967     684
  -1   8   4   26270     680
   0   8   4  115964    1886
   1   8   4   18582    1183
   2   8   4   23714    1053
   3   8   4   26640    1211
   4   8   4   14215    1012
   5   8   4       4     555
   6   8   4    5168    1731
   7   8   4    2539     798
   8   8   4    1746     503
  -9   9   4     -15     705
  -8   9   4     614     628
  -7   9   4     350     552
  -6   9   4     812     519
  -5   9   4     -70     406
  -4   9   4      58     568
  -3   9   4    8559    1083
  -2   9   4    1771     370
  -1   9   4    5296     388
   0   9   4   18391    2471
   1   9   4    2780     457
   2   9   4   18793     975
   3   9   4    5382     658
   4   9   4    2386     549
   5   9   4    3810     885
   6   9   4     295     543
   7   9   4    1825     765
   8   9   4     998     813
  -8  10   4     361     691
  -7  10   4    1549     673
  -6  10   4     -17     482
  -5  10   4    3569     978
  -4  10   4    1797     687
  -3  10   4    2248     832
  -2  10   4   47641    1705
  -1  10   4    3258     661
   0  10   4   10656     780
   1  10   4   16902    1374
   2  10   4     264     380
   3  10   4   10300     835
   4  10   4    2611     727
   5  10   4    1371     584
   6  10   4    -243     597
   7  10   4    1567    1506
  -7  11   4    2223     742
  -6  11   4     172     540
  -5  11   4    3042     687
  -4  11   4    -240     394
  -3  11   4    5093     571
  -2  11   4    4506     512
  -1  11   4    4380     500
   0  11   4    1259     489
   1  11   4    1091    1110
   2  11   4    2258     503
   3  11   4    1879     512
   4  11   4     659     522
   5  11   4    2357     696
   6  11   4    1785     742
  -6  12   4    3439     819
  -5  12   4     401     522
  -4  12   4     513     463
  -3  12   4     963     647
  -2  12   4    1249     406
  -1  12   4     199     361
   0  12   4    1046     476
   1  12   4     296     502
   2  12   4    1357     470
   3  12   4     932     508
   4  12   4    2893    1520
   5  12   4     293     605
  -4  13   4    -215     451
  -3  13   4     502     634
  -2  13   4     581     634
  -1  13   4    2035     714
   0  13   4    1176     430
   1  13   4     344     436
   2  13   4    1711     521
   3  13   4    1177     846
  -1  14   4    -581     581
  -1 -12   5    -291    1110
   0 -12   5     449    1268
  -3 -11   5    2273    1216
  -2 -11   5    1771    1216
  -1 -11   5    3541    1480
   0 -11   5    -872     978
   1 -11   5    1876    1242
   2 -11   5     132    1268
   3 -11   5    1031    1427
  -5 -10   5     529    1110
  -4 -10   5    5206    1533
  -3 -10   5    3594    1374
  -2 -10   5    4096    1321
  -1 -10   5     396     951
   0 -10   5    1797    1163
   1 -10   5    2511    1242
   2 -10   5    -449     951
   3 -10   5     899    1216
  -4  -9   5    9408    1718
  -3  -9   5    7056    1533
  -2  -9   5   12368    1823
  -1  -9   5    2775    1136
   0  -9   5    3779    1268
   1  -9   5    2643    1216
   2  -9   5    6580    1559
   3  -9   5    6105    1718
  -3  -8   5    1374     978
  -2  -8   5    3990    1189
  -1  -8   5   31421    2511
   0  -8   5    8245    1506
   1  -8   5    5867    1427
   2  -8   5    4889    1401
   3  -8   5    -766     872
  -3  -7   5   20375    2008
  -2  -7   5    1374     872
  -1  -7   5   15168    1678
   0  -7   5   10180     819
   1  -7   5   11733    1638
   2  -7   5    -555     766
   3  -7   5    2775    1110
  -2  -6   5   45612    2722
  -1  -6   5   11311    1427
   0  -6   5    5814    1163
   1  -6   5   39931    2616
   2  -6   5    6712    1321
   3  -6   5   24762    2220
  -2  -5   5    9699    1268
  -1  -5   5   90723    4017
   0  -5   5   40538    2458
   1  -5   5    9011    1295
   2  -5   5   41569    2590
   3  -5   5    1691     872
  -5  -4   5    6527    1031
  -4  -4   5   25211    1533
  -2  -4   5     766     555
  -1  -4   5    4651     899
   0  -4   5   24418    1771
   1  -4   5   38239    2352
   2  -4   5     643     425
   3  -4   5   36310    1982
  -8  -3   5    3594    1083
  -7  -3   5   23705    1929
  -6  -3   5   44450    2431
  -5  -3   5    3214     471
  -4  -3   5   16893     903
  -3  -3   5   13980    1083
  -2  -3   5   60678    2867
  -1  -3   5   10808    1136
   0  -3   5  182291    6607
   1  -3   5   17187     801
   2  -3   5   14593     656
   3  -3   5    9977     637
   4  -3   5    6715    2497
   5  -3   5   17257    1665
   6  -3   5   10835    1480
 -11  -2   5     -79     951
 -10  -2   5    2801    1163
  -9  -2   5    1744     978
  -8  -2   5    8826    1401
  -7  -2   5     185     714
  -6  -2   5    2314     458
  -5  -2   5   20716    1533
  -4  -2   5    9329     575
  -3  -2   5   44724    1885
  -2  -2   5   60091    2125
  -1  -2   5  175029    2393
   0  -2   5   24244     579
   1  -2   5   60214    1075
   2  -2   5   41220    1068
   3  -2   5  155174    2560
   4  -2   5   30514     950
   5  -2   5   45394    2127
   6  -2   5   17498    1261
   7  -2   5   13372    1718
   8  -2   5    1374    1083
   9  -2   5    5708    1612
  10  -2   5     581    1268
 -11  -1   5     396     925
 -10  -1   5    2273    1083
  -9  -1   5     423     766
  -8  -1   5    2691     832
  -7  -1   5    1971     496
  -6  -1   5    5391     496
  -5  -1   5    9218     533
  -4  -1   5    9474     709
  -3  -1   5   17006     931
  -2  -1   5    9054     614
  -1  -1   5   98824    1674
   0  -1   5   34622     655
   1  -1   5  128136    1810
   2  -1   5    8623     526
   3  -1   5   80689    1599
   4  -1   5    7375     523
   5  -1   5    1243     477
   6  -1   5    4619     813
   7  -1   5    1515     753
   8  -1   5    4889    1401
   9  -1   5     740    1083
  10  -1   5     238    1189
 -11   0   5    1797    1083
 -10   0   5    -141     626
  -9   0   5    1230     670
  -8   0   5    6704     747
  -7   0   5    6952     705
  -6   0   5    6401     526
  -5   0   5   11826     583
  -4   0   5     419     267
  -3   0   5     233     236
  -2   0   5   54674    1261
  -1   0   5  107819    1667
   0   0   5   40650     724
   1   0   5   33984     816
   2   0   5     292     202
   3   0   5    5968     430
   4   0   5   21404     782
   5   0   5   21364     879
   6   0   5    7465     756
   7   0   5    -529     529
   8   0   5    -570     570
   9   0   5    2673     887
  10   0   5    4730    1453
 -11   1   5     927     753
 -10   1   5    1531     885
  -9   1   5      45     546
  -8   1   5    2641     666
  -7   1   5    1740     408
  -6   1   5    5316     675
  -5   1   5    9104     531
  -4   1   5    8819     468
  -3   1   5   18399     587
  -2   1   5    9288     488
  -1   1   5   95610    1628
   0   1   5   35037     724
   1   1   5  124862    2060
   2   1   5    7450     469
   3   1   5   82385    1697
   4   1   5    5969     687
   5   1   5    1661     392
   6   1   5    5570     587
   7   1   5    1461     532
   8   1   5    4940     924
   9   1   5     383     699
  10   1   5    2112     906
 -11   2   5     390    1282
 -10   2   5      68     624
  -9   2   5     123     774
  -8   2   5    4666     682
  -7   2   5     298     334
  -6   2   5    3584     431
  -5   2   5   18471     704
  -4   2   5    9856     610
  -3   2   5   41363     935
  -2   2   5   62523    1367
  -1   2   5  170442    3030
   0   2   5   22720     618
   1   2   5   58100    1154
   2   2   5   37560     921
   3   2   5  150283    2541
   4   2   5   31267     953
   5   2   5   44914    1487
   6   2   5   20031     924
   7   2   5   10913    1233
   8   2   5    1090     575
   9   2   5    3902     905
  10   2   5     273     757
 -11   3   5    -624     624
 -10   3   5     203     532
  -9   3   5     752     626
  -8   3   5    5713     591
  -7   3   5   20932     891
  -6   3   5   45477    1196
  -5   3   5    2523     340
  -4   3   5   16293     866
  -3   3   5   14529     573
  -2   3   5   59820     918
  -1   3   5   11830     678
   0   3   5  192088    2144
   1   3   5   16272     475
   2   3   5   14097     544
   3   3   5    8107     484
   4   3   5    5151     454
   5   3   5   17173     794
   6   3   5    8038     655
   7   3   5    7351    1152
   8   3   5    6495     815
   9   3   5    -607     607
  10   3   5     647     785
 -11   4   5    1315    1321
 -10   4   5    1370     587
  -9   4   5    1945     544
  -8   4   5    5221     722
  -7   4   5    4566     500
  -6   4   5    6242     508
  -5   4   5    6266     455
  -4   4   5   24036     806
  -3   4   5   17664     372
  -2   4   5     765     122
  -1   4   5    6631     208
   0   4   5   25615     466
   1   4   5   42775    1009
   2   4   5    1274     176
   3   4   5   33191     930
   4   4   5   21219     779
   5   4   5   40968    1327
   6   4   5    1964     530
   7   4   5    3921     721
   8   4   5    2642     627
   9   4   5    1015     781
 -10   5   5    -114     508
  -9   5   5    1830     469
  -8   5   5    2850     576
  -7   5   5    4050     457
  -6   5   5   10732     572
  -5   5   5   22002     694
  -4   5   5    2273     436
  -3   5   5    1414     177
  -2   5   5    9411     313
  -1   5   5   91646    1612
   0   5   5   43484    1107
   1   5   5    8477     452
   2   5   5   41403    1188
   3   5   5    2201     265
   4   5   5    8548     501
   5   5   5    8487     568
   6   5   5     303     336
   7   5   5     565     393
   8   5   5    3982     614
   9   5   5    1002     570
 -10   6   5     352     991
  -9   6   5    2420     647
  -8   6   5     740     468
  -7   6   5    2452     514
  -6   6   5     543     364
  -5   6   5    2923     432
  -4   6   5    8822     427
  -3   6   5   17930     731
  -2   6   5   44519    1041
  -1   6   5   10612     530
   0   6   5    3402     538
   1   6   5   41108     980
   2   6   5    6739     670
   3   6   5   21536    1015
   4   6   5   40587    1427
   5   6   5    6645     670
   6   6   5    6437     692
   7   6   5     948     362
   8   6   5    1140     406
   9   6   5     426     484
 -10   7   5     554     729
  -9   7   5     137     500
  -8   7   5     726     460
  -7   7   5     139     361
  -6   7   5    4759     630
  -5   7   5   30795    1396
  -4   7   5   12204     844
  -3   7   5   21776     991
  -2   7   5    1996     358
  -1   7   5   13946     746
   0   7   5   11062     495
   1   7   5   11573     766
   2   7   5     462     355
   3   7   5    1602     470
   4   7   5     629     432
   5   7   5    6161     513
   6   7   5    2361     596
   7   7   5     664     462
   8   7   5    1207     558
  -9   8   5    -181     566
  -8   8   5     627     408
  -7   8   5     848     549
  -6   8   5    2084     647
  -5   8   5    6580     771
  -4   8   5    5910     654
  -3   8   5    1279     380
  -2   8   5    3613     542
  -1   8   5   38683    1289
   0   8   5    8380     643
   1   8   5    5768     740
   2   8   5    5683     651
   3   8   5    1486     476
   4   8   5     846     486
   5   8   5     549     526
   6   8   5     382     596
   7   8   5     155     658
   8   8   5     488     501
  -8   9   5    -168     624
  -7   9   5     856     594
  -6   9   5    1002     540
  -5   9   5     -29     529
  -4   9   5   12412    1440
  -3   9   5    7354    1308
  -2   9   5   10240     740
  -1   9   5    3204     474
   0   9   5    2415     466
   1   9   5    4975     714
   2   9   5    6654    1374
   3   9   5    8671     831
   4   9   5    1280    1150
   5   9   5     793     561
   6   9   5     346     714
   7   9   5     511    1255
  -8  10   5    1446     774
  -7  10   5     870     615
  -6  10   5    -202     542
  -5  10   5     230     425
  -4  10   5    4533     634
  -3  10   5    4949     687
  -2  10   5    4649     727
  -1  10   5    -254     335
   0  10   5    3024    1202
   1  10   5    2076     489
   2  10   5     407     394
   3  10   5    2345     832
   4  10   5     395     503
   5  10   5    1628     832
   6  10   5     867     688
  -7  11   5      -3     766
  -6  11   5     -67     581
  -5  11   5     802     538
  -4  11   5     -71     462
  -3  11   5      35     621
  -2  11   5    1581     568
  -1  11   5    1513     458
   0  11   5      20     383
   1  11   5    1134     451
   2  11   5     401     447
   3  11   5    1743     549
   4  11   5     906     578
   5  11   5    1713     703
   6  11   5    1587    1044
  -6  12   5     734     596
  -5  12   5     922     564
  -4  12   5     949     766
  -3  12   5    -115     727
  -2  12   5    3417     647
  -1  12   5    1123     467
   0  12   5    2477     542
   1  12   5    3050     634
   2  12   5    1414     859
   3  12   5    1624     578
   4  12   5     448     616
  -4  13   5    1377     552
  -3  13   5    -439     439
  -2  13   5    1937     514
  -1  13   5    2304     541
   0  13   5    1809     512
   1  13   5    1607     503
   2  13   5    1421     581
   3  13   5    1273     597
  -2 -11   6       0    1083
  -1 -11   6    2220    1348
   0 -11   6    -370    1189
   1 -11   6    2220    1401
   2 -11   6     740    1295
  -4 -10   6    1163    1136
  -3 -10   6    2378    1242
  -2 -10   6     106     951
  -1 -10   6    7162    1665
   0 -10   6    1903    1295
   1 -10   6    2669    1295
   2 -10   6     423    1163
   3 -10   6     264    1348
  -5  -9   6     634    1004
  -4  -9   6    -740     793
  -3  -9   6     766     951
  -2  -9   6     -26     899
  -1  -9   6    3250    1216
   0  -9   6    8668    1665
   1  -9   6    8642    1744
   2  -9   6   21326    2431
   3  -9   6    7717    1876
  -4  -8   6    5206    1374
  -3  -8   6   21009    2220
  -2  -8   6   30681    2511
  -1  -8   6   17838    2061
   0  -8   6   33720    2696
   1  -8   6   12923    1929
   2  -8   6     529     951
   3  -8   6    1559    1136
  -3  -7   6    3541    1083
  -2  -7   6   12262    1665
  -1  -7   6    4678    1163
   0  -7   6    1506     925
   1  -7   6   14984    1903
   2  -7   6   18208    2088
   3  -7   6   23784    2378
  -3  -6   6     872     740
  -2  -6   6   34804    2458
  -1  -6   6    9355    1427
   0  -6   6    8589    1401
   1  -6   6   44080    2828
   2  -6   6    5708    1321
   3  -6   6    3065    1216
  -3  -5   6    5285    1110
  -2  -5   6   33826    2299
  -1  -5   6    1612     740
   0  -5   6   14825    1586
   1  -5   6   12130    1533
   2  -5   6    6527    1295
  -2  -4   6   10197     780
  -1  -4   6   60015    3013
   0  -4   6   76320    3515
   1  -4   6   21224    1427
   2  -4   6   55204    2921
   3  -4   6   12262    1374
  -8  -3   6    1559     899
  -7  -3   6     -53     608
  -6  -3   6    3832    1004
  -5  -3   6    3224     925
  -4  -3   6    1626     368
  -3  -3   6   55070    1672
  -2  -3   6   36509     931
  -1  -3   6  300500    4412
   0  -3   6   93664    1382
   1  -3   6    3074     359
   2  -3   6  129030    2438
   3  -3   6   39478    1225
   4  -3   6    4228    1083
   6  -3   6     608     978
 -11  -2   6    1586    1136
 -10  -2   6    2141    1163
  -9  -2   6    1929     978
  -8  -2   6     476     819
  -7  -2   6   27325    1982
  -6  -2   6     -25     361
  -5  -2   6    3144     404
  -4  -2   6    4042     470
  -3  -2   6   49127    1426
  -2  -2   6    6529     496
  -1  -2   6   14827     500
   0  -2   6   50065     873
   1  -2   6  100368    1496
   2  -2   6   34034     931
   3  -2   6   46195    1156
   4  -2   6   10363     750
   5  -2   6     204     621
   6  -2   6    3198    1110
   7  -2   6    3779    1216
   8  -2   6     925    1031
   9  -2   6   -1083    1083
 -11  -1   6    1110    1083
 -10  -1   6    -238     846
  -9  -1   6    2299     978
  -8  -1   6   10832    1079
  -7  -1   6      31     485
  -6  -1   6    2383     443
  -5  -1   6    4591     439
  -4  -1   6   21700     849
  -3  -1   6   53000    1332
  -2  -1   6  172212    2921
  -1  -1   6   87378    1444
   0  -1   6   30637     750
   1  -1   6   36305     822
   2  -1   6   37331     970
   3  -1   6   25390    1026
   4  -1   6   19137     806
   5  -1   6   17188     969
   6  -1   6   18492    1401
   7  -1   6    1371     714
   8  -1   6     106    1031
   9  -1   6     872    1163
  10  -1   6    1348    1348
 -11   0   6     529    1004
 -10   0   6     830     965
  -9   0   6    -457     545
  -8   0   6     968    1189
  -7   0   6    2752     544
  -6   0   6    1390     358
  -5   0   6     554     261
  -4   0   6     135     217
  -3   0   6      15     209
  -2   0   6  127434    2143
  -1   0   6  133892    1807
   0   0   6  106843    1525
   1   0   6    8751     455
   2   0   6     491     271
   3   0   6   26950     921
   4   0   6    1315     406
   5   0   6    1382     384
   6   0   6    4292     688
   7   0   6    1594     707
   8   0   6    1271     832
   9   0   6    -680     680
  10   0   6    1982    1295
 -11   1   6     652     771
 -10   1   6     162     609
  -9   1   6    1360     872
  -8   1   6    9502     836
  -7   1   6     -17     321
  -6   1   6    2761     410
  -5   1   6    3732     397
  -4   1   6   22632     729
  -3   1   6   51226    1312
  -2   1   6  171953    2718
  -1   1   6   87525    1572
   0   1   6   31540    1324
   1   1   6   34028    1023
   2   1   6   37538     962
   3   1   6   25386    1823
   4   1   6   20120     980
   5   1   6   15103     794
   6   1   6   18438    1036
   7   1   6    2451     603
   8   1   6     276     938
   9   1   6     872     747
  10   1   6    1369     915
 -11   2   6     738     755
 -10   2   6     557     626
  -9   2   6    1354     552
  -8   2   6     441     431
  -7   2   6   24767     981
  -6   2   6     -62     279
  -5   2   6    3004     377
  -4   2   6    4828     412
  -3   2   6   50000    1093
  -2   2   6    7579     431
  -1   2   6   15027     640
   0   2   6   48541    1051
   1   2   6   99043    1776
   2   2   6   36429    1224
   3   2   6   44891    1140
   4   2   6   12628     988
   5   2   6     544     351
   6   2   6    2738     531
   7   2   6    3044     633
   8   2   6    1562     832
   9   2   6    -410     696
 -11   3   6    -221     662
 -10   3   6     240     521
  -9   3   6    1008     501
  -8   3   6    1050     414
  -7   3   6     735     408
  -6   3   6    3769     452
  -5   3   6    2804     372
  -4   3   6     849     252
  -3   3   6   54311    1016
  -2   3   6   35898     893
  -1   3   6  291525    4250
   0   3   6   93572    1928
   1   3   6    2579     329
   2   3   6  127935    2196
   3   3   6   36457    1008
   4   3   6    4600     466
   5   3   6   24299     956
   6   3   6    2206     706
   7   3   6     729     838
   8   3   6    1095     572
   9   3   6    -325     670
 -11   4   6     310     711
 -10   4   6    1814     610
  -9   4   6    1732     535
  -8   4   6     554     392
  -7   4   6    6570     588
  -6   4   6   28841     949
  -5   4   6    8897     760
  -4   4   6   44580    1351
  -3   4   6    1144     183
  -2   4   6    9730     387
  -1   4   6   59728     877
   0   4   6   76253    1054
   1   4   6   19990     542
   2   4   6   56222     958
   3   4   6   11657     577
   4   4   6   30937    1607
   5   4   6    1616     395
   6   4   6    4979     946
   7   4   6    2515     591
   8   4   6     127     482
   9   4   6     663     747
 -10   5   6     901     521
  -9   5   6     248     417
  -8   5   6     363     355
  -7   5   6    7251    1011
  -6   5   6    9221     638
  -5   5   6   17120     599
  -4   5   6    7958     566
  -3   5   6    5187     401
  -2   5   6   35294     821
  -1   5   6    1956     195
   0   5   6   16086     482
   1   5   6   12154     378
   2   5   6    5797     287
   3   5   6   27923     697
   4   5   6   49018    1199
   5   5   6    3740     530
   6   5   6    8378     702
   7   5   6    7467     670
   8   5   6    2953    1070
   9   5   6     875     579
 -10   6   6    -267     688
  -9   6   6     -55     532
  -8   6   6     962     492
  -7   6   6    3087     562
  -6   6   6    4440     546
  -5   6   6   42112    1267
  -4   6   6    7188     524
  -3   6   6     955     259
  -2   6   6   34294    1280
  -1   6   6   10504     620
   0   6   6    7909     653
   1   6   6   39805    2497
   2   6   6    3662     570
   3   6   6    3372     596
   4   6   6    1980     399
   5   6   6    7574     681
   6   6   6    2923     411
   7   6   6    3673     479
   8   6   6    2531     557
 -10   7   6      50     653
  -9   7   6     734     528
  -8   7   6    2303     734
  -7   7   6     -12     360
  -6   7   6    5475     554
  -5   7   6    4065     653
  -4   7   6   18920    1069
  -3   7   6    4014     549
  -2   7   6   11125     774
  -1   7   6    3380     503
   0   7   6    1375     394
   1   7   6   14317    1255
   2   7   6   17785    2894
   3   7   6   22438    1240
   4   7   6     782     493
   5   7   6     410     326
   6   7   6    2494     508
   7   7   6    2871     596
   8   7   6     425     541
  -9   8   6     762     510
  -8   8   6     821     415
  -7   8   6     450     661
  -6   8   6     450     455
  -5   8   6    1673     925
  -4   8   6    3825     608
  -3   8   6   24050    1125
  -2   8   6   29415    1204
  -1   8   6   19626    1009
   0   8   6   38849    1429
   1   8   6   18018    1026
   2   8   6     986     458
   3   8   6    3058     634
   4   8   6   19260    1283
   5   8   6    3251     729
   6   8   6     165     613
   7   8   6    1485     763
  -8   9   6    1067     806
  -7   9   6     487     587
  -6   9   6    1543     565
  -5   9   6     812     489
  -4   9   6     135     399
  -3   9   6     324     401
  -2   9   6     191     345
  -1   9   6    2602     514
   0   9   6    9396    1123
   1   9   6    7200    1004
   2   9   6   16001    1071
   3   9   6    6834     835
   4   9   6     440     560
   5   9   6    2377     806
   6   9   6     -90     635
   7   9   6    -182     743
  -8  10   6    1290     774
  -7  10   6    1367     679
  -6  10   6     435     846
  -5  10   6     149     463
  -4  10   6    -146     425
  -3  10   6    2484     514
  -2  10   6     638     410
  -1  10   6    5663     653
   0  10   6    1903     505
   1  10   6    2359     978
   2  10   6    1260     519
   3  10   6      71     457
   4  10   6    3203     711
   5  10   6     -39     568
   6  10   6    3259     932
  -7  11   6    3721     873
  -6  11   6     659     628
  -5  11   6     968     538
  -4  11   6    1826     551
  -3  11   6    1244     568
  -2  11   6     159     410
  -1  11   6    2810     568
   0  11   6     325     447
   1  11   6     922     503
   2  11   6     -54     476
   3  11   6    6328     857
   4  11   6    1155     605
   5  11   6    2102     801
  -5  12   6     555     578
  -4  12   6     957     647
  -3  12   6    1314     714
  -2  12   6    1465     581
  -1  12   6    5127     688
   0  12   6    -306     470
   1  12   6    2117     647
   2  12   6     494     514
   3  12   6    2739     729
   4  12   6     565    2048
  -3  13   6    1667     578
  -2  13   6    3011     938
  -1  13   6    1797     561
   0  13   6     111     493
   1  13   6     780    1017
   2  13   6     304     552
  -4 -10   7    2801    1348
  -3 -10   7    2986    1374
  -2 -10   7    9672    1903
  -1 -10   7     344    1004
   0 -10   7    3620    1374
   1 -10   7     978    1189
   2 -10   7    3039    1453
  -5  -9   7    1163    1083
  -4  -9   7     264     951
  -3  -9   7    4836    1427
  -2  -9   7    1771    1110
  -1  -9   7   13689    2008
   0  -9   7    1427    1110
   1  -9   7     555    1083
   2  -9   7    -925     925
   3  -9   7      53    1163
  -5  -8   7    -159     846
  -4  -8   7     291     899
  -3  -8   7    4783    1348
  -2  -8   7     -53     872
  -1  -8   7   21617    2326
   0  -8   7    -714     714
   1  -8   7   15327    2088
   2  -8   7    4519    1427
   3  -8   7    4730    1586
  -4  -7   7   47938    3198
  -3  -7   7     106     872
  -2  -7   7    6131    1401
  -1  -7   7    6897    1427
   0  -7   7   13160    1823
   1  -7   7    1586    1057
   2  -7   7   13160    1903
   3  -7   7     899    1031
  -4  -6   7    2458    1031
  -3  -6   7    7954    1453
  -2  -6   7    6025    1295
  -1  -6   7    1533     872
   0  -6   7    1956     951
   1  -6   7   16702    1929
   2  -6   7   16490    2008
   3  -6   7   64455    3911
  -3  -5   7    8906    1374
  -2  -5   7   15988    1718
  -1  -5   7     793     740
   0  -5   7   14376    1665
   1  -5   7   14270    1744
   2  -5   7    4413    1295
  -3  -4   7    1797     766
  -2  -4   7   21115    1078
  -1  -4   7   20075    1237
   0  -4   7   18709    1449
   1  -4   7   13387     777
   2  -4   7    1321     846
  -8  -3   7    -687     740
  -7  -3   7    3858    1004
  -6  -3   7    5761    1110
  -4  -3   7    7808    1335
  -3  -3   7   11991     601
  -2  -3   7   43788     961
  -1  -3   7   52244    1069
   0  -3   7   54201    1186
   1  -3   7   12348     538
   2  -3   7    1029     321
   3  -3   7    8778     857
   4  -3   7    3938    1110
   5  -3   7   18631    1929
 -11  -2   7    1163    1163
 -10  -2   7    1268    1004
  -9  -2   7     555     846
  -8  -2   7    1374     872
  -7  -2   7     951     714
  -6  -2   7    3432     709
  -5  -2   7   12279     934
  -4  -2   7   46817    1652
  -3  -2   7   17480     824
  -2  -2   7  233312    3651
  -1  -2   7   39969    1196
   0  -2   7   74287    1199
   1  -2   7   10467     496
   2  -2   7   61989    1495
   3  -2   7    3478     439
   4  -2   7   19543    1214
   5  -2   7   12987    1121
   6  -2   7   12394    1665
   7  -2   7    6844    1506
   8  -2   7     -26    1083
   9  -2   7    1401    1268
 -11  -1   7     740    1057
 -10  -1   7     899     978
  -9  -1   7    2061    1004
  -8  -1   7     512     559
  -7  -1   7    4003    1176
  -6  -1   7     968     421
  -5  -1   7    1371     336
  -4  -1   7    9770     656
  -3  -1   7   17952     787
  -2  -1   7  100296    1861
  -1  -1   7   11416     424
   0  -1   7    4469     299
   1  -1   7    8208     445
   2  -1   7    6925     497
   3  -1   7    8294     576
   4  -1   7    3300     940
   5  -1   7    8396     953
   6  -1   7    8909    1065
   7  -1   7    1877    1229
   8  -1   7    3198    1348
   9  -1   7    2141    1268
 -11   0   7    -581     872
 -10   0   7    1404    1335
  -9   0   7     107     584
  -8   0   7     202     514
  -7   0   7    4702     620
  -6   0   7    5661     709
  -5   0   7   20727     810
  -4   0   7   16712    1267
  -3   0   7   51145    1368
  -2   0   7   16590     736
  -1   0   7     -98     184
   0   0   7    -168     168
   1   0   7     579     232
   2   0   7     733     280
   3   0   7   30398     970
   4   0   7     517     328
   5   0   7    5188     653
   6   0   7     133     753
   7   0   7    4181     899
   8   0   7    -347     644
   9   0   7    -714     747
 -11   1   7     258    1268
 -10   1   7     -32     687
  -9   1   7    2177     703
  -8   1   7    1188     482
  -7   1   7    4440     810
  -6   1   7     632     348
  -5   1   7    1768     329
  -4   1   7    9603     546
  -3   1   7   16825    1441
  -2   1   7   99154    1809
  -1   1   7   11599     513
   0   1   7    3843     400
   1   1   7    7077     618
   2   1   7    7002     919
   3   1   7    8615     576
   4   1   7    3219     459
   5   1   7    6375    1152
   6   1   7   11905     928
   7   1   7    3363     822
   8   1   7    3642    1097
   9   1   7    1077     846
 -11   2   7     189     722
 -10   2   7    -375     609
  -9   2   7     394     530
  -8   2   7    1182     480
  -7   2   7     465     353
  -6   2   7    2799     420
  -5   2   7   11782     631
  -4   2   7   44682    1113
  -3   2   7   17326     607
  -2   2   7  231044    3567
  -1   2   7   38533    1569
   0   2   7   70597    1438
   1   2   7    9599     516
   2   2   7   62685    1380
   3   2   7    1759     365
   4   2   7   17124    1236
   5   2   7   10750     957
   6   2   7   10335     778
   7   2   7    3753     860
   8   2   7     257     643
   9   2   7    1046     846
 -11   3   7     833    1083
 -10   3   7     -12     523
  -9   3   7    1173     523
  -8   3   7     229     382
  -7   3   7    5984     717
  -6   3   7    3616     458
  -5   3   7   10053     589
  -4   3   7    6387     463
  -3   3   7   12449     556
  -2   3   7   41675    1193
  -1   3   7   52802    1359
   0   3   7   54516    2148
   1   3   7   11155     664
   2   3   7    1475     426
   3   3   7    7561     648
   4   3   7    4002     729
   5   3   7   20155    1035
   6   3   7     704     421
   7   3   7    4069     676
   8   3   7    4562     915
   9   3   7    -203     728
 -10   4   7     784     633
  -9   4   7    2726     641
  -8   4   7      72     481
  -7   4   7    4014     502
  -6   4   7    1268     354
  -5   4   7     500     317
  -4   4   7    6038     450
  -3   4   7     710     227
  -2   4   7   20748     529
  -1   4   7   21414     545
   0   4   7   19098     577
   1   4   7   13587     505
   2   4   7    1382     338
   3   4   7    3641     421
   4   4   7   20571     885
   5   4   7   11490     725
   6   4   7     100     384
   7   4   7    2737     541
   8   4   7    2915     682
   9   4   7    1316     765
 -10   5   7    1341     568
  -9   5   7     193     403
  -8   5   7    2355     623
  -7   5   7    1405     394
  -6   5   7   13581     661
  -5   5   7    3827     410
  -4   5   7     213     222
  -3   5   7   12170     418
  -2   5   7   15237     474
  -1   5   7    2045     191
   0   5   7   13941     462
   1   5   7   19410     564
   2   5   7    5552     418
   3   5   7   23546     803
   4   5   7    1240     347
   5   5   7    3520     478
   6   5   7     372     397
   7   5   7    2649     508
   8   5   7     679     534
 -10   6   7     573     747
  -9   6   7    1928     625
  -8   6   7     143     448
  -7   6   7    3451     969
  -6   6   7     304     353
  -5   6   7    1518     393
  -4   6   7    1813     383
  -3   6   7    6441     393
  -2   6   7    3522    1070
  -1   6   7    2485     485
   0   6   7    1938     466
   1   6   7   19701    1625
   2   6   7   19473    1148
   3   6   7   69964    1734
   4   6   7   11278     743
   5   6   7    2187     374
   6   6   7     372     331
   7   6   7    1387     429
   8   6   7     355     463
  -9   7   7     296     548
  -8   7   7     195     474
  -7   7   7    3942     582
  -6   7   7    4831     618
  -5   7   7     849     348
  -4   7   7   52034    2537
  -3   7   7    -101     345
  -2   7   7    6361     682
  -1   7   7    5271     644
   0   7   7   14203    1268
   1   7   7    3048     576
   2   7   7   15143    1065
   3   7   7    2096     594
   4   7   7     554     532
   5   7   7     176     352
   6   7   7    2074     503
   7   7   7    1075     669
   8   7   7     322     749
  -9   8   7    -210     475
  -8   8   7     907     745
  -7   8   7     150     578
  -6   8   7     144     493
  -5   8   7     116     502
  -4   8   7     540     429
  -3   8   7    2400     687
  -2   8   7    1658     455
  -1   8   7   27113    1242
   0   8   7     112     401
   1   8   7   14648    1026
   2   8   7    4289     677
   3   8   7    5007     760
   4   8   7    2241     635
   5   8   7    7309    1012
   6   8   7     377     677
   7   8   7     961     433
  -8   9   7    1414     774
  -7   9   7     263     576
  -6   9   7    2670     714
  -5   9   7     679     476
  -4   9   7    2100     542
  -3   9   7    2895     597
  -2   9   7     698     418
  -1   9   7   10279     840
   0   9   7    1173     727
   1   9   7     538     439
   2   9   7     608     495
   3   9   7     513     495
   4   9   7    1919     653
   5   9   7    1016     677
   6   9   7     133     654
  -7  10   7     321     677
  -6  10   7    1674    1321
  -5  10   7    1497    1255
  -4  10   7    1843     780
  -3  10   7    2080     700
  -2  10   7   10432    1823
  -1  10   7     674     448
   0  10   7    5172     819
   1  10   7    1399     530
   2  10   7    4266    1004
   3  10   7    2816     846
   4  10   7     518     590
   5  10   7     399     660
   6  10   7     710     798
  -6  11   7    -253     578
  -5  11   7     622     570
  -4  11   7    3106     617
  -3  11   7     730     503
  -2  11   7    1129     568
  -1  11   7    3559    1123
   0  11   7    3970     707
   1  11   7   11391    1335
   2  11   7     491     530
   3  11   7      25     545
   4  11   7     606     666
   5  11   7    -249     674
  -5  12   7     927     609
  -4  12   7    -103     503
  -3  12   7     703     571
  -2  12   7     771     512
  -1  12   7     481     514
   0  12   7     882     551
   1  12   7     231     581
   2  12   7    1750     680
   3  12   7     181    1150
  -3  13   7     767     793
  -2  13   7     374     570
  -1  13   7     897     613
   0  13   7     805     594
   1  13   7    -433     581
  -3 -10   8    1348    1189
  -2 -10   8     608    1057
  -1 -10   8    1004    1110
   0 -10   8    2008    1295
   1 -10   8    2035    1374
  -4  -9   8    6316    1612
  -3  -9   8    1242    1136
  -2  -9   8     476    1031
  -1  -9   8    2801    1216
   0  -9   8    3911    1268
   1  -9   8    8404    1876
   2  -9   8    6686    1771
   3  -9   8    5206    1691
  -5  -8   8     -26     925
  -4  -8   8    8245    1718
  -3  -8   8    1956    1110
  -2  -8   8    5206    1427
  -1  -8   8   11469    1876
   0  -8   8     132     925
   1  -8   8   10069    1876
   2  -8   8     -53     925
   3  -8   8     317    1136
  -5  -7   8     793     951
  -4  -7   8    2378    1057
  -3  -7   8   19397    2167
  -2  -7   8   20930    2220
  -1  -7   8   38689    2828
   0  -7   8    4255    1321
   1  -7   8    5708    1506
   2  -7   8   12870    2035
   3  -7   8    2326    1242
  -4  -6   8    1057     925
  -3  -6   8    2008     978
  -2  -6   8    1427     925
  -1  -6   8    3673    1163
   0  -6   8    2643    1083
   1  -6   8    7796    1533
   2  -6   8    3700    1321
  -4  -5   8    6554    1321
  -3  -5   8    4519    1163
  -2  -5   8    8060    1348
  -1  -5   8    6712    1321
   0  -5   8    5920    1268
   1  -5   8    7267    1427
   2  -5   8    1480     951
  -4  -4   8   42547    2696
  -3  -4   8   25132    2061
  -2  -4   8   15691    1216
  -1  -4   8   11583     914
   0  -4   8   12526    1586
   1  -4   8    6501    1295
   2  -4   8    8536    1480
  -7  -3   8    4123    1083
  -6  -3   8    -634     634
  -4  -3   8    6501    1163
  -3  -3   8   22972    1163
  -2  -3   8   24346     746
  -1  -3   8   48103    1311
   0  -3   8   20826     721
   1  -3   8    3648     561
   2  -3   8    3730     574
   3  -3   8   35465    2352
   4  -3   8    8245    1401
 -11  -2   8    1612    1216
 -10  -2   8     581     978
  -9  -2   8    2986    1136
  -8  -2   8    2088     978
  -7  -2   8    1004     819
  -6  -2   8    3009     717
  -5  -2   8    3128     647
  -4  -2   8    2615     590
  -3  -2   8     295     355
  -2  -2   8   41031    1285
  -1  -2   8   36109     898
   0  -2   8    6678     383
   1  -2   8   14023     610
   2  -2   8   31520    1549
   3  -2   8   14820    1401
   4  -2   8   42706    2048
   5  -2   8   12870    1691
   6  -2   8     661     978
   7  -2   8    4070    1295
   8  -2   8    2854    1348
   9  -2   8    1506    1348
 -11  -1   8    -291    1031
 -10  -1   8    1136    1031
  -9  -1   8    1268     925
  -8  -1   8    5056     910
  -7  -1   8    2738     696
  -6  -1   8    5414    1222
  -5  -1   8   12154     971
  -4  -1   8    5615     577
  -3  -1   8   10989     594
  -2  -1   8    1340     309
  -1  -1   8   10625     779
   0  -1   8   27294     781
   1  -1   8     425     420
   2  -1   8   12174     656
   3  -1   8   11305     702
   4  -1   8    3269     763
   5  -1   8    8281    1097
   6  -1   8    7494    1036
   7  -1   8    2035    1189
   8  -1   8     -26    1057
   9  -1   8    1533    1295
 -11   0   8     555    1004
 -10   0   8     140     667
  -9   0   8      70     596
  -8   0   8    5878     903
  -7   0   8    9026     807
  -6   0   8    6969     686
  -5   0   8    6415     536
  -4   0   8     176     322
  -3   0   8      54     244
  -2   0   8   21191     734
  -1   0   8  151987    2320
   0   0   8     341     238
   1   0   8   42307    1114
   2   0   8   13041     670
   3   0   8   12700     717
   4   0   8   30182    1083
   5   0   8   11068    1282
   6   0   8    1986     722
   7   0   8     234     714
   8   0   8    7439    1205
   9   0   8     344    1268
 -11   1   8     333     767
 -10   1   8    2014     767
  -9   1   8    1507     673
  -8   1   8    6397     758
  -7   1   8    3244     587
  -6   1   8    4093     494
  -5   1   8   12744     877
  -4   1   8    4747     543
  -3   1   8   10526     550
  -2   1   8    1171     268
  -1   1   8   10406     637
   0   1   8   29312     874
   1   1   8    1307     324
   2   1   8   10840     629
   3   1   8   11618     681
   4   1   8    3206     480
   5   1   8    7857     808
   6   1   8    9226    1599
   7   1   8    2453     830
   8   1   8    1283     822
   9   1   8    -291     801
 -11   2   8     -84     703
 -10   2   8     557     727
  -9   2   8    2535     610
  -8   2   8    1947     559
  -7   2   8    1062     400
  -6   2   8    2855     449
  -5   2   8    2965     418
  -4   2   8    2172     344
  -3   2   8     825     256
  -2   2   8   41856    1016
  -1   2   8   35214    1138
   0   2   8    6555     479
   1   2   8   14468     965
   2   2   8   31143     987
   3   2   8   12053     706
   4   2   8   39863    1232
   5   2   8   14422     844
   6   2   8     491     513
   7   2   8    3954     912
   8   2   8    1467     804
   9   2   8     497     809
 -10   3   8     550     655
  -9   3   8     141     485
  -8   3   8    1580     515
  -7   3   8    3947     521
  -6   3   8     792     408
  -5   3   8    1258     335
  -4   3   8    5422     464
  -3   3   8   24100     961
  -2   3   8   21936     960
  -1   3   8   47289    1356
   0   3   8   19977     978
   1   3   8    4002     503
   2   3   8    3892     435
   3   3   8   38978    1158
   4   3   8    7105     611
   5   3   8    5063     584
   6   3   8   23779    1938
   7   3   8    4013     703
   8   3   8    1020     780
   9   3   8     317    1136
 -10   4   8    -331     532
  -9   4   8    1544     669
  -8   4   8     290     388
  -7   4   8   13713     784
  -6   4   8   30913    1024
  -5   4   8   21757     881
  -4   4   8   42250    1209
  -3   4   8   28304     841
  -2   4   8   15808     787
  -1   4   8   10377     851
   0   4   8   16541     947
   1   4   8    6082     465
   2   4   8   10505     594
   3   4   8   17011     772
   4   4   8    7637     610
   5   4   8   17135     888
   6   4   8    1581     464
   7   4   8    1029     530
   8   4   8     426     546
 -10   5   8     886     528
  -9   5   8     486     478
  -8   5   8     858     408
  -7   5   8    1656     407
  -6   5   8    2357     403
  -5   5   8    7839     531
  -4   5   8    5271     431
  -3   5   8    3915     329
  -2   5   8    6343     510
  -1   5   8    7244     448
   0   5   8    8277     848
   1   5   8    6541     556
   2   5   8    1365     325
   3   5   8   20183    1320
   4   5   8    8983     609
   5   5   8     656     370
   6   5   8    4241     561
   7   5   8    3333     586
   8   5   8    3226     698
 -10   6   8    1473    1744
  -9   6   8    2525     668
  -8   6   8    1072     525
  -7   6   8    2010     539
  -6   6   8     606     417
  -5   6   8    6100    1378
  -4   6   8    1136     366
  -3   6   8    1598     373
  -2   6   8     463     298
  -1   6   8    4491     499
   0   6   8    3555     621
   1   6   8    5800     469
   2   6   8    3688     677
   3   6   8    5035     496
   4   6   8     577     297
   5   6   8     610     469
   6   6   8    4384     526
   7   6   8     120     406
   8   6   8    2645     741
  -9   7   8     599     963
  -8   7   8     418     510
  -7   7   8    3533     591
  -6   7   8    4889     569
  -5   7   8     230     318
  -4   7   8     880     740
  -3   7   8   19675    1440
  -2   7   8   20390    1427
  -1   7   8   32282    1456
   0   7   8    2981     588
   1   7   8    4754     729
   2   7   8   10636    1009
   3   7   8    1574     626
   4   7   8     122     647
   5   7   8    1626     462
   6   7   8      17     409
   7   7   8     390     471
  -9   8   8     191     512
  -8   8   8     551     468
  -7   8   8    1110     660
  -6   8   8    1012     583
  -5   8   8      38     493
  -4   8   8    7205     840
  -3   8   8    2233     595
  -2   8   8    4662     685
  -1   8   8   12570    2193
   0   8   8    1905     541
   1   8   8   11904    1028
   2   8   8     238     486
   3   8   8     438     530
   4   8   8    -166     530
   5   8   8    1615     726
   6   8   8     -80     658
   7   8   8     973     868
  -8   9   8      17     698
  -7   9   8     157     582
  -6   9   8    1366     611
  -5   9   8    1550     587
  -4   9   8    6137     794
  -3   9   8    1728    1229
  -2   9   8     385     439
  -1   9   8    2757     899
   0   9   8    2340     624
   1   9   8    4546     757
   2   9   8    4914     813
   3   9   8    5987     876
   4   9   8    2445     765
   5   9   8    1959     786
   6   9   8     -19     766
  -7  10   8     843     677
  -6  10   8    -237     590
  -5  10   8     934     587
  -4  10   8      92     515
  -3  10   8     225     486
  -2  10   8    1311     551
  -1  10   8    -283     439
   0  10   8    1009     514
   1  10   8    1448     587
   2  10   8    3588     748
   3  10   8     439     605
   4  10   8    1932     806
   5  10   8     260     703
  -6  11   8     650     672
  -5  11   8     747    1216
  -4  11   8    -379     522
  -3  11   8     262     512
  -2  11   8    1763     568
  -1  11   8     509     532
   0  11   8     864     846
   1  11   8    -151     806
   2  11   8    1445     806
   3  11   8    4429     868
   4  11   8    1265     745
  -4  12   8    1321     691
  -3  12   8    1544     643
  -2  12   8    1323     626
  -1  12   8     208     674
   0  12   8    4111    1150
   1  12   8    2929     765
   2  12   8     322     643
  -4  -9   9    -185    1004
  -3  -9   9    4995    1506
  -2  -9   9    3620    1453
  -1  -9   9    2986    1374
   0  -9   9    -978     978
   1  -9   9    5840    1718
  -5  -8   9     264    1057
  -4  -8   9    4942    1480
  -3  -8   9   12368    1982
  -2  -8   9    -793     793
  -1  -8   9    4572    1427
   0  -8   9   15592    2246
   1  -8   9    2828    1321
   2  -8   9   13636    2273
   3  -8   9    9329    2061
  -6  -7   9    1374    1110
  -5  -7   9    2008    1136
  -4  -7   9     899     978
  -3  -7   9    7347    1559
  -2  -7   9    2616    1136
  -1  -7   9   10782    1797
   0  -7   9    7981    1665
   1  -7   9   22727    2511
   2  -7   9   16411    2352
   3  -7   9    3726    1506
  -5  -6   9    2722    1083
  -4  -6   9    2537    1110
  -3  -6   9    5972    1427
  -2  -6   9   26797    2458
  -1  -6   9    2854    1136
   0  -6   9    3938    1295
   1  -6   9    1744    1031
   2  -6   9    2933    1242
  -5  -5   9     132     846
  -4  -5   9    -661     661
  -3  -5   9    8906    1533
  -2  -5   9    8298    1480
  -1  -5   9   11337    1612
   0  -5   9   12843    1797
   1  -5   9    3779    1268
   2  -5   9    1533    1057
  -4  -4   9   22251    2035
  -3  -4   9    2326     951
  -2  -4   9    1559     899
  -1  -4   9   39402    2669
   0  -4   9    4572    1189
   1  -4   9     238     766
   2  -4   9   36072    2696
  -7  -3   9   11786    1612
  -4  -3   9    2458     951
  -3  -3   9   27268    1429
  -2  -3   9    7373     891
  -1  -3   9    1146     424
   0  -3   9    1030     486
   1  -3   9   15299    1438
   2  -3   9   10703    1480
   3  -3   9    6501    1348
 -10  -2   9    1480    1057
  -9  -2   9    -370     846
  -8  -2   9    8800    1480
  -7  -2   9    1956     951
  -6  -2   9    8483    1348
  -5  -2   9    -344     819
  -4  -2   9     960     427
  -3  -2   9   13655    1244
  -2  -2   9    2114     387
  -1  -2   9   12385     594
   0  -2   9   35904     965
   1  -2   9   11570     725
   2  -2   9    7748     899
   3  -2   9   17949    1260
   4  -2   9   12347    1159
   5  -2   9    8642    1612
   6  -2   9      26    1004
   7  -2   9     344    1083
   8  -2   9    1348    1374
 -11  -1   9    2801    1216
 -10  -1   9     529     978
  -9  -1   9    1031     925
  -8  -1   9     -53     714
  -7  -1   9     990     597
  -6  -1   9    3954    1823
  -5  -1   9   11383     990
  -4  -1   9    7740     585
  -3  -1   9   42694    1179
  -2  -1   9     261     287
  -1  -1   9    4048     592
   0  -1   9   27179     879
   1  -1   9   11408     657
   2  -1   9     972     349
   3  -1   9    2377     793
   4  -1   9     861     643
   5  -1   9    1240     677
   6  -1   9    4816     940
   7  -1   9    1004    1057
   8  -1   9    -766    1216
 -11   0   9     159    1110
 -10   0   9     634     925
  -9   0   9    1038     740
  -8   0   9    1123     662
  -7   0   9    3756     736
  -6   0   9    1297     468
  -5   0   9   12260    1083
  -4   0   9     380     300
  -3   0   9    1066     310
  -2   0   9    8373     541
  -1   0   9   14231     600
   0   0   9   17563     670
   1   0   9     406     318
   2   0   9    3645     477
   3   0   9    4876     547
   4   0   9    1500     556
   5   0   9     443     607
   6   0   9    6117    1004
   7   0   9   10888    1797
   8   0   9    1434    1348
 -11   1   9     852     899
 -10   1   9     540     717
  -9   1   9    1533     692
  -8   1   9     276     581
  -7   1   9     318     422
  -6   1   9    4711     546
  -5   1   9   10228     666
  -4   1   9    6974     770
  -3   1   9   40856    1175
  -2   1   9    1130     304
  -1   1   9    4735     458
   0   1   9   27853     961
   1   1   9    9292     615
   2   1   9     451     366
   3   1   9    1009     396
   4   1   9     734     406
   5   1   9    2584     622
   6   1   9    3859    1493
   7   1   9    1602     846
   8   1   9    -354    1480
 -10   2   9    2157     978
  -9   2   9     201    1387
  -8   2   9    8877     858
  -7   2   9     672     442
  -6   2   9    8170     642
  -5   2   9     147     416
  -4   2   9     954     322
  -3   2   9   12692     608
  -2   2   9    2204     507
  -1   2   9   10413     727
   0   2   9   37214    1055
   1   2   9   11173     650
   2   2   9   10646     835
   3   2   9   16822     842
   4   2   9   12292     950
   5   2   9   11259     997
   6   2   9    -313     748
   7   2   9     -90     806
   8   2   9    -503     728
 -10   3   9       6    1387
  -9   3   9     864     621
  -8   3   9    3989     668
  -7   3   9   10272     732
  -6   3   9    7328     607
  -5   3   9   21595     955
  -4   3   9    3638     435
  -3   3   9   25442    1047
  -2   3   9    7574     651
  -1   3   9    1364     384
   0   3   9    1188     402
   1   3   9   13761     698
   2   3   9   12476     770
   3   3   9    6496     602
   4   3   9    9886     824
   5   3   9     479     419
   6   3   9     646     539
   7   3   9    1257     714
   8   3   9     -45     899
 -10   4   9    1877     637
  -9   4   9    2137     586
  -8   4   9     762     479
  -7   4   9    2382     511
  -6   4   9    7064     598
  -5   4   9    8851    1042
  -4   4   9   22603     881
  -3   4   9    2561     381
  -2   4   9    1288     540
  -1   4   9   43451    1356
   0   4   9    5495     582
   1   4   9    1158     344
   2   4   9   36349    1099
   3   4   9   15289     786
   4   4   9    7510     647
   5   4   9    1888     485
   6   4   9     325     448
   7   4   9     790     558
   8   4   9    1352     745
 -10   5   9    1302     811
  -9   5   9     -51     471
  -8   5   9    3106     527
  -7   5   9   15240    1362
  -6   5   9    1101     363
  -5   5   9     -23     279
  -4   5   9     304     389
  -3   5   9    9312     687
  -2   5   9    7819     487
  -1   5   9    9965     696
   0   5   9   15320    1007
   1   5   9    4669     547
   2   5   9    4173     449
   3   5   9     549     310
   4   5   9    7891     904
   5   5   9    2583     477
   6   5   9    1146     443
   7   5   9    -247     496
  -9   6   9     637     691
  -8   6   9    1433     580
  -7   6   9     990     495
  -6   6   9    5535     670
  -5   6   9    4443     586
  -4   6   9    2821     609
  -3   6   9    8745    1494
  -2   6   9   28809    1951
  -1   6   9    2352     404
   0   6   9    6726     537
   1   6   9    1394     852
   2   6   9    2695     698
   3   6   9    4496     447
   4   6   9    2641     591
   5   6   9    -160     311
   6   6   9     150     376
   7   6   9    1537     486
  -9   7   9     787     612
  -8   7   9    1888     574
  -7   7   9     161     450
  -6   7   9    1439     450
  -5   7   9    1251     457
  -4   7   9     482     317
  -3   7   9    6408     840
  -2   7   9     933     832
  -1   7   9   10975    1453
   0   7   9    8448     915
   1   7   9   22947    3237
   2   7   9   14950    1211
   3   7   9    2198     726
   4   7   9    4651     886
   5   7   9     662     439
   6   7   9     -25     454
   7   7   9     616     575
  -8   8   9     537     480
  -7   8   9     -27     379
  -6   8   9    1174     634
  -5   8   9     509     538
  -4   8   9    5423     801
  -3   8   9   16152    1154
  -2   8   9     431     753
  -1   8   9    2303    1097
   0   8   9   16263    1177
   1   8   9    2355     640
   2   8   9   10044    1074
   3   8   9    7470    1070
   4   8   9   10261    3092
   5   8   9      81     722
   6   8   9    2054     863
  -8   9   9     848     965
  -7   9   9    1387     749
  -6   9   9    1638     691
  -5   9   9     854     583
  -4   9   9     503    1189
  -3   9   9    4427     757
  -2   9   9    1863     598
  -1   9   9    2091     597
   0   9   9     413     832
   1   9   9    5970     862
   2   9   9     227     549
   3   9   9    -188     661
   4   9   9    3138     840
   5   9   9    1096     912
  -7  10   9    -449     677
  -6  10   9     485     643
  -5  10   9     915     663
  -4  10   9    1114     594
  -3  10   9     546     521
  -2  10   9    1652     598
  -1  10   9    1671     588
   0  10   9    2047     624
   1  10   9    2679     719
   2  10   9    -568     568
   3  10   9    -125     613
   4  10   9    3221     868
  -5  11   9    -127     588
  -4  11   9    2664     752
  -3  11   9     240     560
  -2  11   9     185     608
  -1  11   9     -72     560
   0  11   9    2619     699
   1  11   9    1315     644
   2  11   9     335     628
   3  11   9     125     635
  -3  12   9    1361     682
  -2  12   9     709    1057
  -1  12   9     236     635
   0  12   9    1196     701
   1  12   9     265     832
  -2  -9  10    2828    1374
  -1  -9  10    2167    1321
  -4  -8  10    1982    1136
  -3  -8  10    1929    1189
  -2  -8  10    1004    1083
  -1  -8  10    -766    1004
   0  -8  10    -291    1057
   1  -8  10    -185    1110
   2  -8  10     -53    1189
  -6  -7  10     581    1031
  -5  -7  10     106    1057
  -4  -7  10    2141    1242
  -3  -7  10    -211     872
  -2  -7  10   12236    1929
  -1  -7  10    2854    1216
   0  -7  10   20111    2431
   1  -7  10    -211     951
   2  -7  10    5047    1612
  -6  -6  10    1903    1163
  -5  -6  10    2273    1189
  -4  -6  10    1031     925
  -3  -6  10   13187    1903
  -2  -6  10     740     951
  -1  -6  10   16147    2061
   0  -6  10    6950    1586
   1  -6  10   11416    1929
   2  -6  10   30047    2881
  -6  -5  10    2669    1189
  -5  -5  10     581     872
  -4  -5  10    6263    1427
  -3  -5  10    5391    1295
  -2  -5  10    1083     899
  -1  -5  10    4070    1189
   0  -5  10    3620    1216
   1  -5  10    4836    1348
   2  -5  10   12738    1929
  -5  -4  10    4545    1189
  -4  -4  10    1744     951
  -3  -4  10    2352     951
  -2  -4  10    3541    1110
  -1  -4  10    1559     951
   0  -4  10    3356    1136
   1  -4  10     872     899
   2  -4  10    -317     793
  -5  -3  10     476     766
  -4  -3  10   28303    2246
  -3  -3  10    1797     899
  -2  -3  10   26008    1392
  -1  -3  10   20956    1289
   0  -3  10   16988     975
   1  -3  10    5277     895
 -10  -2  10    2167    1242
  -9  -2  10     951     978
  -8  -2  10      79     819
  -7  -2  10    2378     978
  -5  -2  10   13922    1177
  -4  -2  10    3253     745
  -3  -2  10   33972    1588
  -2  -2  10   14767    1092
  -1  -2  10   10482     789
   0  -2  10    7035     687
   1  -2  10    6895     709
   2  -2  10    6099     859
   3  -2  10    -177     576
   4  -2  10    -449     872
   5  -2  10    3515    1268
   6  -2  10    5867    1559
   7  -2  10    1216    1268
 -10  -1  10     291     951
  -9  -1  10    1163     925
  -8  -1  10    1453     899
  -7  -1  10    2889     774
  -6  -1  10    -175     514
  -5  -1  10    6448     880
  -4  -1  10    6273     678
  -3  -1  10   33088    2354
  -2  -1  10    9604     635
  -1  -1  10   10728     659
   0  -1  10    5959     495
   1  -1  10   35020    1131
   2  -1  10    1767     640
   3  -1  10   37845    1728
   4  -1  10    1368     644
   5  -1  10     696     699
   6  -1  10    6580    1586
   7  -1  10     793    1216
   8  -1  10    1189    1321
 -10   0  10     370     951
  -9   0  10     406     677
  -8   0  10     417     601
  -7   0  10     391     532
  -6   0  10    8300    1152
  -5   0  10    1388     533
  -4   0  10     963     354
  -3   0  10   23542    1327
  -2   0  10    5076     510
  -1   0  10   76520    1519
   0   0  10    5309     535
   1   0  10   29194    1038
   2   0  10   11857     751
   3   0  10   15787    1000
   4   0  10    1680     651
   5   0  10     404    1044
   6   0  10    -183     658
   7   0  10     728    1546
   8   0  10    -294     938
 -10   1  10      57    1110
  -9   1  10    2190     760
  -8   1  10    1697     707
  -7   1  10    3026    1006
  -6   1  10     489     417
  -5   1  10    6748     520
  -4   1  10    5916     532
  -3   1  10   30623     996
  -2   1  10    9488     607
  -1   1  10    9489     620
   0   1  10    7284     619
   1   1  10   33612    1121
   2   1  10    2559     462
   3   1  10   34378    2017
   4   1  10    1396     883
   5   1  10     549     780
   6   1  10    2154     766
   7   1  10     948    2550
   8   1  10    1199     895
 -10   2  10    1181    1757
  -9   2  10     297     628
  -8   2  10     568     510
  -7   2  10    2040     568
  -6   2  10     161     353
  -5   2  10   15852    1048
  -4   2  10    2954     548
  -3   2  10   29972    1814
  -2   2  10   11710     651
  -1   2  10   11418    1009
   0   2  10    6037     552
   1   2  10    6334     591
   2   2  10    5056     599
   3   2  10     584     397
   4   2  10    -228     356
   5   2  10    1158     603
   6   2  10    3592    1150
   7   2  10      76     780
   8   2  10    5340    1074
 -10   3  10    -217     859
  -9   3  10     863     547
  -8   3  10      78     464
  -7   3  10    1376     586
  -6   3  10    1904     530
  -5   3  10     676     342
  -4   3  10   28847    1003
  -3   3  10    2443     497
  -2   3  10   25507    1132
  -1   3  10   20974    1023
   0   3  10   15442     913
   1   3  10    5264     532
   2   3  10   14832    1038
   3   3  10    2561     476
   4   3  10   23594    1835
   5   3  10    5700     759
   6   3  10    4330     724
   7   3  10    4580     988
   8   3  10      53     978
 -10   4  10    1265     738
  -9   4  10    1154     570
  -8   4  10     347     461
  -7   4  10    1816     456
  -6   4  10    1369     465
  -5   4  10    1889     402
  -4   4  10    1565     401
  -3   4  10     -88     300
  -2   4  10    3803     554
  -1   4  10    1877     476
   0   4  10    2394     508
   1   4  10     599     327
   2   4  10     380     323
   3   4  10   11097     739
   4   4  10    8062     695
   5   4  10    3423     578
   6   4  10    2363     623
   7   4  10     502     662
  -9   5  10     390     562
  -8   5  10    1025     561
  -7   5  10    1242     420
  -6   5  10    3710     503
  -5   5  10    1203     442
  -4   5  10    5041     738
  -3   5  10    8108     543
  -2   5  10    1323     485
  -1   5  10    6015     617
   0   5  10    6924     673
   1   5  10    3183     535
   2   5  10   12112     763
   3   5  10     454     385
   4   5  10     565     439
   5   5  10    1048     556
   6   5  10    1116     492
   7   5  10     917     588
  -9   6  10      38     691
  -8   6  10    1060     401
  -7   6  10     185     333
  -6   6  10    3040     629
  -5   6  10     690     437
  -4   6  10     521     404
  -3   6  10   13133     801
  -2   6  10     866     399
  -1   6  10   13238     574
   0   6  10    6287     607
   1   6  10   11055     905
   2   6  10   29103    1160
   3   6  10    4806     599
   4   6  10    8851     648
   5   6  10    1051     424
   6   6  10    1080     450
   7   6  10    -442     442
  -9   7  10     211    1321
  -8   7  10     248     521
  -7   7  10     266     479
  -6   7  10     252     428
  -5   7  10     564     413
  -4   7  10    2829     469
  -3   7  10     432     336
  -2   7  10   12881    1125
  -1   7  10     811     727
   0   7  10   16975    1270
   1   7  10     423     542
   2   7  10    1596     662
   3   7  10    2154     757
   4   7  10     810     734
   5   7  10    1815     525
   6   7  10     298     532
  -8   8  10     552     515
  -7   8  10      52     414
  -6   8  10    1753     696
  -5   8  10    -101     545
  -4   8  10     -74     514
  -3   8  10     951     564
  -2   8  10    1190     687
  -1   8  10     364     514
   0   8  10     528     538
   1   8  10    3027     741
   2   8  10     203     597
   3   8  10     373     662
   4   8  10     569     696
   5   8  10     451    1123
  -7   9  10    1411     872
  -6   9  10     563     662
  -5   9  10     150     578
  -4   9  10     -81     674
  -3   9  10    1758     674
  -2   9  10    1361     700
  -1   9  10     658     647
   0   9  10     648     819
   1   9  10    1189     654
   2   9  10    1674     709
   3   9  10     391     707
   4   9  10    1486    1308
   5   9  10    1507     873
  -6  10  10    1847     763
  -5  10  10     331     872
  -4  10  10    1179     641
  -3  10  10     629     570
  -2  10  10    -209     700
  -1  10  10     -50     532
   0  10  10     551     607
   1  10  10     581     635
   2  10  10    1456     741
   3  10  10    -338     613
   4  10  10    1776     876
  -5  11  10     734     722
  -4  11  10     555     673
  -3  11  10    -545     545
  -2  11  10     605    1004
  -1  11  10    3617     803
   0  11  10    5396     932
   1  11  10    2114     846
   2  11  10    -427     632
  -1  12  10     792    1004
  -3  -8  11     819    1110
  -2  -8  11      26    1083
  -1  -8  11    1850    1268
   0  -8  11    1638    1242
  -5  -7  11    1031    1163
  -4  -7  11    2854    1295
  -3  -7  11    5893    1533
  -2  -7  11    2881    1348
  -1  -7  11    5391    1586
   0  -7  11    -634     899
   1  -7  11    1850    1295
   2  -7  11    1057    1321
  -6  -6  11    -317     951
  -5  -6  11    1453    1110
  -4  -6  11    3330    1268
  -3  -6  11    -185     925
  -2  -6  11    7056    1612
  -1  -6  11    -634     846
   0  -6  11    4678    1401
   1  -6  11    1480    1110
   2  -6  11    2273    1295
  -7  -5  11      26     978
  -6  -5  11    -608     899
  -5  -5  11     634    1004
  -4  -5  11    6448    1506
  -3  -5  11    5999    1374
  -2  -5  11    2881    1189
  -1  -5  11    1665    1004
   0  -5  11    3356    1216
   1  -5  11     846    1057
   2  -5  11    1718    1136
  -6  -4  11    6184    1453
  -5  -4  11    3964    1268
  -4  -4  11    -529     740
  -3  -4  11    4836    1268
  -2  -4  11   12790    1691
  -1  -4  11    7611    1506
   0  -4  11   14799    1876
   1  -4  11    8642    1612
  -6  -3  11    -344     766
  -5  -3  11    2907    1083
  -4  -3  11    -291     714
  -3  -3  11    2537     978
  -2  -3  11     178     608
  -1  -3  11     283     500
   0  -3  11    -581     581
   1  -3  11    6237    1401
 -10  -2  11    1083    1163
  -9  -2  11    -211     925
  -8  -2  11     819     951
  -7  -2  11     687     872
  -6  -2  11    1295     951
  -5  -2  11    2986    1031
  -4  -2  11    4556     978
  -3  -2  11    7467     934
  -2  -2  11    3272     774
  -1  -2  11    2518    1017
   0  -2  11   11099     882
   1  -2  11   24749    4413
   2  -2  11   10168    1083
   3  -2  11   21828    2035
   4  -2  11    4651    1348
   5  -2  11    1004    1083
   6  -2  11    -846    1057
 -10  -1  11      53    1031
  -9  -1  11    1559    1057
  -8  -1  11    1189     899
  -7  -1  11    1163     846
  -6  -1  11   10491    1612
  -5  -1  11     923     590
  -4  -1  11   25600    1447
  -3  -1  11    7632     991
  -2  -1  11    4939     637
  -1  -1  11    7261     723
   0  -1  11    8042    1001
   1  -1  11   12703    1121
   2  -1  11    7108    1176
   3  -1  11    6049    1295
   4  -1  11    2055    1533
   5  -1  11     -15     653
   6  -1  11    7320    1718
   7  -1  11     819    1295
 -10   0  11    3118    1242
  -9   0  11    1886     806
  -8   0  11    1369     707
  -7   0  11    3312     794
  -6   0  11    -118     545
  -5   0  11    2840     573
  -4   0  11    6226     678
  -3   0  11    1838     406
  -2   0  11    5358     553
  -1   0  11   71770    1523
   0   0  11     -21     338
   1   0  11   12604     794
   2   0  11    2086     691
   3   0  11     104     565
   4   0  11    2546     755
   5   0  11     360     740
   6   0  11    1810     822
   7   0  11    3214    1023
 -10   1  11     240     719
  -9   1  11    1910     781
  -8   1  11     951     628
  -7   1  11    2346     688
  -6   1  11    7950     789
  -5   1  11     534     578
  -4   1  11   24452    1195
  -3   1  11    7426    1289
  -2   1  11    4651     509
  -1   1  11    8912     794
   0   1  11    8250     669
   1   1  11   14473     826
   2   1  11    6231     636
   3   1  11    7741     792
   4   1  11    1561     793
   5   1  11     465     699
   6   1  11    5950    1056
   7   1  11    1641    1229
 -10   2  11    1032    1216
  -9   2  11    1674     699
  -8   2  11    1261     659
  -7   2  11    -159     424
  -6   2  11    1158     489
  -5   2  11    3222     504
  -4   2  11    2378     544
  -3   2  11    5045     676
  -2   2  11    4696     649
  -1   2  11    1384     473
   0   2  11   11509     736
   1   2  11   26539    2041
   2   2  11   12042     795
   3   2  11   18739    1011
   4   2  11    3508     668
   5   2  11     964     616
   6   2  11     768     737
   7   2  11     686     803
 -10   3  11     358     743
  -9   3  11     409     670
  -8   3  11     157     484
  -7   3  11    1247     634
  -6   3  11     -62     359
  -5   3  11    3491     516
  -4   3  11    1407     524
  -3   3  11    1889     503
  -2   3  11    -320     376
  -1   3  11     817     697
   0   3  11     357     416
   1   3  11    8247     660
   2   3  11    4626     562
   3   3  11   10471     780
   4   3  11     658     443
   5   3  11    2427     641
   6   3  11     872    1017
   7   3  11    1708     809
  -9   4  11    1242     959
  -8   4  11     387     473
  -7   4  11    1901     482
  -6   4  11    6489     634
  -5   4  11    3237     511
  -4   4  11     533     337
  -3   4  11    3292     857
  -2   4  11   14398     919
  -1   4  11    6855     730
   0   4  11   16563     985
   1   4  11    8856     808
   2   4  11   17252    1110
   3   4  11    1810     485
   4   4  11    8425     743
   5   4  11    4240     709
   6   4  11     -32     535
   7   4  11     104     688
  -9   5  11    1095     571
  -8   5  11     173     470
  -7   5  11    1210     435
  -6   5  11     755     405
  -5   5  11     805     370
  -4   5  11    6203     543
  -3   5  11    6747     542
  -2   5  11    3093     729
  -1   5  11    1761     864
   0   5  11    1668     586
   1   5  11    1639     505
   2   5  11    1327     493
   3   5  11    2854     487
   4   5  11    1010     501
   5   5  11     488     438
   6   5  11     460     534
  -9   6  11      59     443
  -8   6  11    2815     489
  -7   6  11     277     350
  -6   6  11     205     322
  -5   6  11     216     303
  -4   6  11    4055     606
  -3   6  11     453     289
  -2   6  11    8156     733
  -1   6  11     -33     373
   0   6  11    6117     640
   1   6  11    1266     455
   2   6  11    2038     509
   3   6  11     688     464
   4   6  11     598     389
   5   6  11    3891     557
   6   6  11      31     467
  -8   7  11     -55     537
  -7   7  11     310     500
  -6   7  11     624     497
  -5   7  11     111     411
  -4   7  11    3673     544
  -3   7  11    3584     517
  -2   7  11    3615     989
  -1   7  11    4532    1638
   0   7  11    -420     474
   1   7  11    1157     673
   2   7  11    -369     560
   3   7  11    1033     765
   4   7  11    1294     794
   5   7  11    1189     515
  -7   8  11     704     470
  -6   8  11     192     687
  -5   8  11     590     602
  -4   8  11    1938     692
  -3   8  11     766     583
  -2   8  11     909     602
  -1   8  11    1515     753
   0   8  11    -264     542
   1   8  11     615     621
   2   8  11     221     688
   3   8  11    -172     617
   4   8  11    1074     840
   5   8  11     198     841
  -6   9  11    3318     918
  -5   9  11    1229     724
  -4   9  11    -355     560
  -3   9  11     596     687
  -2   9  11    3878     838
  -1   9  11     318     560
   0   9  11     116     624
   1   9  11     369     670
   2   9  11    1438     782
   3   9  11     758     784
   4   9  11     351     820
  -5  10  11    1105     755
  -4  10  11     537     644
  -3  10  11    -122     647
  -2  10  11    1573     719
  -1  10  11    1331     951
   0  10  11      18     605
   1  10  11     949    1044
   2  10  11     469     745
   3  10  11     -77     978
  -3  11  11    -197    1136
  -2  11  11      53     679
  -1  11  11    -277     617
   0  11  11     -94     666
   1  11  11      15     748
  -4  -7  12     396    1004
  -3  -7  12     634    1110
  -2  -7  12    -238    1004
  -1  -7  12    -291    1031
   0  -7  12     185    1136
   1  -7  12    8377    2114
  -6  -6  12    1533    1268
  -5  -6  12     581    1004
  -4  -6  12     740    1110
  -3  -6  12    3541    1348
  -2  -6  12    1480    1136
  -1  -6  12     344    1004
   0  -6  12    -106    1031
   1  -6  12    3488    1427
   2  -6  12   -1031    1031
  -7  -5  12    2008    1268
  -6  -5  12     899    1083
  -5  -5  12    2378    1189
  -4  -5  12    3145    1189
  -3  -5  12    3250    1163
  -2  -5  12    1586    1083
  -1  -5  12    7690    1638
   0  -5  12    9857    1744
   1  -5  12    1533    1110
  -7  -4  12    1850    1189
  -6  -4  12      79     899
  -5  -4  12    4360    1348
  -4  -4  12    1401     978
  -3  -4  12    1638     978
  -2  -4  12    2590    1057
  -1  -4  12    1083     925
   0  -4  12    8113    1638
   1  -4  12    3277    1295
  -7  -3  12    2405    1216
  -6  -3  12    -819     819
  -5  -3  12    -634     766
  -4  -3  12    2511    1031
  -3  -3  12    5153    1268
  -2  -3  12    5417    1242
  -1  -3  12     951     819
   0  -3  12   17494    2008
   1  -3  12    -714     714
  -9  -2  12    1744    1110
  -8  -2  12    -396     819
  -7  -2  12     766     925
  -6  -2  12    5100    1348
  -5  -2  12    1453     925
  -4  -2  12    1559     872
  -3  -2  12     290     543
  -2  -2  12    3637    1202
  -1  -2  12    4981     707
   0  -2  12    6857     776
   1  -2  12    1110     677
   2  -2  12    8642    1771
   3  -2  12    1295    1083
   4  -2  12     793    1057
 -10  -1  12    1163    1163
  -9  -1  12    -159     899
  -8  -1  12    -766     766
  -7  -1  12     766     899
  -6  -1  12    3462    1242
  -5  -1  12     -26     951
  -4  -1  12   15341    2035
  -3  -1  12     496     590
  -2  -1  12   26849    1522
  -1  -1  12   14800    1165
   0  -1  12   10330    1222
   1  -1  12    6434     951
   2  -1  12    2299     729
   3  -1  12    4487     886
   4  -1  12     396    1136
   5  -1  12    1559    1163
   6  -1  12    -317    1163
   7  -1  12    -159    1268
 -10   0  12     872    1057
  -9   0  12     933     772
  -8   0  12     992     718
  -7   0  12    2819    1612
  -6   0  12     264     819
  -5   0  12   10306    1559
  -4   0  12   11654    1638
  -3   0  12   25965    1532
  -2   0  12    3283     649
  -1   0  12   27078    1198
   0   0  12   15152    3317
   1   0  12   44787    1939
   2   0  12   11383    1506
   3   0  12    -538     538
   4   0  12    8509    1149
   5   0  12    1673     801
   6   0  12     291     830
   7   0  12     252     869
 -10   1  12     779     828
  -9   1  12    1372     771
  -8   1  12     578     666
  -7   1  12    2012     726
  -6   1  12    2838     763
  -5   1  12     697     640
  -4   1  12   12777    1205
  -3   1  12     879     497
  -2   1  12   27888    1293
  -1   1  12   16413    1042
   0   1  12    9680     744
   1   1  12    6897     670
   2   1  12    1847     691
   3   1  12    2636     774
   4   1  12     849    1242
   5   1  12     698     793
   6   1  12    1331     803
   7   1  12     210     840
  -9   2  12    2501     851
  -8   2  12     603     647
  -7   2  12     -81     538
  -6   2  12    5914     757
  -5   2  12    1834     545
  -4   2  12     739     508
  -3   2  12    1309     644
  -2   2  12    3984     647
  -1   2  12    6108     742
   0   2  12    5492     716
   1   2  12    1574     454
   2   2  12   11129     811
   3   2  12    3923    1074
   4   2  12     419     641
   5   2  12    -647     780
   6   2  12    1160     790
  -9   3  12    1135     699
  -8   3  12    1886     793
  -7   3  12    2219     754
  -6   3  12      53     442
  -5   3  12     805     416
  -4   3  12    2636     582
  -3   3  12    7100     789
  -2   3  12    3906     640
  -1   3  12     762     483
   0   3  12   18619    1109
   1   3  12     386     389
   2   3  12     852     445
   3   3  12    3450     572
   4   3  12    -415     472
   5   3  12     214     653
   6   3  12    -110     691
  -9   4  12    1364     723
  -8   4  12     338     494
  -7   4  12    1586     526
  -6   4  12     725     418
  -5   4  12    2693     797
  -4   4  12     654     353
  -3   4  12     776     486
  -2   4  12    2954     598
  -1   4  12    3725     638
   0   4  12   12110     947
   1   4  12    2315     596
   2   4  12    2787     683
   3   4  12    8669     954
   4   4  12     145     505
   5   4  12    1004     581
   6   4  12    1781     763
  -9   5  12    1028     585
  -8   5  12    1945     563
  -7   5  12     997     457
  -6   5  12     612     388
  -5   5  12    3504     694
  -4   5  12     522     603
  -3   5  12    2666     459
  -2   5  12    1474     603
  -1   5  12    7483     753
   0   5  12    8471    1617
   1   5  12     627     477
   2   5  12     162     481
   3   5  12    -238     366
   4   5  12    4361     626
   5   5  12     195     500
   6   5  12     396     635
  -8   6  12    2496     651
  -7   6  12     208     384
  -6   6  12     559     603
  -5   6  12     144     313
  -4   6  12    1385     354
  -3   6  12    3308     567
  -2   6  12     742     371
  -1   6  12    -225     399
   0   6  12    -315     385
   1   6  12    3448     744
   2   6  12    -312     434
   3   6  12     256     500
   4   6  12    1358     452
   5   6  12     477     465
  -8   7  12    1819     942
  -7   7  12    1302     605
  -6   7  12     497     508
  -5   7  12     281     464
  -4   7  12     113     425
  -3   7  12     426     486
  -2   7  12    1283     438
  -1   7  12    -358     358
   0   7  12    1541     552
   1   7  12    7561    1797
   2   7  12     251     710
   3   7  12    1180     878
   4   7  12    1070     897
   5   7  12     -18     831
  -7   8  12     100     487
  -6   8  12    1644     481
  -5   8  12     379     698
  -4   8  12      61     628
  -3   8  12     357    1387
  -2   8  12    1156     718
  -1   8  12    2905     835
   0   8  12    1068     728
   1   8  12      79     635
   2   8  12     734     784
   3   8  12    2471     932
   4   8  12     198     838
  -6   9  12      96     730
  -5   9  12     904     794
  -4   9  12    -161     727
  -3   9  12     696     688
  -2   9  12    1020     698
  -1   9  12     511     872
   0   9  12    2640     857
   1   9  12     184     707
   2   9  12    1108     801
   3   9  12    1779     906
  -4  10  12     132     710
  -3  10  12     187     719
  -2  10  12    2260     820
  -1  10  12    -112     846
   0  10  12    1362     793
   1  10  12     376     729
  -5  -6  13     -26    1004
  -4  -6  13      26    1057
  -3  -6  13    -317     978
  -2  -6  13    1295    1110
  -1  -6  13     899    1163
   0  -6  13    1718    1268
   1  -6  13     291    1163
  -6  -5  13     555    1163
  -5  -5  13    2775    1216
  -4  -5  13    1718    1136
  -3  -5  13    -476     872
  -2  -5  13    3065    1242
  -1  -5  13     370    1004
   0  -5  13    1216    1189
   1  -5  13     476    1136
  -7  -4  13     344    1110
  -6  -4  13    1321    1057
  -5  -4  13    1031    1004
  -4  -4  13    5074    1348
  -3  -4  13     370     899
  -2  -4  13    2431    1110
  -1  -4  13     714     951
   0  -4  13    2299    1189
   1  -4  13    -819     819
  -6  -3  13    1929    1136
  -5  -3  13     370     978
  -4  -3  13    1083    1031
  -3  -3  13    3409    1163
  -2  -3  13     687     846
  -1  -3  13    7505    1533
   0  -3  13    1771    1031
  -9  -2  13    1665    1110
  -8  -2  13    3568    1348
  -7  -2  13    -502     872
  -4  -2  13    1189     872
  -3  -2  13   17230    1876
  -2  -2  13   10703    1559
  -1  -2  13    5553     915
   0  -2  13    5732     873
   1  -2  13     834     737
   2  -2  13     634    1083
  -9  -1  13     344    1004
  -8  -1  13    1982    1110
  -7  -1  13    1823    1057
  -5  -1  13    4360    1348
  -4  -1  13    -396     899
  -3  -1  13   12156    1691
  -2  -1  13    7830     975
  -1  -1  13    1869     577
   0  -1  13     907     699
   1  -1  13    2851     899
   2  -1  13      70     641
   3  -1  13    3428     896
   4  -1  13    -465    1083
   5  -1  13    -925    1083
   6  -1  13     872    1295
  -9   0  13    1110    1057
  -8   0  13    1085     763
  -7   0  13    -260     622
  -6   0  13   12051    1797
  -5   0  13     132     872
  -4   0  13    4730    1374
  -3   0  13     661     978
  -2   0  13   21273    2061
  -1   0  13    9936    1586
   0   0  13     338     594
   1   0  13    -576     912
   2   0  13     973     679
   3   0  13     982     757
   4   0  13    6700    1427
   5   0  13     284     805
   6   0  13    -282     878
  -9   1  13     647    1123
  -8   1  13     722     722
  -7   1  13     989     640
  -6   1  13    2071     978
  -5   1  13    7505    1506
  -4   1  13     687     925
  -3   1  13   10136    1216
  -2   1  13    8595    1995
  -1   1  13     714     925
   0   1  13    2405    1969
   1   1  13    2535     755
   2   1  13    1032     653
   3   1  13    4432    1202
   4   1  13    -238     691
   5   1  13     781     951
   6   1  13     516    1189
  -9   2  13     674     736
  -8   2  13    1622     763
  -7   2  13     206     584
  -6   2  13    3009     749
  -5   2  13     -65     635
  -4   2  13    2803     745
  -3   2  13   21182    3052
  -2   2  13   10870     961
  -1   2  13    7700    1194
   0   2  13    4180    1496
   1   2  13    1758     566
   2   2  13     776     624
   3   2  13     536     640
   4   2  13    1464     722
   5   2  13     936     798
   6   2  13    -350     722
  -9   3  13    -131     717
  -8   3  13     140     591
  -7   3  13     562     527
  -6   3  13     380     496
  -5   3  13    1238     539
  -4   3  13    2308     627
  -3   3  13    3453     673
  -2   3  13    1460     575
  -1   3  13    7779     853
   0   3  13    3054     682
   1   3  13     921     441
   2   3  13    4539     744
   3   3  13    3810     805
   4   3  13    3709    1295
   5   3  13     -42     699
  -8   4  13     934     812
  -7   4  13    1326     545
  -6   4  13     256     432
  -5   4  13    -369     369
  -4   4  13    3300     528
  -3   4  13     728     701
  -2   4  13    2860     709
  -1   4  13      -8     479
   0   4  13    1879     709
   1   4  13    -460     460
   2   4  13    1594     749
   3   4  13    -130     446
   4   4  13     785     560
   5   4  13    -142     622
  -8   5  13    -212     685
  -7   5  13    1583     611
  -6   5  13     371     423
  -5   5  13    1696     466
  -4   5  13    2103     460
  -3   5  13     121     363
  -2   5  13    1538     540
  -1   5  13    1759     552
   0   5  13    2776     625
   1   5  13    1497     615
   2   5  13    2007     625
   3   5  13     284     413
   4   5  13     463     521
   5   5  13     -91     621
  -7   6  13     365     442
  -6   6  13     431     390
  -5   6  13     130     361
  -4   6  13     676     370
  -3   6  13     342     327
  -2   6  13     730     357
  -1   6  13    1105     699
   0   6  13     922     508
   1   6  13    3330     629
   2   6  13     501     528
   3   6  13    2334     640
   4   6  13     -25     562
  -7   7  13     290     575
  -6   7  13     -29     514
  -5   7  13     -66     466
  -4   7  13    1852     566
  -3   7  13     178     428
  -2   7  13    -429     429
  -1   7  13    1849     493
   0   7  13    1361     478
   1   7  13     588     441
   2   7  13     228     819
   3   7  13    -549     784
   4   7  13    1438     967
  -6   8  13    -441     441
  -5   8  13     198     747
  -4   8  13     980     752
  -3   8  13    1384     755
  -2   8  13     249    1229
  -1   8  13     224     806
   0   8  13    -295     673
   1   8  13     684     831
   2   8  13     700     850
   3   8  13     515     878
  -5   9  13     482     813
  -4   9  13    1073     828
  -3   9  13    -405     677
  -2   9  13    -278     658
  -1   9  13    3207     932
   0   9  13     518     763
   1   9  13    1929     860
  -2  10  13    5339    1335
  -3  -6  14    -370    1110
  -2  -6  14    2986    1401
  -5  -5  14    -396    1083
  -4  -5  14    2220    1242
  -3  -5  14     344    1004
  -2  -5  14    1242    1136
  -1  -5  14    1797    1242
   0  -5  14    -132    1057
   1  -5  14    -159    1136
  -5  -4  14     502    1057
  -4  -4  14     766     951
  -3  -4  14    -370     872
  -2  -4  14    1929    1136
  -1  -4  14    1057    1057
   0  -4  14     925    1083
  -4  -3  14    1321    1004
  -3  -3  14     449     872
  -2  -3  14    1797    1057
  -1  -3  14    2326    1083
   0  -3  14    1163    1057
  -8  -2  14    1427    1136
  -7  -2  14    1268    1110
  -2  -2  14    3779    1216
  -1  -2  14    -238     588
  -8  -1  14    -211     925
  -7  -1  14    2405    1163
  -4  -1  14    3383    1268
  -3  -1  14    2986    1268
  -2  -1  14    1718    1189
  -1  -1  14    1409    1202
   0  -1  14     513     688
   1  -1  14     991     737
   2  -1  14     613     711
   3  -1  14    4074    1559
   4  -1  14    2299    1348
   5  -1  14     502    1295
  -8   0  14     978     780
  -7   0  14    -665     665
  -6   0  14    1348    1136
  -5   0  14    1268    1136
  -4   0  14     476    1083
  -3   0  14     -26     978
  -2   0  14     132     978
  -1   0  14    4175    1321
   0   0  14     523     651
   1   0  14     715     679
   2   0  14    -417     740
   3   0  14     892    1202
   4   0  14     368     811
   5   0  14    2083     961
  -8   1  14     406     728
  -7   1  14    3310     857
  -6   1  14    2792     812
  -5   1  14    1163    1057
  -4   1  14    1586    1110
  -3   1  14    2590    1216
  -2   1  14    1136    1031
  -1   1  14    -846     846
   0   1  14    1049     666
   1   1  14    2020    1216
   2   1  14    -590     590
   3   1  14    1460     790
   4   1  14    2056    1387
   5   1  14     728    1229
  -8   2  14      20     692
  -7   2  14    -285     628
  -6   2  14    1954     734
  -5   2  14    -132     951
  -4   2  14     449     951
  -3   2  14     906     715
  -2   2  14    3101     869
  -1   2  14    1031    1004
   0   2  14    2907    1189
   1   2  14     870     645
   2   2  14    5770     970
   3   2  14     699     715
   4   2  14     158     726
   5   2  14    -152     724
  -8   3  14     975     709
  -7   3  14    1007     705
  -6   3  14     814     667
  -5   3  14    1806    1248
  -4   3  14    3626     869
  -3   3  14     255     626
  -2   3  14     345     527
  -1   3  14     867     575
   0   3  14    2064     671
   1   3  14     211     872
   2   3  14     140     607
   3   3  14     152     640
   4   3  14    -368     615
   5   3  14    -119     710
  -8   4  14     853     885
  -7   4  14    1199     567
  -6   4  14     437     483
  -5   4  14     650     508
  -4   4  14     522     435
  -3   4  14    1124     576
  -2   4  14    1883     644
  -1   4  14     793     576
   0   4  14    1643     636
   1   4  14      22     540
   2   4  14    1008     550
   3   4  14    2803     794
   4   4  14    1384     730
  -7   5  14    1226     689
  -6   5  14    -409     447
  -5   5  14    -110     426
  -4   5  14     262     423
  -3   5  14     922     431
  -2   5  14     922     567
  -1   5  14    2882     672
   0   5  14      51     516
   1   5  14    1149     591
   2   5  14    -155     549
   3   5  14    1183     800
   4   5  14    3916     868
  -7   6  14     538     485
  -6   6  14     173     416
  -5   6  14     394     394
  -4   6  14     321     380
  -3   6  14     182     355
  -2   6  14    2071     453
  -1   6  14     661     533
   0   6  14     876     549
   1   6  14    2778     728
   2   6  14     678     689
   3   6  14     -20     684
  -6   7  14     283     565
  -5   7  14     624     579
  -4   7  14     183     518
  -3   7  14    1439     664
  -2   7  14    -134     461
  -1   7  14    -100     466
   0   7  14     966     504
   1   7  14     295     504
   2   7  14    1340     547
  -5   8  14    1917     925
  -4   8  14    2170     888
  -3   8  14     867     822
  -2   8  14    -341     686
  -1   8  14    3322     993
   0   8  14     240     850
   1   8  14    1384     940
  -2   9  14     659     816
  -1   9  14     283     868
  -4  -5  15     264    1136
  -3  -5  15    -978    1031
  -2  -5  15     211    1110
  -1  -5  15    1823    1268
  -3  -4  15     925    1083
  -2  -4  15     529    1057
  -1  -4  15    3171    1374
   0  -4  15     211    1163
  -1  -3  15      26    1031
  -8  -2  15     661    1242
  -7  -2  15    3039    1321
  -8  -1  15     714    1110
  -7  -1  15     634    1057
  -3  -1  15    1110    1136
  -2  -1  15    4783    1427
  -1  -1  15    1295    1163
   0  -1  15     809     755
   1  -1  15     577     755
   2  -1  15    1356     899
   3  -1  15    1057    1268
   4  -1  15     -79    1321
  -8   0  15    -344    1004
  -7   0  15    -238    1533
  -6   0  15    2748    1374
  -5   0  15    1665    1189
  -4   0  15    1850    1216
  -3   0  15     661    1163
  -2   0  15     793    1110
  -1   0  15    -423    1057
   0   0  15     229     662
   1   0  15    1217    1031
   2   0  15    1826     862
   3   0  15     520     771
   4   0  15    1467    1335
  -8   1  15     414     779
  -7   1  15     451     736
  -6   1  15     563     698
  -5   1  15    -476     978
  -4   1  15    1612    1216
  -3   1  15    2511    1189
  -2   1  15    6448    1533
  -1   1  15    2326    1216
   0   1  15    -872     872
   1   1  15    1437     737
   2   1  15     757     757
   3   1  15    1632    1744
   4   1  15    -233     831
  -8   2  15    1510     796
  -7   2  15    1036     749
  -6   2  15     151     641
  -5   2  15    2061    1189
  -4   2  15    -132     951
  -3   2  15    -423     978
  -2   2  15     370    1004
  -1   2  15     951     978
   0   2  15     449    1004
   1   2  15     314     700
   2   2  15    -751     819
   3   2  15     921     779
   4   2  15    -613     719
  -7   3  15     463     654
  -6   3  15     796     659
  -5   3  15     -49     583
  -4   3  15    -661     846
  -3   3  15     581    1004
  -2   3  15    -819     819
  -1   3  15     370    1004
   0   3  15    -819     819
   1   3  15    -846     846
   2   3  15     837     673
   3   3  15     615     734
   4   3  15    1039     798
  -7   4  15      94     661
  -6   4  15     691     819
  -5   4  15     425     498
  -4   4  15     615     520
  -3   4  15    -286     621
  -2   4  15    -224    1097
  -1   4  15    3538     913
   0   4  15    3316    1150
   1   4  15    2616    1083
   2   4  15    1850    1136
   3   4  15      56     660
  -6   5  15     470     528
  -5   5  15     689     535
  -4   5  15    1404     545
  -3   5  15    -100     418
  -2   5  15    -117     560
  -1   5  15    -393     560
   0   5  15    1423     668
   1   5  15    -305     598
   2   5  15    1926    1216
   3   5  15    1401    1031
  -6   6  15      12     456
  -5   6  15     605     519
  -4   6  15     500     432
  -3   6  15     820     437
  -2   6  15    2255     497
  -1   6  15     889     637
   0   6  15     759     609
   1   6  15     558     621
   2   6  15     404     651
  -5   7  15    1037     886
  -4   7  15     784     587
  -3   7  15     718     562
  -2   7  15     179     536
  -1   7  15     306     522
   0   7  15     582     520
   1   7  15     758     693
  -2   8  15    1787    1015
  -7  -1  16     -79    1031
  -2  -1  16    -555    1083
  -1  -1  16    -238    1189
   0  -1  16    1040     797
   1  -1  16    1754    1361
   2  -1  16    2463    1034
   3  -1  16    2669    1559
  -7   0  16    -600     761
  -6   0  16    1163    1295
  -5   0  16     185    1136
  -4   0  16     502    1268
  -3   0  16   -1083    1083
  -2   0  16       0    1216
  -1   0  16    3435    1401
   0   0  16     624     747
   1   0  16     965     804
   2   0  16     691     854
   3   0  16    -593    1004
  -7   1  16     906     819
  -6   1  16     -83    1335
  -5   1  16     819    1057
  -4   1  16       0    1189
  -3   1  16    1929    1268
  -2   1  16    -846     951
  -1   1  16    -740     978
   0   1  16    2352    1295
   1   1  16     986     819
   2   1  16    1394     991
   3   1  16    1283     895
  -7   2  16     154     692
  -6   2  16     295     753
  -5   2  16     951    1110
  -4   2  16     872    1110
  -3   2  16     396    1083
  -2   2  16     687    1110
  -1   2  16     -79    1057
   0   2  16    -370     978
   1   2  16    -581    1057
   2   2  16    -687    1189
   3   2  16     118     824
  -6   3  16    1169     978
  -5   3  16     510     635
  -4   3  16    -872     872
  -3   3  16    1691    1136
  -2   3  16    2511    1189
  -1   3  16    2114    1163
   0   3  16     -53    1004
   1   3  16    -370     978
   2   3  16     560     737
  -6   4  16     301     624
  -5   4  16     -37     641
  -4   4  16     406     654
  -3   4  16    -449     951
  -2   4  16     317    1004
  -1   4  16    2220    1163
   0   4  16    3277    1321
   1   4  16    -661     899
   2   4  16    1612    1163
  -5   5  16    1298     569
  -4   5  16     600     519
  -3   5  16     927     555
  -2   5  16    1745     863
  -1   5  16     955     774
   0   5  16    -185     978
   1   5  16    -819     819
  -4   6  16      34     843
  -3   6  16    -104     428
  -2   6  16    2181     539
  -1   6  16      82     652
   0   6  16     961     673
   0  -1  17    1374    1268
   1  -1  17    2484    1065
  -6   0  17     238    1374
  -5   0  17    -529    1295
  -4   0  17     978    1374
  -3   0  17     -53    1189
  -2   0  17    2986    1427
  -1   0  17     529    1321
   0   0  17     661    1348
   1   0  17    2918    1876
  -5   1  17    3065    1453
  -4   1  17    -714    1189
  -3   1  17    -264    1189
  -2   1  17     793    1268
  -1   1  17    -159    1083
   0   1  17    2114    1374
   1   1  17    -553     779
  -5   2  17     -79    1216
  -4   2  17    -608    1083
  -3   2  17     951    1216
  -2   2  17    1374    1295
  -1   2  17    -344    1136
   0   2  17    -238    1110
   1   2  17    2458    1348
  -5   3  17     773     991
  -4   3  17   -1004    1004
  -3   3  17    -291    1031
  -2   3  17    3250    1401
  -1   3  17   -1057    1057
   0   3  17     502    1110
  -4   4  17     467    1136
  -3   4  17    2326    1216
  -2   4  17    -423     978
  -1   4  17      26    1083
   0   4  17    1876    1268
  -3   0  18     793    1374
  -2   0  18    -925    1216
  -2   1  18    1004    1374
;
_shelx_hkl_checksum     72850
_shelx_res_file
;
TITL II        P 21         R   0.05
CELL  0.71073  8.75600 10.81100 13.56900 90.00000 101.12200 90.00000
ZERR 2  0.00500  0.00500  0.00500  0.00000  0.00500  0.00000
LATT -1
SYMM -X, Y+ 0.50000, -Z
SFAC C H N O S
UNIT 48 58 10 14 2
PLAN 30
FMAP 2
L.S. 12
BOND $H
HTAB
HTAB C10 O2
EQIV $1 -x+1, y-1/2, -z
HTAB C11 O4_$1
EQIV $2 -x+1, y+1/2, -z+1
HTAB C23 N3_$2
HTAB C23 N4_$2
HTAB C25 N3_$2
EQIV $3 -x+2, y+1/2, -z+1
HTAB C25 S9_$3
CONF
ACTA
WGHT    0.041300
FVAR       9.99906
S9    5    0.859632   -0.083801    0.266576    11.00000    0.07201    0.06420 =
         0.10501    0.00854   -0.02148    0.01738
O1    4    0.248151   -0.049480    0.059339    11.00000    0.09671    0.08731 =
         0.09616   -0.01644   -0.02752   -0.03152
O2    4    0.298313   -0.054843    0.219468    11.00000    0.10406    0.07160 =
         0.09538   -0.01131    0.04180   -0.03203
O3    4    0.262205    0.263237    0.116889    11.00000    0.06680    0.04572 =
         0.04215   -0.00932   -0.01288    0.00842
O4    4    0.216388    0.463800    0.060696    11.00000    0.08517    0.04451 =
         0.04231    0.00443    0.00869    0.00194
O5    4    0.237445    0.532698    0.219143    11.00000    0.10729    0.03617 =
         0.04204    0.00127    0.00501    0.00489
O6    4    0.215338    0.225418    0.317079    11.00000    0.04741    0.05228 =
         0.04923    0.00928    0.00978   -0.00378
O7    4    0.800741    0.271499    0.437178    11.00000    0.07154    0.05013 =
         0.03704   -0.00814    0.00412   -0.00610
N1    3    0.715210    0.109793    0.169190    11.00000    0.03935    0.04639 =
         0.04391   -0.00828    0.00639    0.00105
N2    3    0.320992   -0.016253    0.140027    11.00000    0.06254    0.03951 =
         0.07516   -0.01035    0.00807   -0.00149
N3    3    0.430745    0.075282    0.478729    11.00000    0.06759    0.04770 =
         0.05946    0.01085    0.00147   -0.00028
N4    3    0.576024    0.073814    0.526569    11.00000    0.07522    0.03938 =
         0.05890    0.00383   -0.00362   -0.00009
N5    3    0.611749    0.189945    0.560071    11.00000    0.06591    0.04564 =
         0.04107    0.00592    0.00105    0.00183
C1    1    0.792487    0.352179    0.358179    11.00000    0.04015    0.04215 =
         0.04939   -0.00163    0.00693   -0.00136
C2    1    0.843415    0.473312    0.369282    11.00000    0.05392    0.05171 =
         0.06056   -0.01047    0.01171   -0.00628
AFIX  43
H2    2    0.886539    0.503791    0.432635    11.00000   -1.20000
AFIX   0
C3    1    0.830173    0.548467    0.286581    11.00000    0.04933    0.04143 =
         0.09636   -0.00035    0.02022   -0.00510
AFIX  43
H3    2    0.861490    0.630652    0.294559    11.00000   -1.20000
AFIX   0
C4    1    0.771522    0.503999    0.192639    11.00000    0.03869    0.05265 =
         0.07331    0.02037    0.00388   -0.00308
AFIX  43
H4    2    0.764202    0.555056    0.136762    11.00000   -1.20000
AFIX   0
C5    1    0.723397    0.382684    0.181717    11.00000    0.04420    0.04989 =
         0.05552    0.00732   -0.00042   -0.00318
AFIX  43
H5    2    0.686330    0.351801    0.117595    11.00000   -1.20000
AFIX   0
C6    1    0.728754    0.305431    0.263760    11.00000    0.03474    0.04009 =
         0.04371    0.00014    0.00367    0.00130
C7    1    0.663051    0.176165    0.252200    11.00000    0.04166    0.04038 =
         0.03681   -0.00016    0.00151    0.00054
AFIX  13
H7    2    0.701956    0.131026    0.314627    11.00000   -1.20000
AFIX   0
C8    1    0.871235    0.060566    0.194524    11.00000    0.04379    0.06664 =
         0.07579   -0.00785    0.00498    0.01231
AFIX  23
H8B   2    0.940023    0.119564    0.234768    11.00000   -1.20000
H8A   2    0.911027    0.043144    0.134034    11.00000   -1.20000
AFIX   0
C10   1    0.651866   -0.095407    0.225555    11.00000    0.06852    0.04624 =
         0.07373    0.00514    0.00170    0.00792
AFIX  23
H10A  2    0.623214   -0.176804    0.198002    11.00000   -1.20000
H10B  2    0.599045   -0.080633    0.281054    11.00000   -1.20000
AFIX   0
C11   1    0.609032    0.004576    0.144474    11.00000    0.04509    0.04916 =
         0.03931   -0.00801   -0.00124    0.00411
AFIX  13
H11   2    0.616343   -0.028892    0.078424    11.00000   -1.20000
AFIX   0
C12   1    0.453607    0.071056    0.139165    11.00000    0.04511    0.03642 =
         0.03972   -0.00337    0.00732   -0.00104
AFIX  13
H12   2    0.431443    0.118507    0.076489    11.00000   -1.20000
AFIX   0
C13   1    0.480436    0.162535    0.227052    11.00000    0.04024    0.03489 =
         0.03193    0.00129    0.00508    0.00081
AFIX  13
H13   2    0.448104    0.122187    0.284376    11.00000   -1.20000
AFIX   0
C14   1    0.385547    0.281246    0.204180    11.00000    0.03877    0.03850 =
         0.03397   -0.00167    0.00218   -0.00188
AFIX  13
H14   2    0.454223    0.347783    0.190035    11.00000   -1.20000
AFIX   0
C15   1    0.163702    0.366102    0.112841    11.00000    0.04419    0.03766 =
         0.05324    0.00287   -0.00818    0.00079
AFIX  13
H15   2    0.056043    0.344178    0.083181    11.00000   -1.20000
AFIX   0
C16   1    0.226369    0.574366    0.119184    11.00000    0.05215    0.03724 =
         0.04633    0.00054    0.00512   -0.00073
C17   1    0.372211    0.641189    0.111070    11.00000    0.05554    0.06834 =
         0.12380    0.00762    0.01851   -0.00810
AFIX 137
H17A  2    0.458757    0.585214    0.125530    11.00000   -1.50000
H17B  2    0.388083    0.708332    0.158242    11.00000   -1.50000
H17C  2    0.363783    0.673087    0.044210    11.00000   -1.50000
AFIX   0
C18   1    0.083216    0.651241    0.085154    11.00000    0.06099    0.05881 =
         0.07963    0.01611    0.01157    0.01506
AFIX 137
H18C  2    0.079195    0.677525    0.017123    11.00000   -1.50000
H18B  2    0.086393    0.722447    0.127774    11.00000   -1.50000
H18A  2   -0.007523    0.602933    0.088797    11.00000   -1.50000
AFIX   0
C19   1    0.176634    0.412455    0.220480    11.00000    0.04381    0.04367 =
         0.05011    0.00472    0.01298    0.00465
AFIX  13
H19   2    0.076259    0.411335    0.242282    11.00000   -1.20000
AFIX   0
C20   1    0.294729    0.325965    0.282420    11.00000    0.04233    0.03522 =
         0.04169    0.00380    0.00793   -0.00083
AFIX  13
H20   2    0.361704    0.369419    0.337866    11.00000   -1.20000
AFIX   0
C21   1    0.218556    0.226445    0.423476    11.00000    0.06003    0.07717 =
         0.05717    0.01768    0.02505    0.00795
AFIX  23
H21A  2    0.141921    0.168513    0.438945    11.00000   -1.20000
H21B  2    0.191131    0.308308    0.443612    11.00000   -1.20000
AFIX   0
C22   1    0.374635    0.192370    0.480901    11.00000    0.05502    0.05255 =
         0.04527    0.01364    0.01367    0.00579
C23   1    0.491251    0.264897    0.532169    11.00000    0.07166    0.04381 =
         0.05080    0.00576    0.01682    0.00836
AFIX  43
H23   2    0.487007    0.349240    0.544852    11.00000   -1.20000
AFIX   0
C24   1    0.772331    0.221920    0.601249    11.00000    0.07265    0.07191 =
         0.03838    0.00050   -0.00018   -0.00650
AFIX  23
H24A  2    0.837291    0.148889    0.603601    11.00000   -1.20000
H24B  2    0.780636    0.252726    0.669217    11.00000   -1.20000
AFIX   0
C25   1    0.827441    0.319409    0.536904    11.00000    0.06102    0.06870 =
         0.04210   -0.01427    0.00053   -0.00899
AFIX  23
H25A  2    0.769892    0.395670    0.539264    11.00000   -1.20000
H25B  2    0.937298    0.336129    0.560298    11.00000   -1.20000
AFIX   0
HKLF 4
REM  II        P 21         R   0.05
REM R1 =  0.0460 for    2862 Fo > 4sig(Fo)  and  0.0912 for all    4712 data
REM    336 parameters refined using      1 restraints
END
WGHT      0.0417      0.0000
REM Instructions for potential hydrogen bonds
HTAB C10 O2
HTAB C11 O4_$1
HTAB C23 N3_$2
HTAB C23 N4_$2
HTAB C25 N3_$2
HTAB C25 S9_$3
REM Highest difference peak  0.166,  deepest hole -0.236,  1-sigma level  0.040
Q1    1   0.8055 -0.0968  0.3210  11.00000  0.05    0.17
Q2    1   0.3473  0.3242  0.0994  11.00000  0.05    0.15
Q3    1   0.1496  0.1204  0.2084  11.00000  0.05    0.14
Q4    1   0.8111 -0.0065  0.3575  11.00000  0.05    0.14
Q5    1   0.2851  0.1340 -0.0055  11.00000  0.05    0.14
Q6    1   0.0981 -0.1404  0.0642  11.00000  0.05    0.14
Q7    1   0.2920  0.6207 -0.0556  11.00000  0.05    0.14
Q8    1   0.7724  0.1802  0.7032  11.00000  0.05    0.13
Q9    1   0.6849  0.5908  0.0997  11.00000  0.05    0.13
Q10   1   0.8239  0.0629  0.5958  11.00000  0.05    0.13
Q11   1   0.7479  0.2041  0.7138  11.00000  0.05    0.13
Q12   1   0.3468 -0.0004  0.2827  11.00000  0.05    0.13
Q13   1   0.8087  0.3041  0.2805  11.00000  0.05    0.13
Q14   1   0.8020  0.4210  0.0809  11.00000  0.05    0.13
Q15   1   0.3066  0.4747  0.3929  11.00000  0.05    0.13
Q16   1   0.3531  0.7591  0.2146  11.00000  0.05    0.13
Q17   1   0.2663  0.1686  0.2276  11.00000  0.05    0.12
Q18   1   0.6743  0.6365  0.3523  11.00000  0.05    0.12
Q19   1   0.3280  0.7495  0.1356  11.00000  0.05    0.12
Q20   1   0.6812  0.3737  0.1557  11.00000  0.05    0.12
Q21   1   0.2446  0.2098  0.0876  11.00000  0.05    0.12
Q22   1   0.2255  0.3628  0.3958  11.00000  0.05    0.12
Q23   1   0.4720 -0.1397  0.0404  11.00000  0.05    0.12
Q24   1   0.4320  0.5115  0.0917  11.00000  0.05    0.12
Q25   1   0.3348  0.8047 -0.0038  11.00000  0.05    0.12
Q26   1   0.2492  0.5708  0.3207  11.00000  0.05    0.12
Q27   1   0.3894  0.7001  0.0094  11.00000  0.05    0.12
Q28   1   0.8620  0.1073  0.5195  11.00000  0.05    0.12
Q29   1   0.2797  0.7287 -0.0359  11.00000  0.05    0.12
Q30   1   0.8701  0.7206  0.3264  11.00000  0.05    0.12
;
_shelx_res_checksum     52523
_shelxl_version_number     2014/6
