# Supplementary material for: Crystal structures of two triazola-dioxola-benzena­cyclo­nona­phanes
Source: Acta Crystallogr E Crystallogr Commun. 2015 Jun 24;71(Pt 7):827–31. doi: 10.1107/S205698901501141X (PMC4518911; doi:10.1107/S205698901501141X)
Supplement: Supplementary file 2 [file e-71-00827-Isup2.hkl]

#
# h,k,l, Fc-squared, Fo-squared, sigma(Fo-squared), status flag
#
data_I
_shelx_title ' I         P 21         R   0.04'
_shelx_refln_list_code          4
_shelx_F_calc_maximum      154.62
_exptl_crystal_F_000       610.00
_reflns_d_resolution_high  0.7477

loop_
 _space_group_symop_operation_xyz
 'x, y, z'
 '-x, y+1/2, -z'

_cell_length_a     9.9130
_cell_length_b    11.4140
_cell_length_c    12.1440
_cell_angle_alpha  90.000
_cell_angle_beta   99.903
_cell_angle_gamma  90.000

_shelx_F_squared_multiplier     1.000

loop_
 _refln_index_h
 _refln_index_k
 _refln_index_l
 _refln_F_squared_calc
 _refln_F_squared_meas
 _refln_F_squared_sigma
 _refln_observed_status
   0 -14   0          6.26          9.10        26.27 o
   1 -14   0          5.59          6.39        18.30 o
   2 -14   0         24.99         45.26        17.17 o
   3 -14   0         15.08         27.57        17.17 o
   4 -14   0          0.00        -16.13        17.17 o
   5 -14   0         27.64         27.57        18.47 o
   1 -13   0          2.61          5.35        10.40 o
   2 -13   0          4.03         -9.99        11.85 o
   3 -13   0         21.79         15.61        15.09 o
   4 -13   0         10.52         25.49        16.13 o
   5 -13   0         25.26         47.61        18.99 o
   6 -13   0          8.77         24.97        20.29 o
   0 -12   0          6.55          1.30        20.81 o
   1 -12   0         36.75         36.07        10.03 o
   2 -12   0         99.32        125.44        13.72 o
   3 -12   0         18.68         10.41        13.53 o
   4 -12   0         38.27         45.78        16.65 o
   5 -12   0         16.39         10.41        16.39 o
   6 -12   0         39.61         29.66        18.47 o
   7 -12   0         34.41         27.83        20.29 o
   8 -12   0         39.76         60.09        24.19 o
   1 -11   0        133.51        144.06        12.81 o
   2 -11   0        150.85        192.00        13.95 o
   3 -11   0          4.60         14.49        10.20 o
   4 -11   0        110.56         83.51        16.39 o
   5 -11   0         65.47         83.51        17.17 o
   6 -11   0         12.22         11.19        16.13 o
   7 -11   0         42.69         56.19        19.51 o
   8 -11   0          9.78         23.67        19.77 o
   9 -11   0         32.37         67.64        23.93 o
   0 -10   0        139.81        170.39        13.67 o
   1 -10   0        110.10        109.73         8.74 o
   2 -10   0         37.03         44.46         9.39 o
   3 -10   0        428.52        431.92        27.42 o
   4 -10   0         52.26         60.02        11.97 o
   5 -10   0        185.00        169.36        21.59 o
   6 -10   0         64.25         78.57        17.17 o
   7 -10   0         29.05         43.70        17.43 o
   8 -10   0         59.85         54.37        20.03 o
   9 -10   0         15.09         31.48        20.29 o
   1  -9   0        676.66        671.59        28.07 o
   2  -9   0        264.40        258.33        13.38 o
   3  -9   0         88.08         97.58         9.67 o
   4  -9   0        103.76         88.64        12.43 o
   5  -9   0        174.51        197.19        21.85 o
   6  -9   0        159.35        171.70        21.85 o
   7  -9   0         52.30         69.20        17.17 o
   8  -9   0         40.94         35.90        17.69 o
   9  -9   0         25.00          3.38        18.73 o
  10  -9   0         22.32         72.06        22.11 o
   0  -8   0       1851.39       1877.13       106.49 o
   1  -8   0        100.85        107.28         7.63 o
   2  -8   0         84.08         93.17         6.95 o
   3  -8   0        538.26        524.63        28.20 o
   4  -8   0        142.41        135.61        12.73 o
   5  -8   0        119.57        143.97        13.89 o
   6  -8   0        117.89        147.51        17.95 o
   7  -8   0        149.95        163.64        21.07 o
   8  -8   0         80.49         90.80        18.99 o
   9  -8   0         94.91        145.95        23.41 o
  10  -8   0          5.67         40.84        20.03 o
  11  -8   0          4.69          4.42        20.81 o
   1  -7   0        561.94        537.95        23.77 o
   2  -7   0        477.24        480.91        20.28 o
   3  -7   0        234.96        238.91        13.70 o
   4  -7   0       1193.13       1159.90        68.19 o
   5  -7   0        129.14        140.74        12.73 o
   6  -7   0        140.79        121.81        13.11 o
   7  -7   0         82.19         82.73        15.61 o
   8  -7   0         92.61        103.54        17.95 o
   9  -7   0         15.62         15.61        15.87 o
  10  -7   0         13.50          8.58        17.43 o
  11  -7   0         12.64         13.01        20.03 o
   0  -6   0       1519.12       1546.51        86.61 o
   1  -6   0        146.62        175.53         9.34 o
   2  -6   0         98.95        102.53         6.56 o
   3  -6   0       1757.19       1772.45        85.87 o
   4  -6   0        233.27        243.68        17.05 o
   5  -6   0        814.88        792.45        47.59 o
   6  -6   0        331.12        329.25        23.70 o
   7  -6   0         14.70         20.81        11.19 o
   8  -6   0        155.15        157.65        18.99 o
   9  -6   0         40.32         46.30        16.13 o
  10  -6   0         18.95         25.75        16.91 o
  11  -6   0         13.00         18.73        18.73 o
   1  -5   0        861.75        932.05        38.38 o
   2  -5   0       3586.47       3530.57       141.07 o
   3  -5   0       1853.48       1814.21       101.83 o
   4  -5   0       1091.86       1044.68        68.11 o
   5  -5   0        712.57        731.64        45.96 o
   6  -5   0        290.51        261.14        18.59 o
   7  -5   0         10.33         24.44         8.25 o
   8  -5   0        184.67        212.54        21.07 o
   9  -5   0         46.24         41.62        14.57 o
  10  -5   0         59.68         90.28        18.73 o
  11  -5   0          5.82          0.00        17.17 o
  12  -5   0          7.83          3.64        19.51 o
   0  -4   0       1907.92       1955.99       112.31 o
   1  -4   0       1144.92       1136.67        44.95 o
   2  -4   0       1761.52       1719.26        82.39 o
   3  -4   0       1984.72       1862.25       108.23 o
   4  -4   0        103.52        102.81         7.92 o
   5  -4   0        244.16        255.14        18.73 o
   6  -4   0        392.37        354.87        19.38 o
   7  -4   0        246.86        227.99        15.55 o
   8  -4   0        229.84        230.46        15.26 o
   9  -4   0         74.69         85.72         9.62 o
  10  -4   0          0.78         -8.38         8.38 o
  11  -4   0         19.59         30.77         9.96 o
  12  -4   0          7.64         15.67        10.68 o
   1  -3   0       3535.38       3665.24       151.84 o
   2  -3   0       1542.41       1483.38        65.86 o
   3  -3   0         66.57         71.26         5.20 o
   4  -3   0       1184.28       1100.40        56.58 o
   5  -3   0       1693.72       1646.33        88.50 o
   6  -3   0         44.19         48.31         6.30 o
   7  -3   0        443.74        446.20        20.84 o
   8  -3   0         88.16         82.24         8.55 o
   9  -3   0         49.47         59.71        12.36 o
  10  -3   0        118.99        156.30        23.80 o
  11  -3   0         15.93         26.19         9.93 o
  12  -3   0          6.18         -8.84        13.01 o
   0  -2   0       3483.34       3655.33       208.20 o
   1  -2   0       4582.40       4637.61       193.80 o
   2  -2   0       1297.77       1198.58        50.39 o
   3  -2   0       3550.55       3135.84       131.12 o
   4  -2   0        572.29        563.77        22.21 o
   5  -2   0        929.26        884.64        33.92 o
   6  -2   0        646.20        615.60        25.54 o
   7  -2   0         10.17          8.33         4.56 o
   8  -2   0        139.05        155.68         9.99 o
   9  -2   0        387.81        379.07        28.35 o
  10  -2   0          2.05          0.99         7.56 o
  11  -2   0         17.70         22.96         9.25 o
  12  -2   0          4.69         -5.72        12.23 o
   1  -1   0       5365.64       4838.78       198.70 o
   2  -1   0       9918.54       9393.32       407.81 o
   3  -1   0       1281.81       1335.69        45.38 o
   4  -1   0        331.82        341.13        12.44 o
   5  -1   0       1521.12       1454.75        55.13 o
   6  -1   0        339.60        346.12        15.22 o
   7  -1   0        483.27        473.66        20.20 o
   8  -1   0        296.25        304.22        15.51 o
   9  -1   0          9.29         25.61         8.06 o
  10  -1   0         87.37        110.55        24.32 o
  11  -1   0          6.72         16.91        11.45 o
  12  -1   0         10.90          7.28        11.97 o
   1   0   0        771.00        797.04        44.59 o
   2   0   0        109.63        118.92         5.88 o
   3   0   0        114.16        114.32         4.66 o
   4   0   0         50.32         54.13         2.93 o
   5   0   0          5.28          6.89         2.25 o
   6   0   0        520.30        491.86        19.78 o
   7   0   0        308.28        324.17        14.01 o
   8   0   0        372.05        385.83        16.52 o
   9   0   0         27.57         32.36         6.22 o
  10   0   0         26.51         10.93        10.15 o
  11   0   0         21.47         24.97        11.45 o
  12   0   0          3.15          2.86        11.97 o
  13   0   0          2.59         -4.16        13.27 o
   1   1   0       4547.78       4143.25       271.87 o
   2   1   0       9355.50       9343.78       372.48 o
   3   1   0       1201.09       1265.72        52.21 o
   5   1   0       1563.23       1412.17        57.66 o
   6   1   0        383.94        389.52        15.42 o
   7   1   0        554.00        526.28        23.03 o
   8   1   0        293.37        297.79        13.56 o
   9   1   0          8.77         16.09         7.36 o
  10   1   0         74.70         56.45        13.01 o
  11   1   0          8.78         14.57        11.71 o
  12   1   0         14.25         12.49        12.49 o
   0   2   0       3411.41       3620.83       315.57 o
   1   2   0       5024.51       4994.14       198.25 o
   2   2   0        965.48        972.28        44.14 o
   3   2   0       3028.82       2904.15       119.69 o
   4   2   0        533.39        550.61        22.86 o
   5   2   0        896.92        867.27        35.58 o
   6   2   0        702.67        676.55        26.81 o
   7   2   0          9.64          5.14         4.35 o
   8   2   0        149.08        171.08        10.56 o
   9   2   0        354.12        327.07        18.24 o
  10   2   0          3.52         -6.12         8.17 o
  11   2   0         30.89         38.24        12.49 o
  12   2   0          6.75         11.19        13.01 o
   1   3   0       4262.85       4226.21       311.40 o
   2   3   0       1226.14       1266.32        62.79 o
   3   3   0         80.68         86.88         5.57 o
   4   3   0       1021.58        977.73        48.93 o
   5   3   0       1753.59       1740.87        68.69 o
   6   3   0         63.26         71.53         4.73 o
   7   3   0        436.43        417.42        27.93 o
   8   3   0         51.15         62.11        10.48 o
   9   3   0         68.49         67.90         7.90 o
  10   3   0        118.58        119.02        10.85 o
  11   3   0         14.26        -10.93        10.93 o
  12   3   0          3.63         15.87        13.53 o
   1   4   0        999.23        957.62        92.10 o
   2   4   0       1764.95       1728.30        79.39 o
   3   4   0       1899.84       1917.22       108.05 o
   4   4   0         69.27         82.79         6.38 o
   5   4   0        282.30        294.53        15.64 o
   6   4   0        309.56        309.16        17.80 o
   7   4   0        261.42        272.82        18.94 o
   8   4   0        232.09        223.55        28.35 o
   9   4   0         56.83         59.05        16.52 o
  10   4   0          2.41         -7.44         7.44 o
  11   4   0         25.04         10.15        12.49 o
  12   4   0          8.96          4.68        13.27 o
   2   5   0       3497.70       3437.06       159.10 o
   3   5   0       1765.47       1711.54       101.62 o
   4   5   0       1279.61       1257.46        56.04 o
   5   5   0        786.88        790.32        37.78 o
   6   5   0        275.20        253.87        30.31 o
   7   5   0         46.40         55.89        10.48 o
   8   5   0        159.97        164.94        16.46 o
   9   5   0         41.97         38.10        18.73 o
  10   5   0         54.59         74.40        21.59 o
  11   5   0          2.06         -1.30        20.55 o
   0   6   0       1149.81       1393.38       118.63 o
   1   6   0        191.58        218.48        14.15 o
   2   6   0        184.08        174.30        11.58 o
   3   6   0       1718.51       1782.47        70.64 o
   4   6   0        234.52        237.50        13.32 o
   5   6   0        839.02        791.29        47.97 o
   6   6   0        382.99        366.48        27.31 o
   7   6   0         20.79         18.25        10.73 o
   8   6   0        102.48        112.64        20.55 o
   9   6   0         60.58         45.85        17.95 o
  10   6   0         17.59         49.17        21.07 o
  11   6   0         12.25        -12.75        21.33 o
   1   7   0        573.66        576.16        27.15 o
   2   7   0        442.28        441.06        19.61 o
   3   7   0        209.99        206.84        12.80 o
   4   7   0       1177.71       1152.50        80.00 o
   5   7   0        159.95        153.53        14.25 o
   6   7   0        166.66        159.68        14.87 o
   7   7   0         90.17         92.01        13.55 o
   8   7   0         97.93         87.54        14.90 o
   9   7   0         17.67         22.89        20.03 o
  10   7   0         15.30         26.79        22.89 o
  11   7   0         11.31         34.34        25.23 o
   0   8   0       1665.67       1796.52       106.02 o
   1   8   0        144.99        165.93        11.33 o
   2   8   0        101.91        100.26         7.11 o
   3   8   0        544.58        547.67        27.10 o
   4   8   0        154.03        157.04        14.60 o
   5   8   0        183.84        172.39        15.40 o
   6   8   0         95.82        101.43        14.63 o
   7   8   0        163.05        149.35        17.16 o
   8   8   0         86.74         85.07        23.15 o
   9   8   0         88.06        127.22        27.31 o
  10   8   0          2.36         15.87        24.19 o
  11   8   0          7.06        -26.27        26.27 o
   1   9   0        581.28        622.20        28.03 o
   2   9   0        259.79        261.42        15.78 o
   3   9   0         75.44         68.24        12.31 o
   4   9   0        170.24        178.86        14.95 o
   5   9   0        186.09        181.62        17.63 o
   6   9   0        168.23        163.72        17.61 o
   7   9   0         36.72         61.91        22.63 o
   8   9   0         36.02         27.83        21.85 o
   9   9   0         24.79         42.92        25.49 o
  10   9   0         23.12         14.57        26.53 o
   0  10   0        106.18        115.72        14.05 o
   1  10   0        130.69        137.34         8.47 o
   2  10   0         24.97         15.87         7.18 o
   3  10   0        440.77        444.80        30.14 o
   4  10   0         50.53         55.08        21.85 o
   5  10   0        200.02        175.16        18.14 o
   6  10   0         48.84         25.49        21.07 o
   7  10   0         22.79         -9.63        22.11 o
   8  10   0         61.89         56.71        25.23 o
   9  10   0          6.58         20.03        26.27 o
   1  11   0        153.36        164.45        11.12 o
   2  11   0        121.07        134.77        16.56 o
   3  11   0          7.59          4.37        13.14 o
   4  11   0         83.66         62.40        13.92 o
   5  11   0         54.85         42.14        22.11 o
   6  11   0          7.01        -21.59        21.59 o
   7  11   0         50.36         47.34        25.49 o
   8  11   0          8.54          5.72        26.01 o
   0  12   0          2.46         -7.79         9.30 o
   1  12   0         39.82         35.25         9.97 o
   2  12   0         83.76         92.90        15.72 o
   3  12   0          9.66          1.56        19.51 o
   4  12   0         44.37         61.91        23.41 o
   5  12   0         13.47         -4.94        22.37 o
   6  12   0         29.04        -15.09        24.19 o
   7  12   0         26.48          6.24        26.01 o
   1  13   0          1.75        -16.39        17.95 o
   2  13   0         10.02          4.42        19.77 o
   3  13   0         26.93         31.22        22.37 o
   4  13   0          8.09         -6.24        23.15 o
   5  13   0         18.21         42.14        26.01 o
   6  13   0          6.51          4.42        25.75 o
   0  14   0          6.10         12.23        19.51 o
   1  14   0          5.04          0.52        20.29 o
   2  14   0         31.87         32.00        22.63 o
   3  14   0         14.23         34.86        24.19 o
   4  14   0          0.43         -4.68        24.71 o
   5  14   0         23.36         12.49        27.05 o
   1  15   0         12.40          5.20        20.81 o
  -5 -14   1         32.54         51.77        20.03 o
  -4 -14   1          1.50        -16.65        16.65 o
  -3 -14   1          4.72         24.71        16.91 o
  -2 -14   1         10.77          3.90        16.13 o
   0 -14   1          0.22        -14.57        25.75 o
   1 -14   1         25.38         37.46        27.05 o
   3 -14   1         26.74         21.59        17.17 o
   4 -14   1          6.51         -7.28        17.69 o
  -6 -13   1         11.59         13.53        18.99 o
  -5 -13   1         13.39          2.34        16.91 o
  -4 -13   1         14.77         17.95        15.87 o
  -3 -13   1         55.28         80.55        15.13 o
  -2 -13   1         12.13          0.04        12.13 o
  -1 -13   1          5.57         11.36        10.89 o
   0 -13   1         71.04         73.36        17.66 o
   1 -13   1          4.07         -1.56        23.41 o
   2 -13   1         62.36         67.02        14.09 o
   3 -13   1         19.17          3.90        15.35 o
   4 -13   1          0.46         -8.06        15.61 o
   5 -13   1         18.72          4.42        17.95 o
   6 -13   1          4.73        -10.93        19.51 o
  -8 -12   1          8.66          8.84        21.59 o
  -7 -12   1         18.44         52.55        20.29 o
  -6 -12   1         24.33         14.83        16.91 o
  -5 -12   1         18.84          6.76        15.87 o
  -4 -12   1         35.64         38.76        15.35 o
  -3 -12   1         11.33         -6.89        10.96 o
  -2 -12   1         46.49         71.30        11.05 o
  -1 -12   1         52.17         57.56        10.36 o
   0 -12   1         32.08         41.01        10.06 o
   1 -12   1         72.37         75.82        11.23 o
   2 -12   1         33.30         47.11        17.82 o
   3 -12   1         48.52         57.48        21.33 o
   4 -12   1         22.48         56.97        16.65 o
   5 -12   1          1.78          6.50        16.65 o
   6 -12   1         14.80         40.84        18.99 o
   7 -12   1         13.84         19.25        20.29 o
  -9 -11   1         33.99         26.53        22.11 o
  -8 -11   1         20.87         31.74        20.03 o
  -7 -11   1         32.12         30.70        18.21 o
  -6 -11   1          7.52         -1.04        15.61 o
  -5 -11   1         41.15         48.39        15.87 o
  -4 -11   1         44.96         53.85        14.83 o
  -3 -11   1        170.01        175.22        17.37 o
  -2 -11   1         12.28         10.80        18.24 o
  -1 -11   1         83.22         85.24        10.62 o
   0 -11   1        128.08        134.70        10.03 o
   1 -11   1        119.38        113.05        11.42 o
   2 -11   1         61.68         63.84        11.54 o
   3 -11   1          3.12          5.82        10.71 o
   4 -11   1         26.29          7.84        11.38 o
   5 -11   1        116.69        167.02        22.63 o
   6 -11   1         27.77         57.49        18.73 o
   7 -11   1          6.67         29.40        18.99 o
   8 -11   1          6.64        -10.93        20.03 o
  -9 -10   1          3.62         24.97        20.29 o
  -8 -10   1         24.47         47.34        18.99 o
  -7 -10   1         64.54         97.30        18.73 o
  -6 -10   1         28.01         39.02        15.09 o
  -5 -10   1         88.10        112.65        17.95 o
  -4 -10   1         32.37         35.03        11.14 o
  -3 -10   1         11.68          5.66         8.22 o
  -2 -10   1        169.59        168.06        13.47 o
  -1 -10   1        260.71        242.66        13.56 o
   0 -10   1         21.13         21.04         6.19 o
   1 -10   1        196.65        234.71        15.87 o
   2 -10   1        533.43        529.31        37.85 o
   3 -10   1        289.04        286.90        22.11 o
   4 -10   1        209.57        226.29        27.05 o
   5 -10   1          0.80         -9.10        13.01 o
   6 -10   1         21.15         39.80        16.13 o
   7 -10   1        105.91        119.67        21.85 o
   8 -10   1         32.46         49.69        20.81 o
   9 -10   1         15.20         49.17        21.85 o
 -10  -9   1         30.83         46.04        21.07 o
  -9  -9   1         34.99         55.41        19.51 o
  -8  -9   1         24.33         37.46        17.17 o
  -7  -9   1          1.89          5.72        14.05 o
  -6  -9   1         51.72         53.85        14.31 o
  -5  -9   1         93.44        109.53        15.35 o
  -4  -9   1         82.27         96.61         9.87 o
  -3  -9   1        204.10        212.59        13.81 o
  -2  -9   1        284.87        272.86        14.15 o
  -1  -9   1        202.69        190.81        10.33 o
   0  -9   1        174.29        190.86        15.37 o
   1  -9   1         25.96          5.51         6.68 o
   2  -9   1        552.53        532.68        29.55 o
   3  -9   1        107.26        124.02        13.06 o
   4  -9   1         81.94         72.29        11.10 o
   5  -9   1        162.14        174.10        15.80 o
   6  -9   1        181.07        188.87        22.11 o
   7  -9   1         25.87         31.22        15.61 o
   8  -9   1         26.61          9.89        17.17 o
   9  -9   1         19.37         20.81        19.51 o
  10  -9   1         13.27         26.53        21.33 o
 -11  -8   1         28.66         41.10        21.59 o
 -10  -8   1         30.31         41.62        19.51 o
  -9  -8   1         17.38          7.54        16.91 o
  -8  -8   1         90.77        106.15        18.47 o
  -7  -8   1         69.86         86.90        16.39 o
  -6  -8   1        174.62        163.90        18.73 o
  -5  -8   1        532.81        506.78        44.48 o
  -4  -8   1        107.44        104.41         9.30 o
  -3  -8   1        120.23        134.72         9.97 o
  -2  -8   1        838.95        812.65        33.25 o
  -1  -8   1        261.94        268.12        14.02 o
   0  -8   1        113.83        118.42         7.68 o
   1  -8   1         99.10         94.62         8.14 o
   2  -8   1        376.27        390.51        18.31 o
   3  -8   1        267.97        273.72        35.12 o
   4  -8   1        133.54        157.44        13.48 o
   5  -8   1         47.45         55.44        11.84 o
   6  -8   1        291.18        308.04        21.67 o
   7  -8   1        111.64        141.78        19.77 o
   8  -8   1         17.40         50.73        16.65 o
   9  -8   1         15.95         20.81        17.69 o
  10  -8   1         42.72         62.69        21.85 o
 -11  -7   1         35.21         40.84        20.29 o
 -10  -7   1         38.34         29.14        17.69 o
  -9  -7   1         78.20         92.88        18.21 o
  -8  -7   1         96.96        102.24        17.69 o
  -7  -7   1         48.55         42.92        13.01 o
  -6  -7   1        225.11        235.70        26.27 o
  -5  -7   1        213.07        215.07        15.50 o
  -4  -7   1        503.34        478.34        25.12 o
  -3  -7   1       1387.85       1398.52        58.39 o
  -2  -7   1         35.33         33.31         4.26 o
  -1  -7   1        540.11        573.08        22.90 o
   0  -7   1        477.22        477.90        22.15 o
   1  -7   1        392.23        383.92        20.17 o
   2  -7   1        519.99        506.34        28.96 o
   4  -7   1        128.89        128.82        12.38 o
   5  -7   1         48.69         49.96         9.50 o
   6  -7   1         56.72         68.32        10.50 o
   7  -7   1         54.12         51.25        14.05 o
   8  -7   1        194.61        208.64        24.19 o
   9  -7   1         67.19         67.38        18.21 o
  10  -7   1          9.49         27.31        18.73 o
  11  -7   1         10.07         -6.76        19.51 o
 -12  -6   1          0.90         -2.08        19.77 o
 -11  -6   1         23.26         60.87        19.25 o
 -10  -6   1         28.71         14.31        16.65 o
  -9  -6   1         82.64        138.66        19.51 o
  -8  -6   1         35.13         68.94        14.83 o
  -7  -6   1        168.13        179.76        22.37 o
  -6  -6   1        412.39        399.26        25.89 o
  -5  -6   1        287.11        273.98        19.00 o
  -4  -6   1         56.57         61.15         6.11 o
  -3  -6   1         33.79         35.65         7.48 o
  -2  -6   1        670.52        695.28        31.37 o
  -1  -6   1       1043.66        983.71        41.55 o
   0  -6   1         44.80         37.65         4.03 o
   1  -6   1       3521.70       3626.39       172.38 o
   2  -6   1        386.12        412.17        24.47 o
   3  -6   1         12.47          9.40         5.58 o
   4  -6   1       1001.74        969.78        52.59 o
   5  -6   1        256.21        273.52        19.00 o
   6  -6   1        320.01        322.12        21.93 o
   7  -6   1        394.97        419.06        26.65 o
   8  -6   1         27.55         22.63        13.53 o
   9  -6   1         22.70         24.97        15.35 o
  10  -6   1         54.41         45.78        17.69 o
  11  -6   1         24.88         48.13        19.77 o
 -12  -5   1         16.38         31.22        20.03 o
 -11  -5   1         23.35          8.06        16.91 o
 -10  -5   1         32.34         44.74        16.13 o
  -9  -5   1         13.41         29.66        13.79 o
  -8  -5   1        103.15        117.07        17.69 o
  -7  -5   1        341.27        341.84        32.52 o
  -6  -5   1        416.25        412.15        25.33 o
  -5  -5   1        153.19        152.28        10.10 o
  -4  -5   1        662.11        618.25        29.15 o
  -3  -5   1        572.35        543.54        26.21 o
  -2  -5   1        558.98        543.21        21.99 o
  -1  -5   1        314.75        298.51        12.95 o
   0  -5   1       3783.37       4056.71       169.52 o
   1  -5   1        498.30        592.28        31.07 o
   2  -5   1        596.52        591.36        31.00 o
   3  -5   1        440.07        406.57        22.96 o
   4  -5   1         61.28         64.58        12.88 o
   5  -5   1       1112.00       1109.15        69.89 o
   6  -5   1        936.95        933.42        53.33 o
   7  -5   1          9.21          8.18        12.10 o
   8  -5   1        134.10        155.83        18.73 o
   9  -5   1         78.32         83.51        17.17 o
  10  -5   1         26.32         16.91        15.87 o
  11  -5   1         21.05         35.38        18.21 o
  12  -5   1          7.10         -4.42        19.25 o
 -12  -4   1          3.29          3.47        10.91 o
 -11  -4   1          3.12         -2.15         9.55 o
 -10  -4   1         59.45         80.62        17.04 o
  -9  -4   1         46.91         44.54         8.37 o
  -8  -4   1         92.49        109.82        13.40 o
  -7  -4   1        387.51        365.18        21.85 o
  -6  -4   1         45.42         36.36         8.51 o
  -5  -4   1        852.96        749.76        39.44 o
  -4  -4   1        554.46        542.55        33.85 o
  -3  -4   1        280.43        264.75        15.18 o
  -2  -4   1       3100.81       3152.25       113.94 o
  -1  -4   1       2038.37       2180.79        94.16 o
   0  -4   1        871.37        908.19        35.26 o
   1  -4   1       3299.64       3257.13       137.20 o
   2  -4   1        157.91        152.45        21.59 o
   3  -4   1        188.05        168.70        12.68 o
   4  -4   1        687.35        701.67        43.07 o
   5  -4   1        426.98        437.06        33.30 o
   6  -4   1        108.48        114.86         7.22 o
   7  -4   1        639.71        581.65        33.85 o
   8  -4   1         39.40         55.44        12.36 o
   9  -4   1         90.03         99.20        10.06 o
  10  -4   1         24.78         30.57        14.83 o
  11  -4   1         14.69         11.76         9.85 o
  12  -4   1         12.31         11.83        10.49 o
 -12  -3   1         20.65         28.09        13.79 o
 -11  -3   1         37.66         63.99        21.59 o
 -10  -3   1          2.89          1.59         8.55 o
  -9  -3   1        103.78        123.67        11.89 o
  -8  -3   1        198.44        217.06        19.83 o
  -7  -3   1        238.62        235.83        15.40 o
  -6  -3   1        538.61        502.29        21.42 o
  -5  -3   1        197.28        189.34        15.93 o
  -4  -3   1       1241.78       1196.12        54.71 o
  -3  -3   1       1870.30       1674.28        70.39 o
  -2  -3   1       1082.84       1068.54        44.60 o
  -1  -3   1       1585.63       1609.36        61.38 o
   0  -3   1       5845.88       6258.16       243.20 o
   1  -3   1       1308.46       1309.70        81.60 o
   2  -3   1       1524.75       1428.04        81.60 o
   3  -3   1        715.76        694.09        45.30 o
   4  -3   1         18.37         21.65         3.37 o
   5  -3   1        842.58        723.90        52.55 o
   6  -3   1        395.69        369.51        20.48 o
   7  -3   1          2.33         -5.34         5.34 o
   8  -3   1        188.24        187.60        13.15 o
   9  -3   1         58.97         63.85         9.13 o
  10  -3   1          4.56          6.48         8.31 o
  11  -3   1         42.00         60.83        10.63 o
  12  -3   1         38.69         44.22        14.83 o
 -13  -2   1         10.56         20.55        15.09 o
 -12  -2   1          3.35         -8.84        12.75 o
 -11  -2   1         10.04         19.51        12.10 o
 -10  -2   1         89.35         97.90        10.85 o
  -9  -2   1         30.22         43.06         7.55 o
  -8  -2   1        263.41        255.87        15.09 o
  -7  -2   1        182.75        162.98         8.48 o
  -6  -2   1        308.92        293.14        13.82 o
  -5  -2   1        419.22        373.59        18.37 o
  -3  -2   1        244.84        248.38        10.11 o
  -2  -2   1      12849.72      11749.43       503.86 o
  -1  -2   1       1430.58       1397.24        55.11 o
   0  -2   1       6581.91       6787.17       256.94 o
   1  -2   1       5799.35       5735.30       300.99 o
   2  -2   1       6282.57       6257.76       516.40 o
   3  -2   1       2638.10       2572.70       117.91 o
   4  -2   1       2509.19       2432.86        97.19 o
   5  -2   1        295.80        299.16        15.15 o
   6  -2   1        152.65        133.23         7.07 o
   7  -2   1        308.39        301.36        14.46 o
   8  -2   1        108.70        108.80         9.85 o
   9  -2   1         30.07         31.02        11.97 o
  10  -2   1        129.43        158.00        29.53 o
  11  -2   1         10.48         20.25         9.23 o
  12  -2   1          0.02          3.12        12.23 o
 -13  -1   1          2.24         16.91        13.79 o
 -12  -1   1         33.37         41.36        13.01 o
 -11  -1   1         32.14         54.37        12.49 o
 -10  -1   1          4.59          3.98         7.48 o
  -9  -1   1         74.49         98.96         8.18 o
  -8  -1   1         75.53         73.59         7.10 o
  -7  -1   1         16.22         13.33         3.85 o
  -6  -1   1        497.11        457.66        19.04 o
  -5  -1   1        980.02        980.40        35.82 o
  -4  -1   1        191.53        176.07         6.85 o
  -3  -1   1       2008.96       1823.09        62.07 o
  -2  -1   1       2936.17       2830.06        88.75 o
  -1  -1   1        222.80        196.90         7.04 o
   0  -1   1       3717.74       4388.28       388.15 o
   1  -1   1        195.52        222.52        12.00 o
   2  -1   1       3482.39       3350.79       151.64 o
   3  -1   1       9729.70       9728.59       430.17 o
   4  -1   1        577.04        563.74        19.43 o
   5  -1   1       1924.29       1881.24        71.30 o
   6  -1   1        570.48        537.32        20.65 o
   7  -1   1         91.49         92.47         5.65 o
   8  -1   1        223.52        229.23        12.49 o
   9  -1   1         46.37         46.03        14.18 o
  10  -1   1         59.44         66.06        19.25 o
  11  -1   1         23.80         37.72        12.23 o
  12  -1   1         17.61         -1.30        12.23 o
 -13   0   1         18.11         22.11        13.79 o
 -12   0   1         14.99         22.37        13.01 o
 -11   0   1         59.55         80.39        14.05 o
 -10   0   1          1.16         -9.10         9.10 o
  -9   0   1          0.13         -4.52         5.44 o
  -8   0   1        448.14        444.08        18.72 o
  -7   0   1        171.53        183.43         9.17 o
  -6   0   1        618.89        622.66        24.73 o
  -5   0   1        569.25        533.45        19.19 o
  -4   0   1       2122.19       2038.09        79.06 o
  -3   0   1        137.90        132.52         5.83 o
  -2   0   1      11033.66      10894.01       380.22 o
  -1   0   1       2579.47       2669.42        80.02 o
   0   0   1        252.85        211.52        11.77 o
   1   0   1        295.18        255.21        19.77 o
   2   0   1         73.28         82.47         7.41 o
   3   0   1        207.72        201.56        12.37 o
   4   0   1       2565.94       2494.49       113.40 o
   5   0   1        424.96        415.17        16.71 o
   6   0   1       1151.40       1203.76        52.53 o
   7   0   1        577.43        549.80        25.03 o
   8   0   1         19.38         15.25         6.35 o
   9   0   1         40.34         41.92        10.15 o
  10   0   1         91.44        109.27        14.31 o
  11   0   1          0.72         17.43        11.19 o
  12   0   1          7.84         21.33        12.49 o
 -13   1   1          2.98         -5.72        13.79 o
 -12   1   1         27.75         40.84        13.79 o
 -11   1   1         38.51         44.48        12.75 o
 -10   1   1          7.56         -6.26         7.89 o
  -9   1   1         81.82        103.02         8.69 o
  -8   1   1        100.99        108.66         7.23 o
  -7   1   1         19.50         15.74         3.67 o
  -6   1   1        522.32        483.55        19.05 o
  -5   1   1        875.76        874.94        32.46 o
  -4   1   1        138.25        123.11         5.88 o
  -3   1   1       1812.64       1757.60        64.89 o
  -2   1   1       2659.10       2698.71        99.98 o
   0   1   1       4903.76       5374.94       240.14 o
   1   1   1        169.18        242.47        17.95 o
   2   1   1       3866.36       3606.20       160.97 o
   3   1   1       9832.99      10043.87       456.62 o
   4   1   1        555.87        525.89        22.36 o
   5   1   1       1837.10       1828.53        86.70 o
   6   1   1        529.87        486.13        25.15 o
   7   1   1         83.48         75.85         5.50 o
   8   1   1        217.55        217.28        10.83 o
   9   1   1         26.45         26.31         5.94 o
  10   1   1         52.56         40.32        11.19 o
  11   1   1         30.27         19.77        11.97 o
  12   1   1         16.95         22.37        12.75 o
 -13   2   1          7.53         -4.42        13.79 o
 -12   2   1          2.43        -11.19        12.75 o
 -11   2   1          5.54          3.90        11.71 o
 -10   2   1         88.69        112.09        11.50 o
  -9   2   1         26.17         25.71         6.94 o
  -8   2   1        317.92        325.45        15.69 o
  -7   2   1        174.66        177.42         8.57 o
  -6   2   1        291.99        286.67        14.87 o
  -5   2   1        465.04        434.90        17.23 o
  -4   2   1        186.07        169.83         7.86 o
  -3   2   1        226.85        246.49        12.70 o
  -2   2   1      13613.18      12973.83       579.60 o
  -1   2   1       1964.29       1823.02        90.91 o
   0   2   1       6846.50       7483.33       258.64 o
   1   2   1       4733.43       4977.16       242.96 o
   2   2   1       7093.40       7081.77       380.32 o
   3   2   1       2907.59       2890.59       151.33 o
   4   2   1       2063.56       2007.14       102.99 o
   5   2   1        277.67        289.02        12.89 o
   6   2   1        179.91        168.08         8.09 o
   7   2   1        271.74        260.79        15.00 o
   8   2   1        141.31        139.39         9.15 o
   9   2   1         28.88         21.71         6.66 o
  10   2   1        131.07        180.28        17.69 o
  11   2   1          9.96          4.94        11.19 o
  12   2   1          0.92         -7.54        12.75 o
 -12   3   1         18.43          9.10        13.79 o
 -11   3   1         28.14         30.75        10.39 o
 -10   3   1          6.35          0.28         7.40 o
  -9   3   1        164.31        158.44        10.57 o
  -8   3   1        196.48        206.95        12.36 o
  -7   3   1        259.85        256.47        22.24 o
  -6   3   1        477.87        443.88        19.97 o
  -5   3   1        192.98        182.56        11.20 o
  -4   3   1       1266.43       1269.65        58.37 o
  -3   3   1       1944.03       1736.91        79.94 o
  -2   3   1       1078.58       1092.45        51.35 o
  -1   3   1       1810.12       1825.84        80.46 o
   0   3   1       5159.02       5827.80       250.73 o
   1   3   1       1390.29       1500.82        65.87 o
   2   3   1       1448.39       1413.89        64.85 o
   3   3   1        900.61        851.00        44.24 o
   4   3   1         21.95         22.17         3.49 o
   5   3   1        916.09        853.06        33.08 o
   6   3   1        347.43        358.30        15.90 o
   7   3   1          5.11          0.54         4.58 o
   8   3   1        160.99        189.64        15.82 o
   9   3   1         86.59         99.32        12.31 o
  10   3   1          3.35         -4.45         7.89 o
  11   3   1         35.93         29.40        13.01 o
  12   3   1         33.71         37.72        13.79 o
 -10   4   1         54.04         73.50        13.10 o
  -9   4   1         59.05         44.60        11.65 o
  -8   4   1         82.44        103.20        12.68 o
  -7   4   1        423.63        400.33        33.43 o
  -6   4   1         40.03         45.04        12.03 o
  -5   4   1        670.29        606.17        32.37 o
  -4   4   1        592.30        588.64        27.96 o
  -3   4   1        332.19        324.07        21.33 o
  -2   4   1       3051.44       3121.89       149.23 o
  -1   4   1       2341.15       2521.54       110.87 o
   0   4   1        732.65        774.58        49.43 o
   1   4   1       3492.60       3659.19       185.19 o
   2   4   1        224.11        232.24        10.94 o
   3   4   1        196.00        195.28        12.06 o
   4   4   1        734.09        753.56        41.81 o
   5   4   1        395.32        383.64        19.73 o
   6   4   1         74.45         69.19         6.58 o
   7   4   1        736.62        679.20        58.53 o
   8   4   1         49.16         54.25        11.02 o
   9   4   1         86.80         68.93        18.34 o
  10   4   1         22.64         34.95        18.47 o
  11   4   1         16.52         11.71        11.97 o
  12   4   1          9.48         27.57        14.31 o
 -11   5   1         21.91         36.68        20.55 o
 -10   5   1         23.98         -6.76        18.47 o
  -9   5   1         14.64         32.45        14.83 o
  -8   5   1        140.83        147.38        14.83 o
  -7   5   1        401.41        373.66        25.17 o
  -6   5   1        390.37        364.90        25.82 o
  -5   5   1         97.08         90.91         8.15 o
  -4   5   1        588.66        532.38        28.32 o
  -3   5   1        545.05        476.23        31.33 o
  -2   5   1        477.94        467.10        31.15 o
  -1   5   1        278.52        281.05        18.37 o
   0   5   1       4106.66       4482.33       238.50 o
   1   5   1        555.61        683.61        35.40 o
   2   5   1        475.24        469.64        24.23 o
   3   5   1        384.47        344.50        17.56 o
   4   5   1         49.28         50.37         3.89 o
   5   5   1       1254.85       1244.84        55.61 o
   6   5   1        877.73        838.39        53.31 o
   7   5   1         18.04         21.07         9.62 o
   8   5   1        126.13        129.41        19.51 o
   9   5   1         78.47         75.91        13.34 o
  10   5   1         24.05         28.88        18.99 o
 -11   6   1         22.08         17.17        22.11 o
 -10   6   1         24.16         35.38        20.81 o
  -9   6   1         76.64         94.51        15.58 o
  -8   6   1         46.57         61.61        12.41 o
  -7   6   1        208.65        244.63        24.71 o
  -6   6   1        421.75        383.76        45.26 o
  -5   6   1        290.30        258.70        19.58 o
  -4   6   1         11.34          1.95         7.36 o
  -3   6   1         40.75         45.52         7.41 o
  -2   6   1        867.13        891.94        44.93 o
  -1   6   1       1114.18       1058.81        58.71 o
   0   6   1         72.43         76.04         6.61 o
   1   6   1       3417.00       3588.95       164.42 o
   2   6   1        355.51        373.90        19.01 o
   3   6   1         24.35         25.39         3.96 o
   4   6   1        865.20        824.56        41.52 o
   5   6   1        232.37        233.26        19.22 o
   6   6   1        278.55        274.35        22.26 o
   7   6   1        369.16        332.49        26.49 o
   8   6   1         15.18          7.07        11.52 o
   9   6   1         33.29         41.30        13.21 o
  10   6   1         61.01         50.21        21.33 o
  11   6   1         25.70         16.91        22.89 o
 -11   7   1         38.70         28.88        24.19 o
 -10   7   1         42.39         61.13        23.93 o
  -9   7   1         61.75         44.22        21.59 o
  -8   7   1         83.81         86.60        14.71 o
  -7   7   1         36.14         33.99        11.50 o
  -6   7   1        260.36        282.62        20.96 o
  -5   7   1        230.75        191.16        23.54 o
  -4   7   1        496.95        455.35        30.24 o
  -3   7   1       1520.24       1448.87        65.82 o
  -2   7   1         47.38         55.59         8.00 o
  -1   7   1        386.13        443.79        32.07 o
   0   7   1        571.96        587.70        31.33 o
   1   7   1        363.84        365.99        18.69 o
   2   7   1        474.71        432.93        22.48 o
   3   7   1        469.84        456.28        19.56 o
   4   7   1        149.64        149.17        13.86 o
   5   7   1         64.32         59.13        10.81 o
   6   7   1         47.83         42.98        11.69 o
   7   7   1         48.32         28.37        11.96 o
   8   7   1        185.65        182.18        19.19 o
   9   7   1         52.26         86.64        23.93 o
  10   7   1         11.65         -5.98        22.37 o
  11   7   1         15.07          9.36        24.19 o
 -11   8   1         25.91         29.66        26.01 o
 -10   8   1         32.32         39.28        25.75 o
  -9   8   1          9.85         18.47        21.85 o
  -8   8   1         71.88         65.03        21.85 o
  -7   8   1         95.50         93.51        17.95 o
  -6   8   1        145.60        133.51        15.34 o
  -5   8   1        590.18        531.49        36.81 o
  -4   8   1         84.49         78.46        11.58 o
  -3   8   1         97.07         95.09        11.77 o
  -2   8   1        713.09        724.49        47.04 o
  -1   8   1        372.72        366.43        20.49 o
   0   8   1        131.98        136.89        11.40 o
   1   8   1         66.45         67.26         7.07 o
   2   8   1        396.67        410.64        17.84 o
   3   8   1        297.66        286.11        15.04 o
   4   8   1        122.15        132.34        14.50 o
   5   8   1         26.94         19.80        11.38 o
   6   8   1        240.41        242.39        21.99 o
   7   8   1        126.80        133.69        16.66 o
   8   8   1         16.45         17.95        21.33 o
   9   8   1         23.45        -19.25        22.11 o
  10   8   1         42.05         72.84        26.79 o
 -10   9   1         28.11         41.62        27.31 o
  -9   9   1         44.03         23.15        24.71 o
  -8   9   1         19.14         -3.12        20.55 o
  -7   9   1          5.49         32.52        18.99 o
  -6   9   1         44.40         42.33        12.66 o
  -5   9   1         63.68         60.33        20.42 o
  -4   9   1         67.39         72.12        12.23 o
  -3   9   1        192.86        186.75        12.97 o
  -2   9   1        326.79        307.56        29.01 o
  -1   9   1        151.72        153.38        14.62 o
   0   9   1        184.17        204.50        15.34 o
   1   9   1         20.87          7.41         5.24 o
   2   9   1        659.62        645.49        23.20 o
   3   9   1        134.67        148.63        14.80 o
   4   9   1         81.95         82.31        12.70 o
   5   9   1        149.79        142.51        16.96 o
   6   9   1        170.02        147.08        17.78 o
   7   9   1         22.68         17.69        21.85 o
   8   9   1         24.06         24.45        23.93 o
   9   9   1         23.22        -14.83        23.93 o
  10   9   1         17.76         52.55        27.57 o
  -9  10   1          4.67         16.39        26.01 o
  -8  10   1         32.40         22.89        23.67 o
  -7  10   1         55.68         22.11        21.59 o
  -6  10   1         21.98         13.53        19.25 o
  -5  10   1        121.41        117.65        15.87 o
  -4  10   1         57.23         44.74        12.18 o
  -3  10   1         17.36         15.60        10.73 o
  -2  10   1        102.64         90.85        10.42 o
  -1  10   1        298.78        295.82        17.79 o
   0  10   1         29.09         21.64         6.31 o
   1  10   1        187.73        223.99        12.83 o
   2  10   1        595.23        570.48        27.37 o
   3  10   1        296.63        302.00        33.69 o
   4  10   1        145.39        124.90        17.59 o
   5  10   1          5.15         11.17        12.81 o
   6  10   1         15.78         10.67        21.85 o
   7  10   1         97.47        121.75        27.57 o
   8  10   1         35.00         56.45        27.05 o
   9  10   1         11.34         22.89        27.31 o
  -9  11   1         29.46         56.19        29.66 o
  -8  11   1         17.02         16.13        26.27 o
  -7  11   1         40.19         41.10        24.19 o
  -6  11   1         19.67         35.90        21.85 o
  -5  11   1         43.71         39.28        20.55 o
  -4  11   1         28.83         35.73        12.96 o
  -3  11   1        211.23        194.59        18.02 o
  -2  11   1          7.57         -4.74         8.54 o
  -1  11   1         83.73         88.66         9.32 o
   0  11   1        148.32        151.91         9.63 o
   1  11   1        114.27        106.51         8.57 o
   2  11   1         56.13         29.06        13.13 o
   3  11   1          5.85         -7.37        12.55 o
   4  11   1         34.40         51.51        22.37 o
   5  11   1        121.89        127.74        27.05 o
   6  11   1         16.19          5.20        22.63 o
   7  11   1          9.61         -3.64        25.75 o
   8  11   1          3.28         21.07        27.83 o
  -8  12   1         14.09         -1.56        28.09 o
  -7  12   1         16.76          4.42        24.97 o
  -6  12   1         28.54          0.26        23.41 o
  -5  12   1         31.23         20.55        21.07 o
  -4  12   1         36.27         52.55        21.07 o
  -3  12   1         15.29         36.94        19.25 o
  -2  12   1         38.45         42.92        13.24 o
  -1  12   1         46.57         42.29         8.49 o
   0  12   1         30.85         16.05         7.57 o
   1  12   1         83.08         90.08        11.37 o
   2  12   1         43.70         26.00        14.29 o
   3  12   1         51.65         32.26        21.85 o
   4  12   1         21.73         18.99        22.63 o
   5  12   1          2.27        -20.55        23.93 o
   6  12   1         23.33         50.99        27.31 o
   7  12   1         10.72          3.64        27.83 o
  -6  13   1         12.36          7.02        25.49 o
  -5  13   1         18.08         12.49        24.19 o
  -4  13   1         20.24         68.16        23.41 o
  -3  13   1         55.73         80.39        22.89 o
  -2  13   1         11.97         17.43        18.99 o
  -1  13   1          1.87         -8.68         8.68 o
   0  13   1         66.14         64.97        11.75 o
   1  13   1          3.53         -3.12        18.99 o
   2  13   1         62.08         97.82        23.93 o
   3  13   1         18.02         21.33        22.89 o
   4  13   1          0.04        -17.69        23.93 o
   5  13   1         17.63         43.44        27.05 o
   6  13   1          5.38        -11.45        28.09 o
  -5  14   1         29.97         13.79        27.31 o
  -4  14   1          2.70        -23.41        23.41 o
  -3  14   1          3.34         12.75        22.37 o
  -2  14   1          8.74         16.31        15.03 o
  -1  14   1         14.71         21.33        19.77 o
   0  14   1          0.26         18.21        20.81 o
   1  14   1         19.62         33.82        22.37 o
   2  14   1         15.62         39.02        23.93 o
   3  14   1         21.16         12.23        24.19 o
   4  14   1          8.85         -6.50        26.01 o
   1  15   1          2.74        -23.15        23.15 o
  -5 -14   2          6.28         17.95        18.21 o
  -4 -14   2          0.95        -13.53        16.91 o
  -3 -14   2         15.54         31.74        17.69 o
  -2 -14   2          1.71          5.20        16.39 o
   1 -14   2         13.20          6.76        27.31 o
   2 -14   2          0.28         31.48        27.31 o
   3 -14   2          0.04         17.43        18.21 o
   4 -14   2         18.26         13.53        18.99 o
  -6 -13   2         11.01         18.73        18.73 o
  -5 -13   2          9.57          7.28        16.91 o
  -4 -13   2         14.59         16.65        16.13 o
  -3 -13   2         26.47         45.26        16.65 o
  -2 -13   2         27.22         14.52        13.02 o
  -1 -13   2          2.02          5.71        12.38 o
   0 -13   2         16.91         32.00        25.49 o
   1 -13   2         32.91         49.43        25.23 o
   2 -13   2         19.54         28.49        13.31 o
   3 -13   2         12.34          9.63        15.61 o
   4 -13   2          3.33          5.98        17.43 o
   5 -13   2          6.46         -4.94        17.95 o
   6 -13   2          5.50         30.18        21.33 o
  -8 -12   2         22.77         46.56        21.85 o
  -7 -12   2          7.55         25.23        18.73 o
  -6 -12   2          4.02          0.00        16.13 o
  -5 -12   2          3.27        -10.15        14.31 o
  -4 -12   2        118.74        125.90        16.07 o
  -3 -12   2         41.07         32.38        12.62 o
  -2 -12   2          4.07          8.34        11.74 o
  -1 -12   2         16.22         16.72         9.97 o
   0 -12   2         65.45         47.69        12.17 o
   1 -12   2          0.37         -1.53        10.64 o
   2 -12   2         18.23          6.44        11.45 o
   3 -12   2         62.75         74.82        14.41 o
   4 -12   2         12.28         10.93        15.61 o
   5 -12   2         27.19         15.35        17.69 o
   6 -12   2         21.00         10.15        18.73 o
   7 -12   2         44.09         68.94        22.89 o
  -9 -11   2         26.07         52.03        22.11 o
  -8 -11   2         18.43         22.89        18.99 o
  -7 -11   2         15.22         15.09        16.65 o
  -6 -11   2         22.66         10.93        15.09 o
  -5 -11   2        121.66        139.44        19.77 o
  -4 -11   2         30.85         40.31        12.49 o
  -3 -11   2          1.58         -3.08        10.31 o
  -2 -11   2         90.99        115.51        11.59 o
  -1 -11   2         10.98         13.67         8.87 o
   0 -11   2         34.93         41.50         7.83 o
   1 -11   2         46.50         41.77        12.42 o
   2 -11   2         16.48         17.75        10.91 o
   3 -11   2         85.56        109.12        14.71 o
   4 -11   2         26.07         34.85        12.80 o
   5 -11   2         46.38         28.62        16.65 o
   6 -11   2        139.65        160.77        24.45 o
   7 -11   2         62.48        125.92        23.67 o
   8 -11   2          1.84         10.41        21.07 o
  -9 -10   2         25.17         -0.26        18.47 o
  -8 -10   2          9.10          0.26        17.17 o
  -7 -10   2         40.13         61.13        17.17 o
  -6 -10   2         76.34         72.32        16.39 o
  -5 -10   2          0.56         -7.33         9.94 o
  -4 -10   2        172.84        173.67        15.68 o
  -3 -10   2        221.44        217.60        15.30 o
  -2 -10   2         48.70         54.87         9.56 o
  -1 -10   2        310.55        325.42        15.88 o
   0 -10   2        490.20        480.70        22.83 o
   1 -10   2        331.35        328.86        18.30 o
   2 -10   2        123.03        105.97        12.61 o
   3 -10   2         65.97         79.18        11.74 o
   4 -10   2         27.97         23.54        11.12 o
   5 -10   2        133.57        142.32        16.63 o
   6 -10   2         50.32         72.58        18.47 o
   7 -10   2         18.10         34.60        17.95 o
   8 -10   2         67.15         90.02        22.89 o
   9 -10   2          9.66          1.04        20.81 o
 -10  -9   2         12.85        -18.73        18.73 o
  -9  -9   2         10.14         15.61        17.95 o
  -8  -9   2         58.74         93.92        18.47 o
  -7  -9   2         14.31         17.43        14.05 o
  -6  -9   2         32.10         44.22        14.05 o
  -5  -9   2        263.47        254.30        20.29 o
  -4  -9   2        240.15        244.25        18.99 o
  -3  -9   2         53.53         51.71         8.09 o
  -2  -9   2        513.83        480.01        27.56 o
  -1  -9   2        142.64        128.31         8.18 o
   0  -9   2        180.16        185.54        10.86 o
   1  -9   2        464.05        455.07        20.98 o
   2  -9   2        191.51        182.63        17.30 o
   3  -9   2         55.22         61.27        10.39 o
   4  -9   2        134.33        143.09        14.06 o
   5  -9   2         17.93         37.07        11.29 o
   6  -9   2         32.94         25.75        15.09 o
   7  -9   2         86.11         88.20        18.47 o
   8  -9   2         11.26         24.71        17.95 o
   9  -9   2         11.18         34.34        20.03 o
  10  -9   2          7.56         -8.06        20.81 o
 -11  -8   2          0.07         22.37        20.29 o
 -10  -8   2          8.66         -0.78        18.21 o
  -9  -8   2         46.09         46.04        17.69 o
  -8  -8   2         21.17         31.74        15.61 o
  -7  -8   2        184.17        203.44        22.63 o
  -6  -8   2        231.17        204.74        21.59 o
  -5  -8   2         89.40         91.01        11.88 o
  -4  -8   2          5.14          1.63         6.22 o
  -3  -8   2        247.75        237.98        20.34 o
  -2  -8   2         80.32         82.23         6.16 o
  -1  -8   2        469.34        464.49        21.32 o
   0  -8   2        352.87        376.32        17.26 o
   1  -8   2         56.98         56.10         6.41 o
   2  -8   2       1476.95       1457.08        82.94 o
   3  -8   2        214.07        227.72        20.15 o
   4  -8   2          2.25         -2.10         8.27 o
   5  -8   2        410.82        447.64        28.98 o
   6  -8   2         47.75         51.13        11.55 o
   7  -8   2          9.80          7.28        14.57 o
   8  -8   2         56.80         93.14        19.51 o
   9  -8   2         20.82         25.23        18.21 o
  10  -8   2         26.46         43.44        20.03 o
 -11  -7   2          6.99        -10.15        18.21 o
 -10  -7   2          7.51          5.20        17.17 o
  -9  -7   2          4.76         -2.34        14.57 o
  -8  -7   2         91.63         83.51        16.13 o
  -7  -7   2         48.65         57.49        13.53 o
  -6  -7   2        326.74        320.51        29.66 o
  -5  -7   2        420.66        396.84        27.35 o
  -4  -7   2        236.26        205.05        12.91 o
  -3  -7   2         13.25          5.03         3.46 o
  -2  -7   2        234.96        228.54        10.78 o
  -1  -7   2        494.44        484.18        20.77 o
   0  -7   2        282.75        262.17        13.14 o
   1  -7   2        674.57        664.64        35.68 o
   2  -7   2        103.18        121.15        11.50 o
   3  -7   2        550.63        582.19        40.32 o
   4  -7   2        709.74        762.55        48.63 o
   5  -7   2          5.97          0.58         8.13 o
   6  -7   2         51.00         43.19        10.91 o
   7  -7   2        153.79        192.23        17.95 o
   8  -7   2         50.00         41.36        16.13 o
   9  -7   2         44.08         85.60        19.77 o
  10  -7   2         24.09         37.46        19.51 o
  11  -7   2          5.32          2.86        19.77 o
 -12  -6   2          9.16          9.10        19.77 o
 -11  -6   2         38.91         61.39        20.03 o
 -10  -6   2         51.89         72.58        18.21 o
  -9  -6   2         63.61         62.17        15.87 o
  -8  -6   2          2.34          6.50        11.97 o
  -7  -6   2        533.36        519.00        46.56 o
  -6  -6   2        169.80        144.13        16.13 o
  -5  -6   2        277.44        264.67        15.13 o
  -4  -6   2        107.13        106.86         7.46 o
  -3  -6   2       2029.65       1978.69        94.51 o
  -2  -6   2         80.59         80.32         5.41 o
  -1  -6   2       1262.60       1223.89        52.60 o
   0  -6   2        355.93        367.00        17.89 o
   1  -6   2         78.31         83.49         6.36 o
   2  -6   2       1048.20       1024.36        60.52 o
   3  -6   2        138.80        148.78        13.80 o
   4  -6   2          4.50         -5.69         6.18 o
   5  -6   2        108.28        117.33        13.53 o
   6  -6   2          5.79          0.35         8.13 o
   7  -6   2         45.37         57.35        15.48 o
   8  -6   2         50.58         65.03        15.61 o
   9  -6   2         32.69         29.40        15.87 o
  10  -6   2         24.37         32.26        17.95 o
  11  -6   2         29.32         66.86        20.55 o
 -12  -5   2         15.16        -13.79        18.73 o
 -11  -5   2         18.10         13.70        10.41 o
 -10  -5   2         30.68         27.44         8.37 o
  -9  -5   2         17.39         13.54         7.16 o
  -8  -5   2        321.33        359.27        32.78 o
  -7  -5   2        267.23        261.46        23.41 o
  -6  -5   2        116.81         99.15         9.01 o
  -5  -5   2       1078.29       1070.46        52.47 o
  -4  -5   2        381.47        354.49        19.11 o
  -3  -5   2        988.92       1063.05        47.63 o
  -2  -5   2        885.79        863.22        37.25 o
  -1  -5   2        116.44        127.22         6.75 o
   0  -5   2        880.87        917.81        45.12 o
   2  -5   2       1561.84       1685.94        96.75 o
   3  -5   2        387.43        351.63        26.14 o
   4  -5   2        798.36        784.40        46.74 o
   5  -5   2         89.85         92.80        10.81 o
   6  -5   2        104.62         98.53        10.48 o
   7  -5   2         63.30         73.02        10.25 o
   8  -5   2          2.41         -7.10        13.40 o
   9  -5   2         72.76         93.92        17.17 o
  10  -5   2         22.37         32.78        16.91 o
  11  -5   2         15.84         27.83        18.47 o
 -12  -4   2         27.02         18.06        11.50 o
 -11  -4   2         10.09         26.81        10.31 o
 -10  -4   2         15.61         15.53        11.32 o
  -9  -4   2         70.06         80.86         9.96 o
  -8  -4   2        214.43        188.19        13.92 o
  -7  -4   2         30.73         18.69         5.93 o
  -6  -4   2       1029.51       1034.97        46.97 o
  -5  -4   2        117.64        111.35        12.23 o
  -4  -4   2       1989.16       1855.70        93.97 o
  -3  -4   2          7.55          9.17         3.65 o
  -2  -4   2        907.17        920.56        34.42 o
  -1  -4   2        970.76        945.09        33.06 o
   0  -4   2        714.96        738.72        33.77 o
   1  -4   2       1621.51       1840.08       109.94 o
   2  -4   2       1532.65       1555.99        86.72 o
   3  -4   2       2451.09       2613.74       147.50 o
   4  -4   2        681.63        709.71        58.40 o
   5  -4   2        423.84        430.30        30.18 o
   6  -4   2          9.81         21.85         9.36 o
   7  -4   2        297.11        268.10        17.17 o
   8  -4   2        100.23        117.15        10.50 o
   9  -4   2         56.62         48.29        15.87 o
  10  -4   2         62.42         88.32        10.48 o
  11  -4   2         26.24         44.25        10.30 o
  12  -4   2          7.93          8.31        13.27 o
 -12  -3   2          4.86         19.51        14.05 o
 -11  -3   2         19.58         34.61        10.22 o
 -10  -3   2         96.13        111.48        11.48 o
  -9  -3   2         23.39         15.41         7.70 o
  -8  -3   2        229.13        237.11        18.34 o
  -7  -3   2        202.19        215.82        14.77 o
  -6  -3   2         16.28         22.09         3.94 o
  -5  -3   2       1051.53        928.63        39.16 o
  -4  -3   2       2066.56       2064.13        78.69 o
  -3  -3   2         84.62         88.32         8.25 o
  -2  -3   2       1055.15       1003.27        36.60 o
  -1  -3   2       1015.97       1021.97        42.13 o
   0  -3   2       1682.23       1642.00        61.68 o
   1  -3   2        712.38        683.55        39.37 o
   2  -3   2        832.73        896.18        51.78 o
   3  -3   2       3752.63       3880.98       295.54 o
   4  -3   2       1643.36       1532.79       136.58 o
   5  -3   2        123.84        122.49         8.41 o
   6  -3   2         34.75         35.14         5.62 o
   7  -3   2        469.73        476.33        29.79 o
   8  -3   2        198.26        185.26        12.96 o
   9  -3   2         31.32         40.32         8.06 o
  10  -3   2         16.96         19.57        13.92 o
  11  -3   2          0.27          4.57         9.36 o
  12  -3   2         16.98         15.09        13.79 o
 -13  -2   2          0.21         -7.28        14.57 o
 -12  -2   2          4.32          5.72        13.53 o
 -11  -2   2          0.15          0.78        11.97 o
 -10  -2   2        120.30        136.42        19.77 o
  -9  -2   2        216.85        224.77        13.69 o
  -8  -2   2         33.24         28.68         5.85 o
  -7  -2   2        264.61        262.48        10.91 o
  -6  -2   2        621.94        603.83        27.04 o
  -5  -2   2         84.59         84.94         5.04 o
  -4  -2   2       1560.43       1392.06        46.15 o
  -3  -2   2       4898.68       4997.03       175.40 o
  -2  -2   2       2262.24       2242.54        88.19 o
  -1  -2   2       4215.34       4181.11       158.74 o
   0  -2   2       1956.12       2243.41       111.72 o
   1  -2   2       2974.24       3243.45       188.27 o
   2  -2   2       4463.47       4383.68       211.58 o
   4  -2   2        136.70        144.74         9.67 o
   5  -2   2       1896.39       1854.60        75.12 o
   6  -2   2         64.71         60.24         5.27 o
   7  -2   2        197.54        192.99        11.31 o
   8  -2   2        185.46        213.24        18.08 o
   9  -2   2        156.89        165.37        12.04 o
  10  -2   2          3.82          1.67        11.58 o
  11  -2   2          8.66          8.16         9.04 o
  12  -2   2          1.51        -11.71        11.71 o
 -13  -1   2          1.04         -3.64        13.79 o
 -12  -1   2         20.78         13.27        12.75 o
 -11  -1   2         29.06         18.99        11.19 o
 -10  -1   2        100.63        101.16        10.15 o
  -9  -1   2         16.65         14.03         5.95 o
  -8  -1   2        525.19        515.69        21.30 o
  -7  -1   2        241.19        233.16        10.64 o
  -6  -1   2        163.15        151.13         7.56 o
  -5  -1   2       2097.55       1998.25        74.51 o
  -4  -1   2        390.69        366.15        12.39 o
  -3  -1   2       1693.15       1598.55        51.21 o
  -2  -1   2       4540.04       4534.94       138.09 o
  -1  -1   2      23301.72      24554.45       848.31 o
   0  -1   2        518.89        599.76        28.70 o
   1  -1   2       4629.46       5205.95       374.62 o
   2  -1   2       2635.82       2780.26       203.44 o
   3  -1   2        763.22        776.18        48.09 o
   4  -1   2       1766.72       1764.33        71.29 o
   5  -1   2        108.78        111.58         5.80 o
   6  -1   2        160.52        159.30         8.45 o
   7  -1   2        339.50        328.61        16.99 o
   8  -1   2         72.98         75.55         7.85 o
   9  -1   2         20.22         21.75         7.18 o
  10  -1   2         62.83         60.01         9.06 o
  11  -1   2          1.75        -10.41        10.41 o
  12  -1   2         11.45          8.84        12.49 o
 -13   0   2          6.12          6.76        13.53 o
 -12   0   2          3.57          1.82        12.49 o
 -11   0   2         17.20         21.33        11.71 o
 -10   0   2        154.32        152.41        24.71 o
  -9   0   2         90.42        111.66         8.53 o
  -8   0   2        435.42        448.80        18.90 o
  -7   0   2        383.63        357.99        21.51 o
  -6   0   2       1227.95       1176.20        52.31 o
  -5   0   2        208.03        208.81         9.09 o
  -4   0   2        728.04        651.15        21.44 o
  -3   0   2        583.72        524.19        17.28 o
  -2   0   2       8203.53       7250.66       201.89 o
  -1   0   2        257.25        238.37         7.90 o
   0   0   2       6885.44       8122.30       440.72 o
   1   0   2      12316.92      14669.05      1112.16 o
   2   0   2       6804.63       7089.72       537.74 o
   3   0   2        226.40        266.72        17.04 o
   4   0   2        133.66        140.10         9.62 o
   5   0   2       2242.55       2089.20       117.16 o
   6   0   2        404.86        379.30        18.74 o
   7   0   2         15.74         11.03         3.88 o
   8   0   2        451.09        451.65        21.63 o
   9   0   2         29.92         22.16         6.92 o
  10   0   2          1.06          6.24        10.15 o
  11   0   2         41.40         55.41        13.01 o
  12   0   2          2.13         -4.16        11.97 o
 -13   1   2          2.11         -7.28        13.79 o
 -12   1   2         20.24         33.82        13.79 o
 -11   1   2         33.95         14.31        11.97 o
 -10   1   2         80.00         89.51        10.86 o
  -9   1   2         21.63         15.35         5.59 o
  -8   1   2        525.88        508.88        21.24 o
  -7   1   2        211.11        217.72        10.57 o
  -6   1   2        142.80        148.99         8.07 o
  -5   1   2       1923.44       1890.98        74.48 o
  -3   1   2       1590.12       1594.54        55.42 o
  -2   1   2       5029.58       4913.55       168.99 o
  -1   1   2      23907.45      24446.01       848.12 o
   0   1   2        533.38        612.32        23.27 o
   1   1   2       4137.91       4798.66       268.41 o
   2   1   2       2533.36       2566.42       203.18 o
   3   1   2        926.58        935.50        48.33 o
   4   1   2       1384.19       1411.23        91.37 o
   5   1   2        139.08        144.23         9.37 o
   6   1   2        224.17        222.28        12.59 o
   7   1   2        371.26        369.17        17.98 o
   8   1   2         69.25         58.66         5.54 o
   9   1   2         12.59         22.81        10.80 o
  10   1   2         54.19         58.27        12.23 o
  11   1   2          1.41        -10.67        10.93 o
  12   1   2         12.14         10.15        13.01 o
 -13   2   2          0.63         12.49        14.57 o
 -12   2   2          3.24         -8.06        12.23 o
 -11   2   2          1.10         12.66        16.65 o
 -10   2   2        111.89        130.14        10.76 o
  -9   2   2        231.79        249.10        14.16 o
  -8   2   2         21.87         21.66         6.05 o
  -7   2   2        202.55        197.25        10.47 o
  -6   2   2        791.87        770.24        27.11 o
  -5   2   2         91.49         95.44         4.53 o
  -4   2   2       1364.38       1280.34        54.01 o
  -3   2   2       4968.15       5105.32       235.58 o
  -2   2   2       2234.73       2135.85       125.50 o
  -1   2   2       3897.84       3843.18       145.03 o
   0   2   2       2222.25       2500.41        95.87 o
   1   2   2       3103.70       3348.94       179.58 o
   2   2   2       3772.78       3853.68       224.27 o
   3   2   2        172.45        165.80        10.92 o
   4   2   2        165.79        169.62        10.87 o
   5   2   2       2150.41       2192.63       110.52 o
   6   2   2         66.99         68.63         8.35 o
   7   2   2        191.99        213.16        14.80 o
   8   2   2        205.46        207.61        27.71 o
   9   2   2        147.06        139.57        16.26 o
  10   2   2          6.38         -0.26         9.89 o
  11   2   2          2.82         -0.78        11.45 o
  12   2   2          1.87         -8.06        13.01 o
 -12   3   2          6.38          8.32        13.53 o
 -11   3   2         23.09         22.89        13.01 o
 -10   3   2         92.32        111.41        10.37 o
  -9   3   2         20.89         20.45         7.06 o
  -8   3   2        171.85        185.41        12.10 o
  -7   3   2        250.05        240.34        12.86 o
  -6   3   2         20.05         15.36         6.96 o
  -5   3   2        940.77        852.34        43.07 o
  -4   3   2       1921.72       2000.35        96.04 o
  -3   3   2        148.68        141.48         7.61 o
  -1   3   2       1043.71       1078.89        42.59 o
   0   3   2       1418.25       1438.77        62.11 o
   1   3   2        636.17        670.90        31.15 o
   2   3   2        839.22        884.91        48.92 o
   3   3   2       3883.77       3890.61       217.38 o
   4   3   2       1656.25       1599.60        88.11 o
   5   3   2        114.96        116.59         9.31 o
   6   3   2         49.58         43.81         5.26 o
   7   3   2        459.07        460.73        23.40 o
   8   3   2        177.79        174.82        16.78 o
   9   3   2         44.46         47.80        14.18 o
  10   3   2         25.15         12.23        10.41 o
  11   3   2          0.91         -8.58        11.45 o
  12   3   2         16.89         14.05        14.05 o
 -11   4   2          9.72         18.73        19.77 o
 -10   4   2         23.65         27.17        12.02 o
  -9   4   2         75.61         98.12        20.29 o
  -8   4   2        203.98        218.85        17.01 o
  -7   4   2         15.68         -0.81        20.55 o
  -6   4   2       1053.37       1055.18        61.48 o
  -5   4   2         96.22        100.70        10.02 o
  -4   4   2       2203.38       2067.76        92.54 o
  -3   4   2         57.39         64.56         4.16 o
  -2   4   2        936.61        957.13        45.21 o
  -1   4   2        735.59        777.64        52.87 o
   0   4   2        656.07        717.34        33.65 o
   1   4   2       1710.42       1971.56        87.43 o
   2   4   2       1452.16       1453.20        82.31 o
   3   4   2       2370.35       2519.65       144.27 o
   4   4   2        588.71        592.96        37.25 o
   5   4   2        328.31        318.77        21.36 o
   6   4   2         36.43         50.19         5.59 o
   7   4   2        299.82        299.07        21.25 o
   8   4   2        127.57        136.95        13.95 o
   9   4   2         51.85         65.95        12.22 o
  10   4   2         52.78         53.40        17.04 o
  11   4   2         23.14         28.62        12.49 o
  12   4   2          9.85          4.94        13.79 o
 -11   5   2         14.78          0.78        19.77 o
 -10   5   2         32.70         10.67        18.73 o
  -9   5   2         20.72         15.85        11.40 o
  -8   5   2        347.32        351.62        29.66 o
  -7   5   2        192.33        200.53        17.84 o
  -6   5   2         84.39         72.33        10.66 o
  -5   5   2       1124.34       1071.11        63.11 o
  -4   5   2        416.12        372.40        23.24 o
  -3   5   2        806.28        892.37        47.27 o
  -2   5   2       1167.40       1105.39        73.10 o
  -1   5   2        137.87        143.67        10.20 o
   0   5   2        946.35       1037.88        45.10 o
   1   5   2        196.43        213.29        11.11 o
   2   5   2       1535.00       1670.52        76.59 o
   3   5   2        459.40        436.46        19.75 o
   4   5   2        785.15        780.05        45.22 o
   5   5   2        122.45        137.67         9.85 o
   6   5   2         73.09         59.78        10.87 o
   7   5   2         26.43         11.53        11.58 o
   8   5   2          0.82         -8.97        10.59 o
   9   5   2         71.55         78.48        13.97 o
  10   5   2         27.85         11.19        19.51 o
 -12   6   2          5.84        -22.89        22.89 o
 -11   6   2         34.46         20.29        22.11 o
 -10   6   2         49.56         67.12        21.59 o
  -9   6   2         51.66         55.35        13.50 o
  -8   6   2          4.90          4.30        11.00 o
  -7   6   2        591.56        575.60        35.94 o
  -6   6   2        134.41        125.96        21.72 o
  -5   6   2        243.01        229.75        18.45 o
  -4   6   2         44.28         41.76         8.82 o
  -3   6   2       2017.23       1932.88       112.82 o
  -2   6   2         92.53         83.73         8.27 o
  -1   6   2       1423.60       1400.53        74.15 o
   0   6   2        452.35        469.14        20.26 o
   1   6   2         93.11        107.46         8.21 o
   2   6   2       1060.54       1040.67        47.68 o
   3   6   2        220.97        217.51        10.79 o
   4   6   2         12.39         20.47         7.67 o
   5   6   2        142.02        165.72        18.47 o
   6   6   2          5.98         -2.32         9.74 o
   7   6   2         63.69         72.74        12.56 o
   8   6   2         58.19         67.20        15.09 o
   9   6   2         30.81         20.81        20.29 o
  10   6   2         19.34         43.70        21.59 o
  11   6   2         29.74         26.79        23.67 o
 -11   7   2          7.90        -22.11        22.11 o
 -10   7   2          4.97        -17.95        20.29 o
  -9   7   2          3.52         14.57        19.51 o
  -8   7   2         72.04         73.95        22.37 o
  -7   7   2         52.21         39.74        13.27 o
  -6   7   2        323.96        310.31        47.48 o
  -5   7   2        465.51        423.28        36.29 o
  -4   7   2        201.94        173.49        16.65 o
  -3   7   2         32.26         31.97         7.54 o
  -2   7   2        163.35        179.09        15.42 o
  -1   7   2        449.22        455.65        29.13 o
   0   7   2        294.97        294.59        14.91 o
   1   7   2        794.32        841.93        35.64 o
   2   7   2        144.82        154.00         8.95 o
   3   7   2        675.26        682.47        27.13 o
   4   7   2        763.10        837.99        46.96 o
   5   7   2         10.29         -1.50        10.06 o
   6   7   2         40.91         55.40        17.17 o
   7   7   2        148.39        146.82        17.78 o
   8   7   2         40.54         27.93        15.22 o
   9   7   2         39.56         59.05        23.15 o
  10   7   2         26.69         20.29        23.67 o
  11   7   2          3.69         11.19        23.93 o
 -11   8   2          0.86        -23.15        23.15 o
 -10   8   2          6.30         -4.42        22.37 o
  -9   8   2         56.87         71.80        23.41 o
  -8   8   2         12.04         22.37        20.03 o
  -7   8   2        183.26        175.06        18.10 o
  -6   8   2        206.43        182.42        24.32 o
  -5   8   2        104.54         97.50        12.50 o
  -4   8   2         16.95          6.05        18.08 o
  -3   8   2        251.44        248.34        23.28 o
  -2   8   2         72.10         67.49         9.57 o
  -1   8   2        529.20        508.73        29.86 o
   0   8   2        355.88        364.42        24.58 o
   1   8   2         67.86         75.13         6.85 o
   2   8   2       1390.19       1389.34        65.38 o
   3   8   2        306.17        312.65        15.83 o
   4   8   2          0.69         -2.86        12.49 o
   5   8   2        381.62        374.56        29.15 o
   6   8   2         23.24         24.54        12.37 o
   7   8   2         20.08         30.52        13.60 o
   8   8   2         58.74         71.54        24.71 o
   9   8   2         25.03         30.44        24.97 o
  10   8   2         27.80         17.43        26.27 o
 -10   9   2         14.71         16.65        25.23 o
  -9   9   2         11.10        -16.39        23.41 o
  -8   9   2         56.85         22.37        22.63 o
  -7   9   2          9.15        -17.17        17.17 o
  -6   9   2         40.00         41.34        39.93 o
  -5   9   2        239.34        249.79        20.33 o
  -4   9   2        256.61        236.35        19.13 o
  -3   9   2         68.97         71.86        19.90 o
  -2   9   2        617.85        565.02        32.80 o
  -1   9   2        112.48         96.80         9.46 o
   0   9   2        211.50        212.61        12.76 o
   1   9   2        335.56        346.96        20.55 o
   2   9   2        212.91        224.17        11.69 o
   3   9   2         63.93         64.51        16.39 o
   4   9   2        106.89        103.24        15.18 o
   5   9   2         31.03         29.47        12.75 o
   6   9   2         49.84         58.85        23.67 o
   7   9   2         79.87         63.21        26.27 o
   8   9   2          8.85         10.93        24.97 o
   9   9   2         13.54         -3.38        25.75 o
  10   9   2          9.85        -13.53        27.57 o
  -9  10   2         19.37        -23.93        23.93 o
  -8  10   2         15.99         22.63        23.93 o
  -7  10   2         41.48         30.18        22.37 o
  -6  10   2         79.16         76.49        21.07 o
  -5  10   2          1.82          5.18        11.77 o
  -4  10   2        123.67        125.14        15.45 o
  -3  10   2        233.99        243.49        43.44 o
  -2  10   2         47.00         43.23        10.48 o
  -1  10   2        265.33        265.82        21.78 o
   0  10   2        533.16        523.07        31.51 o
   1  10   2        331.20        313.73        16.08 o
   2  10   2         74.98         94.70        20.29 o
   3  10   2         39.78         36.58        13.11 o
   4  10   2         34.97         45.93        13.73 o
   5  10   2        167.02        163.12        28.09 o
   6  10   2         63.57         82.47        26.79 o
   7  10   2         22.68         23.41        24.97 o
   8  10   2         80.50        127.74        31.74 o
   9  10   2          6.19        -27.57        27.57 o
  -9  11   2         23.62         57.75        29.92 o
  -8  11   2         12.17          4.68        25.49 o
  -7  11   2         16.27        -22.89        22.89 o
  -6  11   2         21.80         34.60        21.85 o
  -5  11   2        126.21        106.15        23.93 o
  -4  11   2         26.54          9.59        12.12 o
  -3  11   2          5.84          0.28        11.13 o
  -2  11   2         95.78         90.94        11.06 o
  -1  11   2         10.44          3.65         8.41 o
   0  11   2         26.40         37.47         7.99 o
   1  11   2         21.06         20.60         8.94 o
   2  11   2         24.28         24.65        13.21 o
   3  11   2        101.12        115.35        16.43 o
   4  11   2         20.90         14.83        22.37 o
   5  11   2         46.81         55.41        26.79 o
   6  11   2        143.08        138.66        31.22 o
   7  11   2         67.02         71.80        30.70 o
   8  11   2          3.86         23.41        29.92 o
  -8  12   2         19.59         37.98        29.14 o
  -7  12   2          2.73         24.71        25.75 o
  -6  12   2          1.64         10.15        23.41 o
  -5  12   2          1.05        -20.03        20.03 o
  -4  12   2        103.09         81.69        23.15 o
  -3  12   2         48.26         61.68        13.76 o
  -2  12   2          3.93         -8.45         9.66 o
  -1  12   2         31.28         20.26         8.51 o
   0  12   2         84.24         70.47        11.08 o
   1  12   2          0.07         -0.04        13.14 o
   2  12   2         20.37         41.62        21.85 o
   3  12   2         51.65         73.10        24.71 o
   4  12   2         13.26          3.12        25.23 o
   5  12   2         29.31         15.61        27.31 o
   6  12   2         18.03         20.81        28.09 o
   7  12   2         36.17          6.50        29.40 o
  -6  13   2          7.01          8.84        26.27 o
  -5  13   2         11.93         10.41        24.19 o
  -4  13   2         11.52        -14.83        21.33 o
  -3  13   2         23.80         20.65        18.47 o
  -2  13   2         33.24          6.93        13.74 o
  -1  13   2          1.92         -7.85         9.59 o
   0  13   2         22.93         26.02        13.81 o
   1  13   2         34.25         40.06        22.63 o
   2  13   2         17.42         27.83        23.67 o
   3  13   2          7.54         31.22        25.75 o
   4  13   2          4.27          5.72        26.27 o
   5  13   2          5.28        -21.59        26.53 o
   6  13   2          4.87         -0.26        29.66 o
  -5  14   2          4.10         -4.42        25.75 o
  -4  14   2          3.14        -13.01        16.65 o
  -3  14   2         13.91          7.67        15.73 o
  -2  14   2          2.32        -11.80        14.62 o
  -1  14   2         23.30          3.12        20.03 o
   0  14   2         18.71          3.38        22.11 o
   1  14   2         13.02         19.25        23.67 o
   2  14   2          1.92        -23.15        23.15 o
   3  14   2          0.97          5.20        26.01 o
   4  14   2         21.55          3.90        28.09 o
  -4 -14   3          8.82         17.43        17.69 o
  -3 -14   3          0.86        -15.61        15.61 o
  -2 -14   3          1.16        -10.93        15.61 o
   3 -14   3         14.95         27.57        18.73 o
   4 -14   3         24.33         52.03        21.07 o
  -6 -13   3         13.75         28.62        18.47 o
  -5 -13   3         18.04         20.81        17.95 o
  -4 -13   3          5.86         -0.26        15.61 o
  -3 -13   3         11.57         -1.30        15.35 o
  -2 -13   3          0.12          2.57        12.48 o
  -1 -13   3          5.46          0.49        14.05 o
   0 -13   3          7.34         -3.64        24.45 o
   1 -13   3         13.18         13.01        25.23 o
   2 -13   3         27.12         37.52        14.22 o
   3 -13   3         30.68         38.50        15.61 o
   4 -13   3          5.66         17.43        18.47 o
   5 -13   3         13.30         37.46        21.07 o
  -8 -12   3         10.76        -12.49        20.03 o
  -7 -12   3          4.17         11.97        18.47 o
  -6 -12   3         54.54         55.67        18.47 o
  -5 -12   3         19.02         -2.60        15.09 o
  -4 -12   3          4.20        -18.49        23.02 o
  -3 -12   3          3.83         -1.67        11.48 o
  -2 -12   3        106.79        119.10        15.67 o
  -1 -12   3          6.40          1.35        11.34 o
   0 -12   3         16.96         31.01        11.71 o
   1 -12   3        122.51        149.57        16.51 o
   2 -12   3          3.15         -8.09        12.08 o
   3 -12   3         17.80          6.41        12.75 o
   4 -12   3         73.80         96.86        16.83 o
   5 -12   3         22.33          3.38        17.95 o
   6 -12   3         20.70         -5.72        19.51 o
   7 -12   3          0.83          3.64        21.85 o
  -9 -11   3          9.78         23.67        20.55 o
  -8 -11   3          2.29         -5.46        18.47 o
  -7 -11   3         34.92         44.22        17.69 o
  -6 -11   3         24.01         13.01        15.35 o
  -5 -11   3         45.78         31.81        12.80 o
  -4 -11   3         17.00          5.87        11.34 o
  -3 -11   3         24.91         19.42        18.86 o
  -2 -11   3         26.70         14.72        10.61 o
  -1 -11   3        193.15        199.85        17.02 o
   0 -11   3        212.79        201.22        13.89 o
   1 -11   3         29.53         21.92        10.84 o
   2 -11   3        128.52        119.52        15.11 o
   3 -11   3         30.62         22.77        12.32 o
   4 -11   3         77.42        101.25        26.14 o
   5 -11   3          7.18         22.37        16.91 o
   6 -11   3         22.07         23.67        18.21 o
   7 -11   3         10.05         26.79        20.29 o
   8 -11   3         12.03         21.85        21.85 o
  -9 -10   3         15.03          2.86        18.99 o
  -8 -10   3         61.57         41.36        18.21 o
  -7 -10   3         14.11          6.76        15.09 o
  -6 -10   3         39.85         40.32        15.09 o
  -5 -10   3         87.45         98.64        14.00 o
  -4 -10   3         17.89         22.83        10.71 o
  -3 -10   3        445.28        423.35        43.57 o
  -2 -10   3         79.35         83.51        11.73 o
  -1 -10   3         57.98         69.53        10.01 o
   0 -10   3        208.20        213.91        14.28 o
   1 -10   3        123.44        127.05        14.29 o
   2 -10   3          2.08         -3.88         9.53 o
   3 -10   3         62.92         99.11        13.04 o
   4 -10   3         24.01         21.10        11.69 o
   5 -10   3         64.43         58.08        13.81 o
   6 -10   3         21.59         15.87        16.65 o
   7 -10   3         35.09         60.09        19.51 o
   8 -10   3         11.05         11.45        19.77 o
   9 -10   3         13.04         16.91        21.59 o
 -10  -9   3         33.35         41.62        19.77 o
  -9  -9   3         18.33         10.67        17.17 o
  -8  -9   3         22.21          0.26        15.35 o
  -7  -9   3         25.60         53.33        14.83 o
  -6  -9   3        275.36        260.64        22.24 o
  -5  -9   3         14.75          2.81         9.82 o
  -4  -9   3        226.68        217.82        18.37 o
  -3  -9   3         80.92         83.67         9.16 o
  -2  -9   3        135.74        137.85        13.22 o
  -1  -9   3        101.11        102.64         7.93 o
   0  -9   3        180.29        192.32        11.92 o
   1  -9   3        106.49        103.81        15.87 o
   2  -9   3        225.66        223.85        18.93 o
   3  -9   3         29.50         21.80        12.10 o
   4  -9   3        241.95        276.62        20.87 o
   5  -9   3        297.49        366.38        42.53 o
   6  -9   3         17.31          4.94        12.21 o
   7  -9   3         46.62         88.46        19.25 o
   8  -9   3         44.09         57.75        19.77 o
   9  -9   3          4.88        -19.25        19.25 o
 -11  -8   3         24.90         46.04        20.03 o
 -10  -8   3         26.16         33.30        18.21 o
  -9  -8   3         35.38         54.63        17.43 o
  -8  -8   3         21.77         26.53        14.57 o
  -7  -8   3         22.27         27.05        13.27 o
  -6  -8   3        100.11        116.43        13.09 o
  -5  -8   3        172.45        150.59        14.82 o
  -4  -8   3        149.38        136.21        13.76 o
  -3  -8   3        437.60        437.71        23.41 o
  -2  -8   3        460.40        464.40        21.29 o
  -1  -8   3         32.89         35.88         6.93 o
   0  -8   3        385.07        389.68        20.15 o
   1  -8   3        106.18        138.56        12.60 o
   2  -8   3        435.94        421.99        28.25 o
   3  -8   3        118.82         98.76        11.36 o
   4  -8   3         85.19         92.41        11.93 o
   5  -8   3        253.84        275.43        21.05 o
   6  -8   3        186.86        216.82        21.46 o
   7  -8   3         59.67         63.17        24.06 o
   8  -8   3         39.16         31.48        17.17 o
   9  -8   3          2.98         31.22        19.25 o
  10  -8   3         10.00          0.78        20.03 o
 -11  -7   3         28.66         38.76        19.25 o
 -10  -7   3         23.01         28.09        16.91 o
  -9  -7   3         38.43         48.13        16.39 o
  -8  -7   3         19.61         30.96        13.27 o
  -7  -7   3        116.88        110.57        17.17 o
  -6  -7   3         50.27         63.46        10.63 o
  -5  -7   3         11.22          6.07         7.73 o
  -4  -7   3        945.43        893.48        43.23 o
  -3  -7   3        134.91        127.10         7.40 o
  -2  -7   3        142.71        136.71        14.81 o
  -1  -7   3        706.90        692.72        32.06 o
   0  -7   3        105.34        110.70         7.68 o
   1  -7   3         96.99         99.91        10.48 o
   2  -7   3        974.57       1018.32        56.92 o
   3  -7   3        116.43        119.92        12.05 o
   4  -7   3         63.34         64.10        10.20 o
   5  -7   3        584.16        648.41        51.64 o
   6  -7   3         18.50          6.69        20.55 o
   7  -7   3         71.15         84.50        13.22 o
   8  -7   3         30.13         35.12        16.13 o
   9  -7   3         36.57         31.74        17.69 o
  10  -7   3          3.68         -3.64        18.73 o
 -12  -6   3          3.34         16.13        18.99 o
 -11  -6   3         29.90         29.92        17.69 o
 -10  -6   3          5.91         14.05        15.87 o
  -9  -6   3         57.17         44.74        15.09 o
  -8  -6   3         54.96         42.40        13.53 o
  -7  -6   3        230.14        222.43        22.89 o
  -6  -6   3        132.33        129.82        14.83 o
  -5  -6   3        647.75        613.47        37.51 o
  -4  -6   3         75.55         76.31         6.36 o
  -3  -6   3       1051.36        987.62        39.84 o
  -2  -6   3        269.04        240.86        14.73 o
  -1  -6   3        268.66        281.46        14.46 o
   0  -6   3       2240.04       2245.28        98.60 o
   1  -6   3        857.87        885.71        51.51 o
   2  -6   3         19.40         10.44         5.75 o
   3  -6   3        525.12        556.50        33.95 o
   4  -6   3         33.70         36.58         8.95 o
   5  -6   3         49.51         55.33        14.31 o
   6  -6   3        276.03        277.75        21.96 o
   7  -6   3        544.98        551.67        34.73 o
   8  -6   3         31.42         35.62        11.93 o
   9  -6   3         56.42         88.20        18.47 o
  10  -6   3         27.21         54.89        18.73 o
  11  -6   3          0.86         12.49        19.77 o
 -12  -5   3          3.38         19.51        19.25 o
 -11  -5   3         11.27          4.25         9.38 o
 -10  -5   3          5.02          6.64         8.42 o
  -9  -5   3         23.03         33.82        13.79 o
  -8  -5   3        471.00        443.82        40.06 o
  -7  -5   3        414.30        378.27        32.00 o
  -6  -5   3        857.22        781.50        63.21 o
  -5  -5   3        259.63        247.40        18.50 o
  -4  -5   3         82.59         78.26        13.40 o
  -3  -5   3       2142.59       2056.32       117.24 o
  -2  -5   3        600.04        606.96        28.89 o
  -1  -5   3       1565.32       1564.09        62.47 o
   0  -5   3       1406.94       1538.22        60.83 o
   1  -5   3        846.93        881.53        53.96 o
   2  -5   3       1951.97       2082.26       117.05 o
   3  -5   3        469.48        503.09        26.47 o
   4  -5   3         32.05         33.91         6.88 o
   5  -5   3       1179.17       1237.18        69.07 o
   6  -5   3         58.55         70.98        10.30 o
   7  -5   3         17.61         14.12        19.77 o
   8  -5   3         15.25         10.15        12.49 o
   9  -5   3         30.76         32.78        15.09 o
  10  -5   3         44.12         70.24        18.73 o
  11  -5   3         14.72         -1.56        17.69 o
 -12  -4   3          4.90         14.03        11.19 o
 -11  -4   3          5.24          0.36         9.78 o
 -10  -4   3          9.29          0.76        16.78 o
  -9  -4   3        175.53        207.51        14.63 o
  -8  -4   3        569.62        585.06        31.69 o
  -7  -4   3         42.63         41.79         6.74 o
  -6  -4   3        389.03        375.86        18.07 o
  -5  -4   3        810.45        768.99        42.52 o
  -4  -4   3         72.31         68.60         7.49 o
  -3  -4   3        625.44        599.52        42.11 o
  -2  -4   3       2767.16       2827.35       127.14 o
  -1  -4   3       2238.92       2488.09       100.00 o
   0  -4   3       4590.59       5050.25       231.34 o
   1  -4   3       1613.18       1664.79        73.70 o
   2  -4   3         57.44         49.43         5.86 o
   3  -4   3        766.71        790.59        47.56 o
   4  -4   3        959.97       1039.10        62.52 o
   5  -4   3        929.89        945.66        72.06 o
   6  -4   3        232.65        213.70        33.17 o
   7  -4   3        168.19        161.25        12.36 o
   8  -4   3         11.33         13.87         6.92 o
   9  -4   3         39.57         44.14         8.44 o
  10  -4   3         30.62         38.17         9.38 o
  11  -4   3          2.37         11.35         9.38 o
 -12  -3   3          7.18         26.53        14.05 o
 -11  -3   3          2.61          9.13        14.18 o
 -10  -3   3        160.40        170.30        13.66 o
  -9  -3   3         86.37        107.87        11.10 o
  -8  -3   3         12.25          6.82         7.93 o
  -7  -3   3        559.34        522.59        23.65 o
  -6  -3   3        115.40        120.26         7.80 o
  -5  -3   3        403.87        389.03        17.31 o
  -4  -3   3       1440.02       1347.48        55.40 o
  -3  -3   3       3846.77       4036.99       162.71 o
  -2  -3   3        997.77        957.63        37.33 o
   0  -3   3       2189.17       2398.72       108.07 o
   1  -3   3       1692.21       1777.11        82.04 o
   2  -3   3       3588.74       4072.01       237.62 o
   3  -3   3       1267.80       1453.75       110.05 o
   4  -3   3        312.41        309.50        19.56 o
   5  -3   3        243.19        233.94        20.68 o
   6  -3   3        397.97        373.37        21.48 o
   7  -3   3         20.70         17.87         5.93 o
   8  -3   3        221.09        209.76        20.03 o
   9  -3   3         49.23         72.64         9.13 o
  10  -3   3         36.26         54.96         9.89 o
  11  -3   3         14.91          5.25        11.19 o
  12  -3   3          1.55         -8.84        12.75 o
 -13  -2   3          7.16         28.35        15.35 o
 -12  -2   3         38.97         46.30        14.83 o
 -11  -2   3         16.88         18.47        13.01 o
 -10  -2   3         40.23         31.65        10.28 o
  -9  -2   3         74.82         88.49         9.76 o
  -8  -2   3        256.14        256.94        14.95 o
  -7  -2   3        418.67        447.10        17.51 o
  -6  -2   3        400.40        369.80        13.66 o
  -5  -2   3        744.55        679.79        24.00 o
  -4  -2   3       1129.71       1127.55        42.18 o
  -3  -2   3        341.32        311.13        10.58 o
  -2  -2   3       1229.57       1239.55        42.66 o
  -1  -2   3        891.99        955.07        59.73 o
   0  -2   3       4941.62       4969.44       234.80 o
   1  -2   3       1863.57       2270.76       108.47 o
   2  -2   3       1899.19       2213.16       112.44 o
   3  -2   3        941.31        931.40        47.67 o
   4  -2   3        973.00       1052.60        59.33 o
   5  -2   3        198.43        186.53        12.15 o
   6  -2   3        348.15        322.08        16.06 o
   7  -2   3        226.90        219.43        14.33 o
   8  -2   3         92.91        100.37         8.85 o
   9  -2   3        198.33        204.52        14.48 o
  10  -2   3         10.96         17.43         8.17 o
  11  -2   3         22.41         26.54        10.80 o
  12  -2   3          2.14         -8.32        11.97 o
 -13  -1   3          5.06          7.02        14.83 o
 -12  -1   3         23.03         21.59        13.79 o
 -11  -1   3          0.23        -10.93        10.93 o
 -10  -1   3         41.89         46.64         8.60 o
  -9  -1   3         90.09        111.53         8.84 o
  -8  -1   3         63.39         63.05         7.99 o
  -7  -1   3        290.81        273.09        12.24 o
  -6  -1   3        175.59        171.38         9.79 o
  -5  -1   3         11.08          8.07         2.22 o
  -4  -1   3       1458.09       1315.69        41.43 o
  -3  -1   3       6267.90       6095.88       179.49 o
  -2  -1   3        127.94        118.20         5.52 o
  -1  -1   3       4901.28       5147.34       195.11 o
   0  -1   3        831.63        902.18        46.88 o
   1  -1   3        190.90        175.86        15.35 o
   2  -1   3       2854.56       3044.32       216.18 o
   3  -1   3        487.02        539.28        32.87 o
   4  -1   3        991.93       1132.93        64.06 o
   5  -1   3       2175.10       2170.47        93.38 o
   6  -1   3        138.13        136.72         8.60 o
   7  -1   3         41.66         36.81         5.04 o
   8  -1   3        178.30        175.50        13.03 o
   9  -1   3         50.68         55.56         8.22 o
  10  -1   3         66.84         60.25        18.34 o
  11  -1   3         16.39         22.63        11.45 o
  12  -1   3          5.46         -3.90        12.23 o
 -13   0   3          0.55        -13.27        13.27 o
 -12   0   3         18.71         18.73        13.01 o
 -11   0   3         60.45         71.54        13.53 o
 -10   0   3          2.62         -6.48         8.03 o
  -9   0   3         60.68         72.05         6.47 o
  -8   0   3        251.28        248.26        13.50 o
  -7   0   3         35.63         25.22         4.43 o
  -6   0   3         85.34         82.18         5.27 o
  -5   0   3        978.02        931.61        36.35 o
  -4   0   3       1164.97       1214.80        42.87 o
  -3   0   3       7630.17       7311.13       204.04 o
  -2   0   3       2024.66       1877.08        56.40 o
  -1   0   3       1091.00       1365.89        47.70 o
   0   0   3      11600.40      14299.16       777.44 o
   1   0   3       1011.93       1044.52        80.13 o
   2   0   3       7505.88       8616.57       653.76 o
   3   0   3       5769.09       5770.48       438.10 o
   4   0   3          8.84          9.80         3.77 o
   5   0   3        290.00        278.82        17.43 o
   6   0   3         84.17         73.57         6.98 o
   7   0   3        353.16        341.62        14.81 o
   8   0   3        148.83        169.96        12.00 o
   9   0   3          2.26          8.76         7.67 o
  10   0   3         20.96         13.91         7.99 o
  11   0   3          0.85         -3.90        10.93 o
  12   0   3          1.35          3.12        12.23 o
 -13   1   3          6.72         18.73        14.31 o
 -12   1   3         24.90         11.71        13.01 o
 -11   1   3          0.43          2.76        11.84 o
 -10   1   3         43.41         64.56         9.72 o
  -9   1   3         94.13        119.89         9.45 o
  -8   1   3         62.87         50.28         6.61 o
  -7   1   3        275.84        264.30        12.09 o
  -6   1   3        178.51        174.15         8.48 o
  -5   1   3         15.34         13.60         2.83 o
  -4   1   3       1561.98       1478.65        48.29 o
  -3   1   3       6064.60       6051.82       209.93 o
  -2   1   3        181.98        156.62         6.30 o
  -1   1   3       4578.00       4648.96       168.92 o
   0   1   3       1091.74       1147.47        44.92 o
   1   1   3        186.32        181.34        10.85 o
   2   1   3       2426.93       2637.45       215.92 o
   3   1   3        651.01        668.59        45.00 o
   5   1   3       2022.88       2002.40       162.60 o
   6   1   3        172.87        182.63        15.35 o
   7   1   3         22.91         25.40         6.59 o
   8   1   3        225.94        204.30        12.28 o
   9   1   3         47.28         44.04         7.72 o
  10   1   3         71.79         66.86        12.49 o
  11   1   3         20.37         35.38        12.49 o
  12   1   3          4.96         -4.42        12.75 o
 -13   2   3          5.91          5.46        14.57 o
 -12   2   3         43.47         31.74        14.05 o
 -11   2   3         24.19         37.63        14.05 o
 -10   2   3         41.15         44.28         8.20 o
  -9   2   3         60.80         65.15         8.19 o
  -8   2   3        290.32        298.53        15.27 o
  -7   2   3        361.56        379.00        17.21 o
  -6   2   3        371.57        356.47        15.23 o
  -5   2   3        700.34        689.25        31.29 o
  -4   2   3       1009.70       1047.78        48.75 o
  -2   2   3       1121.37       1138.73        45.70 o
  -1   2   3        954.56       1014.36        45.54 o
   0   2   3       4972.50       5061.16       227.45 o
   1   2   3       1966.86       2348.27       125.80 o
   2   2   3       1941.81       2156.92       119.18 o
   3   2   3        870.86        882.18        70.50 o
   4   2   3       1159.21       1227.16        64.73 o
   5   2   3        216.21        206.00        13.73 o
   6   2   3        374.97        352.56        20.93 o
   7   2   3        218.30        221.15        13.01 o
   8   2   3         77.20         76.70        16.36 o
  10   2   3         13.17          4.16        10.15 o
  11   2   3         24.72         39.54        12.75 o
  12   2   3          2.04         -5.72        12.23 o
 -12   3   3          5.02         23.93        13.53 o
 -11   3   3          1.27         -9.67         9.67 o
 -10   3   3        155.15        161.90        12.79 o
  -9   3   3        113.43        139.54        10.37 o
  -8   3   3         16.68         14.66         7.15 o
  -7   3   3        493.00        503.08        24.66 o
  -6   3   3         52.25         58.11         6.34 o
  -5   3   3        457.90        464.62        20.08 o
  -4   3   3       1703.90       1602.19        82.43 o
  -3   3   3       4289.76       4347.72       234.84 o
  -2   3   3        918.56        886.01        37.68 o
  -1   3   3       1887.20       1874.15        88.22 o
   0   3   3       2022.30       2200.06       104.66 o
   1   3   3       1604.15       1704.15        79.38 o
   2   3   3       3666.71       4224.44       226.49 o
   3   3   3       1255.60       1412.11       109.79 o
   4   3   3        435.68        423.66        22.11 o
   5   3   3        207.41        194.15        14.56 o
   6   3   3        400.66        381.79        23.44 o
   7   3   3         17.24          4.94         5.46 o
   8   3   3        202.85        226.17        17.82 o
   9   3   3         58.79         40.69        11.67 o
  11   3   3          9.09         13.53        11.97 o
  12   3   3          1.66         -0.26        13.27 o
 -11   4   3         14.11        -10.15        18.21 o
 -10   4   3         18.32         16.01        17.82 o
  -9   4   3        171.81        182.66        22.37 o
  -8   4   3        542.88        538.63        54.11 o
  -7   4   3         71.37         54.56         6.33 o
  -6   4   3        427.41        410.13        25.46 o
  -5   4   3        702.57        642.52        42.18 o
  -4   4   3        104.15         82.31         8.37 o
  -3   4   3        858.39        836.71        42.18 o
  -2   4   3       2764.09       2741.82       112.20 o
  -1   4   3       2234.61       2509.42       100.82 o
   0   4   3       4293.69       4825.34       224.10 o
   1   4   3       1365.00       1461.42        71.24 o
   2   4   3         51.01         51.31         4.96 o
   3   4   3        813.78        809.70        44.42 o
   4   4   3       1068.41       1082.75        60.75 o
   5   4   3        958.82        897.74        52.58 o
   6   4   3        228.00        227.51        15.37 o
   7   4   3        182.76        212.71        32.39 o
   8   4   3         19.83         14.51        10.44 o
   9   4   3         22.58         24.78        11.92 o
  11   4   3          4.81        -11.71        11.71 o
 -11   5   3          7.25          3.90        20.29 o
 -10   5   3          8.03         15.09        18.73 o
  -9   5   3         17.88         22.84        11.81 o
  -8   5   3        476.26        469.54        40.32 o
  -7   5   3        368.78        339.02        24.73 o
  -6   5   3        870.67        799.01        73.23 o
  -5   5   3        286.81        270.63        18.75 o
  -4   5   3        125.60        133.71        10.30 o
  -3   5   3       2070.23       2005.65        97.35 o
  -2   5   3        625.79        611.65        29.05 o
  -1   5   3       1516.91       1523.04        71.23 o
   0   5   3       1285.57       1464.73        69.19 o
   1   5   3        878.51        948.06        42.64 o
   2   5   3       1935.02       1979.30       111.08 o
   3   5   3        351.83        369.82        23.64 o
   4   5   3         31.52         31.50        13.92 o
   5   5   3       1161.56       1104.79        66.60 o
   6   5   3         68.13         65.03        14.57 o
   7   5   3         35.74         23.75        10.93 o
   8   5   3         19.12         14.42        11.50 o
   9   5   3         30.93         27.71        12.80 o
  10   5   3         54.96         69.46        22.37 o
 -12   6   3          4.80         12.23        23.15 o
 -11   6   3         25.75         34.60        22.89 o
 -10   6   3          3.96         -2.34        18.99 o
  -9   6   3         67.54         60.35        20.03 o
  -8   6   3         83.93         74.37        12.86 o
  -7   6   3        224.76        219.95        24.84 o
  -6   6   3        100.48         93.77        16.78 o
  -5   6   3        602.20        592.18        37.41 o
  -4   6   3         47.41         38.73        16.65 o
  -3   6   3        947.58        909.49        56.70 o
  -2   6   3        364.84        332.23        15.42 o
  -1   6   3        235.31        266.49        14.71 o
   0   6   3       1935.49       2045.78        98.13 o
   1   6   3        822.13        865.53        40.66 o
   2   6   3         15.86          8.06         3.68 o
   3   6   3        515.32        541.34        30.99 o
   4   6   3         78.75        104.65        11.45 o
   5   6   3         69.65         84.69         8.97 o
   6   6   3        368.16        343.66        32.78 o
   7   6   3        519.09        478.07        34.58 o
   8   6   3         22.67         14.05        12.56 o
   9   6   3         61.66         42.14        22.63 o
  10   6   3         18.54         13.27        23.15 o
 -11   7   3         30.64         26.01        23.93 o
 -10   7   3         25.97         33.30        21.85 o
  -9   7   3         27.87         48.13        20.29 o
  -8   7   3         18.99          8.71        12.10 o
  -7   7   3        133.88        138.41        17.56 o
  -6   7   3         65.36         72.81        11.85 o
  -5   7   3         11.00          5.33        12.49 o
  -4   7   3        868.00        819.39        51.82 o
  -3   7   3        135.51        123.33        16.91 o
  -2   7   3        108.31         91.81         8.66 o
  -1   7   3        612.31        642.90        32.11 o
   0   7   3         94.28        109.92         7.96 o
   1   7   3        140.27        141.01         8.50 o
   2   7   3        906.45        928.42        44.50 o
   3   7   3        146.90        138.40        14.31 o
   4   7   3         96.50         96.01        11.32 o
   5   7   3        576.15        568.96        56.45 o
   6   7   3         22.05         21.84        11.74 o
   7   7   3         73.30         70.59        26.53 o
   8   7   3         27.00         34.34        22.89 o
   9   7   3         32.00          4.94        23.15 o
  10   7   3          3.98         15.35        24.45 o
 -11   8   3         22.14         18.47        25.23 o
 -10   8   3         21.57         27.83        23.41 o
  -9   8   3         33.06         13.01        21.33 o
  -8   8   3         33.15         16.13        18.99 o
  -7   8   3         38.97         33.62        12.26 o
  -6   8   3         74.55         77.28        13.24 o
  -5   8   3        220.94        171.84        31.48 o
  -4   8   3        161.67        158.12        17.04 o
  -3   8   3        429.57        409.88        27.94 o
  -2   8   3        337.93        326.97        26.30 o
  -1   8   3         29.30         19.64         6.47 o
   0   8   3        375.07        386.16        20.07 o
   1   8   3        139.01        152.81         9.71 o
   2   8   3        453.98        440.26        21.62 o
   3   8   3         81.05         90.53        10.78 o
   4   8   3         99.15         91.32        17.69 o
   5   8   3        259.23        222.95        29.14 o
   6   8   3        171.73        177.40        19.52 o
   7   8   3         63.92         35.64        23.93 o
   8   8   3         39.51         28.62        25.75 o
   9   8   3          5.64          7.02        24.45 o
  10   8   3         13.94         33.56        27.31 o
 -10   9   3         25.16         23.41        25.23 o
  -9   9   3         23.47         24.19        22.89 o
  -8   9   3         22.07          9.89        20.81 o
  -7   9   3         13.58         23.15        19.25 o
  -6   9   3        307.10        309.37        41.75 o
  -5   9   3         25.40         24.89        11.31 o
  -4   9   3        223.71        230.85        18.67 o
  -3   9   3         59.04         78.55        11.58 o
  -2   9   3        123.74        119.37        14.95 o
  -1   9   3         56.92         48.68         8.28 o
   0   9   3        152.99        166.36        11.71 o
   1   9   3        132.44        129.24         9.41 o
   2   9   3        298.97        276.52        17.66 o
   3   9   3         13.42         -7.02        15.61 o
   4   9   3        222.25        232.32        29.66 o
   5   9   3        250.51        281.37        25.55 o
   6   9   3         14.50          8.84        22.37 o
   7   9   3         54.32         55.15        27.05 o
   8   9   3         43.96         47.08        28.62 o
   9   9   3          2.05         -1.82        26.79 o
  -9  10   3          8.02         -6.76        24.45 o
  -8  10   3         69.61         73.36        25.23 o
  -7  10   3         15.01         49.95        21.85 o
  -6  10   3         22.91         39.02        20.29 o
  -5  10   3         84.44         92.88        14.81 o
  -4  10   3         15.70         22.75        13.40 o
  -3  10   3        459.28        446.11        35.38 o
  -2  10   3         77.34         59.21         9.57 o
  -1  10   3         52.20         59.60        10.61 o
   0  10   3        249.49        251.89        14.92 o
   1  10   3        177.74        173.16        13.86 o
   2  10   3          1.95         -9.75         9.91 o
   3  10   3         49.47         43.18        19.51 o
   4  10   3         23.11          7.02        16.91 o
   5  10   3         54.53         66.60        24.97 o
   6  10   3          9.52         36.16        25.23 o
   7  10   3         30.99         38.76        28.88 o
   8  10   3         13.85         -1.56        28.62 o
   9  10   3          9.88         -5.72        30.70 o
  -9  11   3          8.34        -11.19        26.01 o
  -8  11   3          0.77        -13.27        23.67 o
  -7  11   3         39.08         37.46        23.93 o
  -6  11   3         23.85         -7.28        20.29 o
  -5  11   3         53.71         36.94        20.81 o
  -4  11   3         17.34          0.23        12.18 o
  -3  11   3         12.63         11.31         9.69 o
  -2  11   3         33.83         41.91        19.14 o
  -1  11   3        161.52        158.82        13.36 o
   0  11   3        232.90        212.62        17.46 o
   1  11   3         19.88         20.96        10.54 o
   2  11   3        138.71        173.26        24.97 o
   3  11   3         34.64         53.85        23.15 o
   4  11   3         75.44         53.33        26.01 o
   5  11   3          7.71          6.50        23.93 o
   6  11   3         30.13         65.81        29.66 o
   7  11   3         13.96         23.15        30.70 o
   8  11   3          5.31        -29.14        29.14 o
  -8  12   3         11.64         24.19        26.53 o
  -7  12   3          6.12         -2.86        24.71 o
  -6  12   3         53.86         68.16        24.97 o
  -5  12   3         19.89          9.63        21.59 o
  -4  12   3          4.40        -13.70        13.70 o
  -3  12   3          7.15          9.16        10.69 o
  -2  12   3        109.16        113.41        12.75 o
  -1  12   3          6.25          7.05        11.67 o
   0  12   3          7.63         17.16        11.70 o
   2  12   3          2.14        -20.55        20.55 o
   3  12   3         14.05        -19.77        22.37 o
   4  12   3         74.77        109.27        28.35 o
   5  12   3         21.78          3.38        27.31 o
   6  12   3         26.71         32.52        31.22 o
   7  12   3          0.08        -23.93        30.18 o
  -6  13   3         15.15         13.90        24.97 o
  -5  13   3         20.71         28.61        17.38 o
  -4  13   3          9.62         -1.50        25.75 o
  -3  13   3          8.55         15.43        23.93 o
  -2  13   3          0.52         -4.46        21.46 o
  -1  13   3          1.12         -3.40        10.95 o
   0  13   3          4.69         -1.30        21.07 o
   1  13   3          9.25         -1.04        21.85 o
   2  13   3         27.46          5.20        24.45 o
   3  13   3         29.71          4.94        25.75 o
   4  13   3          5.64        -16.65        27.05 o
   5  13   3         15.93         36.94        31.74 o
  -4  14   3          9.24         -9.11        22.50 o
  -3  14   3          1.62          6.37        15.58 o
  -2  14   3          1.65        -14.29        14.29 o
  -1  14   3          3.63          3.90        18.99 o
   0  14   3         10.79         32.26        24.19 o
   1  14   3          5.17          4.94        24.71 o
   2  14   3         25.00         12.23        26.79 o
   3  14   3         11.40          3.90        28.88 o
  -4 -14   4          9.47         -8.32        17.43 o
  -3 -14   4          0.53         15.35        17.43 o
  -2 -14   4          6.78         14.05        16.91 o
   3 -14   4         11.17        -18.99        18.99 o
  -6 -13   4          1.47          4.94        18.47 o
  -5 -13   4          8.56          5.72        17.17 o
  -4 -13   4          5.35          3.90        16.65 o
  -3 -13   4         34.71         55.41        17.95 o
  -2 -13   4          9.61         17.69        15.09 o
  -1 -13   4         25.44         48.94        13.69 o
   0 -13   4         17.13         -9.89        26.27 o
   1 -13   4          1.03        -25.75        25.75 o
   2 -13   4          3.10         19.01        14.56 o
   3 -13   4         13.18         24.43        15.32 o
   4 -13   4          4.13         16.39        19.51 o
   5 -13   4          7.49         15.61        20.81 o
  -7 -12   4          1.45        -17.17        17.17 o
  -6 -12   4         26.23         46.82        17.95 o
  -5 -12   4          5.08          4.16        15.35 o
  -4 -12   4         57.36         56.18        14.06 o
  -3 -12   4          7.75         21.77        18.21 o
  -2 -12   4          7.92         18.94        12.18 o
  -1 -12   4         49.63         48.18        13.08 o
   0 -12   4         39.29         18.99        24.19 o
   1 -12   4          4.90          9.65        12.18 o
   2 -12   4         30.08         45.83        23.15 o
   3 -12   4         22.83         11.27        36.81 o
   4 -12   4          4.09          1.40        14.26 o
   5 -12   4          4.33         12.23        19.25 o
   6 -12   4          7.63         -4.42        19.77 o
  -8 -11   4         10.61          8.32        18.21 o
  -7 -11   4         27.42          8.58        16.91 o
  -6 -11   4         12.39          3.45        25.36 o
  -5 -11   4         89.62         90.72        14.50 o
  -4 -11   4         18.44         14.83        18.21 o
  -3 -11   4         12.50         25.46        11.90 o
  -2 -11   4        127.80        129.27        15.40 o
  -1 -11   4         55.91         75.80        12.38 o
   0 -11   4         70.75         83.76        12.62 o
   1 -11   4         83.13         92.73        14.57 o
   2 -11   4        119.99        119.98        15.35 o
   3 -11   4         11.97         11.39        12.75 o
   4 -11   4         23.25         15.66        22.76 o
   5 -11   4         55.21         62.99        16.22 o
   6 -11   4         34.13         27.31        19.25 o
   7 -11   4         17.91         11.97        20.29 o
  -9 -10   4          4.17         -0.26        18.47 o
  -8 -10   4         18.06          9.89        17.17 o
  -7 -10   4         75.06         85.86        18.99 o
  -6 -10   4         28.61         18.39        12.44 o
  -5 -10   4          5.95         -2.93        11.30 o
  -4 -10   4          8.69          9.53        10.81 o
  -3 -10   4         91.42         85.91        12.70 o
  -2 -10   4        151.24        162.12        17.43 o
  -1 -10   4         65.47         71.50         8.41 o
   0 -10   4        155.89        189.27        21.20 o
   1 -10   4        241.38        276.52        34.47 o
   2 -10   4        123.66        105.99        13.81 o
   3 -10   4        147.25        150.58        23.02 o
   4 -10   4         77.01         59.17        13.66 o
   5 -10   4        135.15        133.00        17.21 o
   6 -10   4         18.12          1.09        14.29 o
   7 -10   4         19.56         11.97        18.47 o
   8 -10   4         10.32         36.42        21.33 o
 -10  -9   4         17.64         20.55        19.25 o
  -9  -9   4         34.18         31.48        17.95 o
  -8  -9   4         78.91         89.24        18.47 o
  -7  -9   4          5.15         -4.42        13.27 o
  -6  -9   4         41.48         57.01        12.13 o
  -5  -9   4          0.50         -8.63         9.77 o
  -4  -9   4         33.05         18.53        10.28 o
  -3  -9   4        135.62        154.78        13.47 o
  -2  -9   4        267.43        246.14        20.06 o
  -1  -9   4         48.11         46.11         6.90 o
   0  -9   4        837.75        856.27        51.61 o
   1  -9   4         52.32         50.44         9.77 o
   2  -9   4        150.14        162.62        15.34 o
   3  -9   4        231.45        239.53        19.62 o
   4  -9   4        274.41        306.25        24.25 o
   5  -9   4         79.27        112.58        15.16 o
   6  -9   4         34.74         41.68        13.70 o
   7  -9   4         15.81         17.17        17.17 o
   8  -9   4         27.65         31.22        18.99 o
   9  -9   4         19.01          0.26        20.55 o
 -11  -8   4          7.21         -1.30        19.25 o
 -10  -8   4         13.59         -1.30        17.95 o
  -9  -8   4         33.59         29.40        16.65 o
  -8  -8   4         50.72         65.55        16.13 o
  -7  -8   4         78.60         78.57        15.87 o
  -6  -8   4        225.70        197.78        16.88 o
  -5  -8   4        169.85        172.91        24.45 o
  -4  -8   4         81.93         84.48        11.92 o
  -3  -8   4         21.91         25.90         8.98 o
  -2  -8   4        105.17        106.70        10.12 o
  -1  -8   4        802.95        798.09        38.38 o
   0  -8   4         38.18         39.31         7.86 o
   1  -8   4         99.19        113.44        18.08 o
   2  -8   4        394.04        429.84        30.18 o
   3  -8   4         15.02          6.34        11.58 o
   4  -8   4         33.70         35.63        10.32 o
   5  -8   4        104.77        103.08        13.81 o
   6  -8   4         30.04         23.60        14.05 o
   7  -8   4         64.70         55.13        14.18 o
   8  -8   4         38.23         51.25        18.73 o
   9  -8   4          8.54         20.81        19.25 o
  10  -8   4         38.86         50.99        21.85 o
 -11  -7   4          5.74         12.49        19.25 o
 -10  -7   4          8.14        -11.71        15.87 o
  -9  -7   4         51.37         45.26        16.13 o
  -8  -7   4         93.49         93.92        16.91 o
  -7  -7   4         43.05         34.86        12.49 o
  -6  -7   4        429.11        433.37        28.68 o
  -5  -7   4         38.77         42.82         9.37 o
  -4  -7   4        321.62        316.45        24.19 o
  -3  -7   4        702.88        689.29        34.54 o
  -2  -7   4         37.23         39.54         5.16 o
  -1  -7   4          7.70          8.76         4.16 o
   0  -7   4        510.98        500.50        34.79 o
   1  -7   4        259.24        252.48        16.42 o
   2  -7   4        162.95        175.06        13.03 o
   3  -7   4        466.63        448.16        28.55 o
   4  -7   4         91.45         91.81        11.78 o
   5  -7   4        112.51        124.20        19.64 o
   6  -7   4        112.65        103.53        13.28 o
   7  -7   4         29.03         30.88        11.94 o
   8  -7   4          9.82          4.12        12.45 o
   9  -7   4         66.39        101.72        21.33 o
  10  -7   4         30.81         22.89        19.51 o
 -12  -6   4          0.76        -13.01        18.73 o
 -11  -6   4         17.07         13.27        17.43 o
 -10  -6   4          7.53         -6.76        14.83 o
  -9  -6   4         12.37         15.87        13.79 o
  -8  -6   4          2.80         -4.42        11.45 o
  -7  -6   4        192.92        199.01        22.63 o
  -6  -6   4        340.78        327.22        23.81 o
  -5  -6   4        187.09        168.55        14.37 o
  -4  -6   4         41.28         31.71         7.51 o
  -3  -6   4         25.08         24.18         3.90 o
  -2  -6   4        247.80        229.54        12.69 o
  -1  -6   4        993.42        998.61        60.45 o
   0  -6   4        253.91        286.77        16.65 o
   1  -6   4        175.75        175.17        14.57 o
   2  -6   4        821.86        862.03        54.74 o
   3  -6   4        397.72        371.58        25.25 o
   4  -6   4        512.67        471.61        30.30 o
   5  -6   4        337.11        340.27        41.75 o
   6  -6   4         32.74         27.42         9.96 o
   7  -6   4        265.50        273.76        21.25 o
   8  -6   4         37.96         50.88        13.23 o
   9  -6   4          4.03         -2.60        15.09 o
  10  -6   4         15.17         -7.02        17.43 o
 -12  -5   4          8.04         27.31        19.25 o
 -11  -5   4         14.87         26.79        16.91 o
 -10  -5   4         21.98         31.22        15.09 o
  -9  -5   4         44.91         45.78        14.05 o
  -8  -5   4        186.48        195.63        21.85 o
  -7  -5   4         38.13         35.12        10.93 o
  -6  -5   4         64.77         46.32         9.50 o
  -5  -5   4        600.15        579.62        34.95 o
  -4  -5   4         54.93         46.99         7.55 o
  -3  -5   4        212.72        211.51        11.33 o
  -2  -5   4        416.90        409.84        18.75 o
  -1  -5   4        223.19        251.68        16.87 o
   0  -5   4        960.68        979.68        51.20 o
   1  -5   4        405.15        446.08        24.06 o
   2  -5   4        147.17        175.34        12.38 o
   3  -5   4       1205.24       1224.40        70.04 o
   4  -5   4        179.08        177.59        14.68 o
   5  -5   4         91.90         93.13        12.10 o
   6  -5   4        510.76        528.12        35.56 o
   7  -5   4         15.57         17.33        17.69 o
   8  -5   4         36.77         37.72        14.05 o
   9  -5   4         81.41         84.55        17.69 o
  10  -5   4          3.72         -1.30        15.35 o
  11  -5   4          6.52        -15.35        17.95 o
 -12  -4   4         13.81         13.53        14.31 o
 -11  -4   4         15.55         25.36        16.39 o
 -10  -4   4         99.55        115.85        12.18 o
  -9  -4   4         23.24         28.99         8.25 o
  -8  -4   4         21.71         22.39         7.22 o
  -7  -4   4        165.25        164.06         9.80 o
  -6  -4   4        321.85        310.56        16.04 o
  -5  -4   4        644.33        690.16        30.18 o
  -4  -4   4        397.52        355.72        24.45 o
  -3  -4   4        633.78        623.27        29.72 o
  -2  -4   4       3125.63       3336.92       146.32 o
  -1  -4   4        257.43        197.97        12.32 o
   0  -4   4        184.93        187.60        12.03 o
   1  -4   4        952.62        971.00        48.53 o
   2  -4   4       1285.38       1383.63        90.83 o
   3  -4   4        444.60        513.65        32.28 o
   4  -4   4        605.00        574.21        35.28 o
   6  -4   4         73.18         69.46        11.97 o
   7  -4   4        203.94        193.18        13.24 o
   8  -4   4        103.12        101.85         9.72 o
   9  -4   4         22.57         26.52         8.22 o
  10  -4   4         31.05         43.58        18.08 o
  11  -4   4         35.62         45.34        10.28 o
 -12  -3   4         10.91          3.12        14.31 o
 -11  -3   4         83.68        108.93        12.52 o
 -10  -3   4         39.43         42.34        12.36 o
  -9  -3   4         11.77         11.49         7.63 o
  -8  -3   4         38.82         42.30         7.54 o
  -7  -3   4         73.29         77.84         6.85 o
  -6  -3   4        616.38        577.99        20.06 o
  -5  -3   4       1790.37       1721.62        68.04 o
  -4  -3   4        121.98        110.82         6.11 o
  -3  -3   4       3739.39       3685.92       139.04 o
  -2  -3   4        174.45        185.66         8.38 o
  -1  -3   4        469.41        544.51        27.12 o
   0  -3   4       1043.53       1086.23        50.52 o
   1  -3   4        172.35        166.85         8.28 o
   2  -3   4        483.19        496.51        32.44 o
   3  -3   4       1030.21       1040.10        63.47 o
   4  -3   4        571.70        528.23        29.55 o
   5  -3   4        767.72        694.21        36.81 o
   6  -3   4        163.64        153.21        10.69 o
   7  -3   4        209.35        191.59        13.33 o
   8  -3   4        180.60        191.32        14.15 o
   9  -3   4         79.46        110.85        11.00 o
  10  -3   4         29.60         37.01         9.18 o
  11  -3   4          9.02         -5.90         9.31 o
 -13  -2   4          1.99         10.41        15.35 o
 -12  -2   4         14.52          7.02        14.31 o
 -11  -2   4          3.80          8.84        12.75 o
 -10  -2   4         14.24         15.44         7.47 o
  -9  -2   4        199.24        236.89        14.38 o
  -8  -2   4         80.16         87.78         7.58 o
  -7  -2   4        119.92        125.19         6.42 o
  -6  -2   4        102.83        107.79         6.77 o
  -5  -2   4       1504.60       1413.81        49.87 o
  -4  -2   4       1444.54       1338.67        45.13 o
  -3  -2   4        155.93        157.78         7.12 o
  -2  -2   4        388.16        322.90        16.01 o
  -1  -2   4       2389.44       2693.78       111.61 o
   0  -2   4         80.59         97.52         5.63 o
   1  -2   4        645.31        574.17        32.03 o
   2  -2   4       2740.57       3030.80       239.09 o
   3  -2   4       1784.52       1947.17        98.31 o
   4  -2   4       1146.04       1142.12        55.56 o
   5  -2   4        665.57        631.38        34.46 o
   6  -2   4         19.99         15.45         8.71 o
   7  -2   4        439.43        406.18        24.33 o
   8  -2   4         72.93         66.31         8.06 o
   9  -2   4         72.50         71.10         9.18 o
  10  -2   4          2.25         15.52         8.31 o
  11  -2   4          3.92         21.08        20.42 o
 -13  -1   4          1.67        -14.83        14.83 o
 -12  -1   4         52.97         37.72        14.83 o
 -11  -1   4         31.41         53.59        13.53 o
 -10  -1   4         16.25          4.72         9.14 o
  -9  -1   4          9.00          9.32         9.31 o
  -8  -1   4         68.96         66.84         6.38 o
  -7  -1   4         25.81         22.59         3.88 o
  -6  -1   4        509.54        514.80        18.91 o
  -5  -1   4        456.46        458.82        15.17 o
  -4  -1   4         74.94         73.31         3.69 o
  -3  -1   4       3168.10       3244.12       128.94 o
  -2  -1   4       2152.58       2252.16        79.49 o
  -1  -1   4        162.56        169.53         7.83 o
   0  -1   4       1139.36       1219.29        53.53 o
   1  -1   4       1042.68       1165.23        84.81 o
   2  -1   4        602.84        612.66        49.17 o
   3  -1   4       4687.80       5011.35       373.32 o
   4  -1   4        651.52        638.43        39.02 o
   5  -1   4        105.36        112.84         8.44 o
   6  -1   4       1047.10        974.88        42.96 o
   7  -1   4        132.79        139.91        10.70 o
   8  -1   4         17.64         14.13         9.10 o
   9  -1   4         31.64         35.90         7.74 o
  10  -1   4          2.97         -5.77         7.87 o
  11  -1   4         20.55         11.97        11.45 o
  12  -1   4         15.04          0.78        12.49 o
 -13   0   4         12.26         -2.08        14.57 o
 -12   0   4          1.75         26.27        13.53 o
 -11   0   4          0.06         -3.64         9.53 o
 -10   0   4        174.00        161.57        13.98 o
  -9   0   4         52.11         52.70         8.35 o
  -8   0   4         42.81         41.21         4.86 o
  -7   0   4         42.40         41.14         4.13 o
  -6   0   4        231.44        230.65        10.72 o
  -5   0   4        707.13        700.35        22.79 o
  -4   0   4        101.46         90.47         3.85 o
  -3   0   4        539.68        561.53        17.48 o
  -2   0   4       1141.56       1093.93        35.33 o
  -1   0   4       2981.63       3196.87       122.06 o
   0   0   4       2411.31       3127.80       170.66 o
   1   0   4       3077.48       3639.64       198.52 o
   2   0   4       1124.74       1162.11        89.50 o
   3   0   4          5.71          8.58         4.94 o
   4   0   4        978.24       1039.30        58.82 o
   5   0   4        739.12        752.95        43.50 o
   6   0   4         57.97         52.09         6.62 o
   7   0   4         94.11         99.93         9.19 o
   8   0   4        103.36        107.96         9.59 o
   9   0   4         20.95         23.06         7.48 o
  10   0   4         11.87          1.51         7.92 o
  11   0   4         19.41         30.96        12.23 o
  12   0   4          2.25        -12.23        12.23 o
 -13   1   4          0.93        -10.67        13.53 o
 -12   1   4         45.21         43.70        14.05 o
 -11   1   4         32.04         37.92        10.39 o
 -10   1   4         16.14         12.50         7.44 o
  -9   1   4         10.41         18.68         9.55 o
  -8   1   4        105.08        117.47         6.92 o
  -7   1   4         22.52         11.38         4.17 o
  -6   1   4        503.00        522.82        18.88 o
  -5   1   4        431.43        429.65        18.32 o
  -4   1   4         73.93         70.24         4.92 o
  -3   1   4       3504.44       3490.94       127.91 o
  -2   1   4       1772.97       1872.13        64.97 o
  -1   1   4        159.19        161.94         7.22 o
   0   1   4        942.23       1082.41        64.18 o
   1   1   4        914.07       1069.15        60.69 o
   2   1   4        646.07        647.78        49.43 o
   3   1   4       4539.47       4807.91       373.06 o
   4   1   4        783.58        764.85        53.33 o
   5   1   4        150.83        135.96        45.65 o
   6   1   4        961.87        928.53        55.21 o
   7   1   4        167.52        155.36        11.85 o
   8   1   4         29.59         47.34        10.15 o
   9   1   4         26.43         18.59        10.67 o
  10   1   4          1.13         -3.12        10.41 o
  11   1   4         16.83          8.84        11.97 o
  12   1   4         13.94          2.08        13.01 o
 -13   2   4          2.31         23.67        14.83 o
 -12   2   4         19.10         10.93        13.27 o
 -11   2   4          5.84          9.36        11.97 o
 -10   2   4          3.96         -4.14         7.25 o
  -9   2   4        201.86        244.22        14.47 o
  -8   2   4         77.22         79.30         7.95 o
  -7   2   4        108.49        117.40         8.67 o
  -6   2   4        147.65        162.74         8.70 o
  -5   2   4       1524.50       1464.08        55.58 o
  -4   2   4       1315.62       1254.44        50.19 o
  -3   2   4        214.02        214.07        10.18 o
  -2   2   4        342.78        298.63        12.65 o
  -1   2   4       2640.40       2864.12       105.66 o
   0   2   4         64.97         76.81         4.77 o
   1   2   4        568.53        538.01        31.36 o
   2   2   4       2851.55       3187.83       171.12 o
   3   2   4       1664.83       1811.71       145.43 o
   4   2   4        905.34        909.24        81.95 o
   5   2   4        700.61        657.82        37.76 o
   6   2   4         16.34         15.13         5.86 o
   7   2   4        461.47        446.87        26.52 o
   8   2   4         55.00         45.60         9.64 o
  10   2   4          6.69         39.28        11.45 o
  11   2   4          4.08          9.89        11.97 o
 -12   3   4         16.58         11.97        14.31 o
 -11   3   4         89.77        112.42        19.90 o
 -10   3   4         43.25         54.92         8.89 o
  -9   3   4         28.32         24.88         7.32 o
  -8   3   4         40.40         46.15        11.93 o
  -7   3   4         83.23         89.78         7.54 o
  -6   3   4        517.51        504.90        25.84 o
  -5   3   4       1840.31       1838.26        78.80 o
  -4   3   4        113.37        110.89         6.18 o
  -3   3   4       3458.27       3376.97       134.49 o
  -2   3   4        150.07        146.61         9.61 o
  -1   3   4        513.42        569.74        26.45 o
   0   3   4       1037.24       1038.16        48.89 o
   1   3   4        136.33        118.11         7.61 o
   2   3   4        546.96        573.38        30.53 o
   3   3   4        693.32        711.61        44.69 o
   4   3   4        650.89        609.02        43.96 o
   5   3   4        694.29        684.32        40.39 o
   6   3   4        148.09        152.72        16.91 o
   7   3   4        226.77        202.53        14.59 o
   8   3   4        200.39        219.94        17.59 o
  11   3   4         12.44          6.76        11.97 o
 -11   4   4         16.59         45.26        19.77 o
 -10   4   4        120.57        145.95        22.89 o
  -9   4   4         26.25         35.13        11.30 o
  -8   4   4         13.54         -2.76         9.78 o
  -7   4   4        148.52        172.89        25.49 o
  -6   4   4        276.92        270.52        15.69 o
  -5   4   4        536.84        550.19        28.52 o
  -4   4   4        366.67        329.59        15.39 o
  -3   4   4        659.58        627.18        30.05 o
  -2   4   4       3032.40       3107.16       129.12 o
  -1   4   4        251.41        233.51        11.56 o
   0   4   4        253.72        261.60        11.91 o
   1   4   4       1037.81       1067.84        46.95 o
   2   4   4       1736.64       1920.20       123.84 o
   3   4   4        473.33        531.67        29.80 o
   4   4   4        616.14        567.40        45.52 o
   5   4   4        345.03        306.51        20.03 o
   6   4   4         58.78         55.83         7.94 o
   7   4   4        204.61        208.91        15.11 o
   8   4   4        117.99        113.63        14.26 o
   9   4   4         17.60         18.68        12.18 o
 -12   5   4          6.10        -20.03        20.03 o
 -11   5   4         10.00          1.30        19.77 o
 -10   5   4         29.89         56.19        19.51 o
  -9   5   4         33.22         32.08        14.18 o
  -8   5   4        200.86        208.19        24.06 o
  -7   5   4         39.18         30.39        14.05 o
  -6   5   4        132.00        106.69        10.83 o
  -5   5   4        603.05        542.22        34.64 o
  -4   5   4         69.20         70.63         6.85 o
  -3   5   4        177.97        183.69        10.10 o
  -2   5   4        346.30        332.51        18.91 o
  -1   5   4        205.25        232.56        13.01 o
   0   5   4       1138.74       1164.43        49.75 o
   1   5   4        466.31        523.24        23.31 o
   2   5   4        125.35        137.23        10.58 o
   3   5   4       1154.69       1165.79        65.93 o
   4   5   4        147.93        180.28        17.95 o
   5   5   4         77.37         76.07        10.15 o
   6   5   4        544.94        571.42        33.55 o
   7   5   4          5.09         16.91        13.79 o
   8   5   4         37.55         36.65        12.56 o
   9   5   4         73.39         89.89        15.19 o
  10   5   4          5.56         -1.56        21.33 o
 -12   6   4          0.01          0.26        22.37 o
 -11   6   4         13.02         -4.16        20.55 o
 -10   6   4          8.37          0.00        19.25 o
  -9   6   4         14.23          2.34        18.73 o
  -8   6   4          9.20         -6.59        17.82 o
  -7   6   4        214.23        233.43        20.55 o
  -6   6   4        368.78        344.83        45.00 o
  -5   6   4        218.33        187.01        26.92 o
  -4   6   4         44.38         28.21         7.21 o
  -3   6   4         13.56         14.95         5.70 o
  -2   6   4        241.26        232.29        14.03 o
  -1   6   4       1016.76       1044.99        48.15 o
   0   6   4        297.07        335.49        16.22 o
   1   6   4        142.56        136.22         9.06 o
   2   6   4        942.28        970.61        51.59 o
   3   6   4        384.49        379.12        22.34 o
   4   6   4        472.72        457.87        38.24 o
   5   6   4        269.90        232.12        18.40 o
   6   6   4         21.93         16.65        14.31 o
   7   6   4        236.99        226.86        28.88 o
   8   6   4         42.95         65.11        27.18 o
   9   6   4          6.44          9.36        22.63 o
  10   6   4         18.45        -22.11        22.11 o
 -11   7   4          7.27         27.31        22.89 o
 -10   7   4          6.92         -5.20        21.33 o
  -9   7   4         60.83         54.11        20.81 o
  -8   7   4        110.25         97.30        21.59 o
  -7   7   4         28.47         12.22        11.12 o
  -6   7   4        435.41        397.41        36.42 o
  -5   7   4         83.37         72.11        10.58 o
  -4   7   4        299.43        306.96        17.86 o
  -3   7   4        802.11        758.22        35.06 o
  -2   7   4         45.60         44.71        10.48 o
  -1   7   4          4.49         17.43         5.76 o
   0   7   4        593.62        615.43        27.81 o
   1   7   4        189.12        193.08        12.31 o
   2   7   4        132.23        134.69         8.84 o
   3   7   4        412.68        399.86        35.90 o
   4   7   4         84.98        104.94        10.63 o
   5   7   4        107.85        107.97        18.99 o
   6   7   4         60.70         48.39        17.69 o
   7   7   4         45.04         38.83        13.91 o
   8   7   4         11.13         -8.58        23.15 o
   9   7   4         75.01         93.66        28.62 o
  10   7   4         34.59         42.14        26.79 o
 -11   8   4         11.38         19.77        25.23 o
 -10   8   4         21.52         14.83        23.15 o
  -9   8   4         26.62         27.57        21.85 o
  -8   8   4         47.81         35.90        20.29 o
  -7   8   4        102.02         86.74        14.15 o
  -6   8   4        182.41        159.79        20.42 o
  -5   8   4        169.90        177.74        18.99 o
  -4   8   4        106.43         99.20         9.81 o
  -3   8   4         27.75         25.93         7.40 o
  -2   8   4        107.46        101.17         9.20 o
  -1   8   4        800.90        810.29        38.51 o
   0   8   4         45.78         51.87         6.87 o
   1   8   4        107.08        108.78         8.47 o
   2   8   4        456.17        483.30        27.78 o
   3   8   4          7.30          5.72        10.15 o
   4   8   4         28.61         23.67        16.39 o
   5   8   4        113.16        107.71        20.03 o
   6   8   4         32.08         18.99        16.91 o
   7   8   4         63.74         87.16        27.83 o
   8   8   4         38.40         48.65        27.31 o
   9   8   4         14.44         15.35        28.35 o
  10   8   4         35.58         -0.78        27.83 o
 -10   9   4         18.58         35.12        25.75 o
  -9   9   4         38.20         30.44        23.67 o
  -8   9   4         74.97         39.28        21.59 o
  -7   9   4          4.99          1.56        17.69 o
  -6   9   4         43.69         52.04        15.74 o
  -5   9   4          7.77          7.38         9.54 o
  -4   9   4         42.67         42.58         9.16 o
  -3   9   4         83.51         82.09        10.35 o
  -2   9   4        315.02        278.43        16.54 o
  -1   9   4         41.97         38.63         7.92 o
   0   9   4        828.81        850.54        40.96 o
   1   9   4         57.50         60.03         9.78 o
   2   9   4        151.85        183.67        20.03 o
   3   9   4        221.92        259.38        25.23 o
   4   9   4        327.59        334.82        35.90 o
   5   9   4         96.80         93.40        21.07 o
   7   9   4         15.25          0.78        26.01 o
   8   9   4         35.56         26.53        29.40 o
   9   9   4         12.44        -27.57        27.57 o
  -9  10   4          3.40          6.24        24.97 o
  -8  10   4         18.85         12.23        22.37 o
  -7  10   4         75.06         88.20        23.15 o
  -6  10   4         36.85         -2.08        17.95 o
  -5  10   4          4.89          7.20         9.76 o
  -4  10   4         10.99         11.76         9.28 o
  -3  10   4        109.61         86.26        10.72 o
  -2  10   4        152.28        154.63        12.69 o
  -1  10   4         74.48         67.85         9.26 o
   0  10   4        145.52        162.60        12.35 o
   1  10   4        190.01        209.47        22.89 o
   2  10   4        121.20        134.24        18.21 o
   3  10   4        138.35        114.73        24.45 o
   6  10   4         21.19          3.38        26.79 o
   7  10   4         20.65        -17.95        27.31 o
   8  10   4         11.57         18.21        32.00 o
  -8  11   4         15.61         11.19        24.19 o
  -7  11   4         31.81         26.87        23.67 o
  -6  11   4          6.27        -13.70        13.70 o
  -5  11   4         78.52         44.56        14.53 o
  -4  11   4         18.80         24.37        10.58 o
  -3  11   4         11.59         18.76         9.89 o
  -2  11   4        137.84        135.61        12.60 o
  -1  11   4         51.57         43.49         9.76 o
   0  11   4         80.34         63.34        12.52 o
   1  11   4         60.31         82.73        18.99 o
   5  11   4         44.94         37.20        28.09 o
   6  11   4         24.07         12.49        28.35 o
   7  11   4         23.52         25.23        32.26 o
  -7  12   4          2.02         -3.25        16.37 o
  -6  12   4         27.62         31.52        16.37 o
  -5  12   4          8.99          4.76        23.93 o
  -4  12   4         44.67         27.65        14.95 o
  -3  12   4          4.91         -7.50        10.48 o
  -2  12   4          7.67         -7.57        12.43 o
  -1  12   4         66.85         83.58        19.12 o
   0  12   4         34.12         30.58        12.29 o
   4  12   4          0.78         -6.76        26.27 o
   5  12   4         10.34         14.83        28.09 o
   6  12   4         11.95         13.27        30.70 o
  -6  13   4          4.40        -12.17        16.74 o
  -5  13   4          4.93         -1.04        16.06 o
  -4  13   4          3.42          9.88        15.63 o
  -3  13   4         30.50         45.71        15.52 o
  -2  13   4         13.85         -3.60        13.43 o
  -1  13   4         24.03         -6.00        13.29 o
   2  13   4          2.49        -25.75        25.75 o
   3  13   4         17.19         15.61        26.53 o
   4  13   4          4.18          2.34        27.83 o
   5  13   4          7.68         -6.76        30.18 o
  -4  14   4         14.87         -0.87        16.44 o
  -3  14   4          1.07          6.64        15.59 o
  -2  14   4          4.38         14.64        16.13 o
  -1  14   4          0.88        -22.89        22.89 o
   0  14   4         32.72         35.64        26.27 o
   1  14   4          0.86         23.41        26.53 o
   2  14   4         16.70         53.85        28.62 o
   3  14   4          8.66        -27.31        27.31 o
  -3 -14   5          7.13          7.80        17.69 o
  -6 -13   5          8.27         11.97        18.99 o
  -5 -13   5          6.19         -1.82        17.69 o
  -4 -13   5         44.09         49.95        18.73 o
  -3 -13   5         10.84         10.41        15.87 o
  -2 -13   5         29.98         39.02        16.91 o
   2 -13   5         12.43         14.05        17.17 o
   3 -13   5          9.19         31.22        18.99 o
   4 -13   5          5.62          6.50        19.77 o
  -7 -12   5         10.43         32.00        18.73 o
  -6 -12   5         21.04         22.89        17.69 o
  -5 -12   5          5.89          0.78        15.87 o
  -4 -12   5          5.22          1.82        15.35 o
  -3 -12   5         28.36         38.96        13.75 o
  -2 -12   5         62.46         68.23        14.02 o
  -1 -12   5         22.45         25.23        25.49 o
   0 -12   5         81.40        115.25        30.70 o
   1 -12   5          3.33         -7.23        12.39 o
   2 -12   5          5.23         12.33        13.78 o
   3 -12   5         25.23         35.00        15.08 o
   4 -12   5         14.45          3.48        15.28 o
   5 -12   5          2.22         18.88        16.93 o
   6 -12   5         14.52         22.11        21.33 o
  -8 -11   5          8.41         10.41        18.47 o
  -7 -11   5         13.18         12.75        17.17 o
  -6 -11   5          8.81         -0.52        15.09 o
  -5 -11   5         31.92         63.72        13.94 o
  -4 -11   5         32.89         31.35        13.04 o
  -3 -11   5          8.60          8.49        11.62 o
  -2 -11   5         40.13         21.18        12.01 o
  -1 -11   5         18.98          8.06        22.37 o
   0 -11   5         32.71         42.21        11.60 o
   1 -11   5         12.76         13.22        11.45 o
   2 -11   5         61.39         57.04        17.95 o
   3 -11   5         19.44         21.09        13.27 o
   4 -11   5         32.20         32.81        14.46 o
   5 -11   5         69.06         89.07        26.66 o
   6 -11   5          3.77         10.93        18.73 o
   7 -11   5          0.17         32.00        21.85 o
  -9 -10   5         15.12        -13.53        19.25 o
  -8 -10   5         23.06         35.64        18.47 o
  -7 -10   5         13.88         26.41        13.47 o
  -6 -10   5         33.02         26.07        13.02 o
  -5 -10   5          6.25          2.94        11.31 o
  -4 -10   5          6.41         -1.47        11.11 o
  -3 -10   5        205.20        212.61        18.50 o
  -2 -10   5        111.94        116.96        23.41 o
  -1 -10   5         26.28         20.81        20.55 o
   0 -10   5         10.57         10.27         9.65 o
   1 -10   5         47.03         42.92        12.23 o
   2 -10   5         32.04         43.61        11.74 o
   3 -10   5        206.82        199.43        18.86 o
   4 -10   5         13.55         17.87        12.60 o
   5 -10   5         35.86         40.53        14.46 o
   6 -10   5          1.02        -15.74        15.74 o
   7 -10   5          3.82          5.46        18.73 o
   8 -10   5         16.59         14.57        21.07 o
 -10  -9   5          5.78          0.00        20.29 o
  -9  -9   5          6.32        -13.27        18.21 o
  -8  -9   5         13.37         24.71        16.91 o
  -7  -9   5         23.82         13.19        12.72 o
  -6  -9   5          2.37          5.29        10.96 o
  -5  -9   5         33.61         36.62        11.65 o
  -4  -9   5        459.21        456.19        30.35 o
  -3  -9   5        226.95        225.12        36.94 o
  -2  -9   5        104.92        112.91        13.09 o
  -1  -9   5         38.47         23.96         7.41 o
   0  -9   5         14.19         17.22         8.97 o
   1  -9   5         21.02         16.36         9.50 o
   2  -9   5         85.03         72.59        12.08 o
   3  -9   5         30.82         31.75        10.99 o
   4  -9   5        144.86        149.35        16.12 o
   5  -9   5         24.96         14.87        12.28 o
   6  -9   5         53.44         73.71        15.13 o
   7  -9   5         30.58         46.46        15.24 o
   8  -9   5          0.75        -17.69        17.69 o
   9  -9   5          1.44        -19.51        19.51 o
 -11  -8   5          6.12        -19.25        21.33 o
 -10  -8   5         14.98         16.91        17.69 o
  -9  -8   5         14.15         15.87        16.13 o
  -8  -8   5         18.64         -4.42        13.53 o
  -7  -8   5         22.34         28.10        12.16 o
  -6  -8   5        114.60        104.74        14.24 o
  -5  -8   5        165.77        146.87        15.20 o
  -4  -8   5         64.72         63.97        10.87 o
  -3  -8   5        233.47        252.44        31.87 o
  -2  -8   5         50.09         38.63         6.24 o
  -1  -8   5         31.46         25.49        16.13 o
   0  -8   5         76.56         85.24        10.87 o
   1  -8   5         15.58         -0.76         7.96 o
   2  -8   5        207.41        206.17        16.83 o
   3  -8   5        175.61        175.46        15.30 o
   4  -8   5         74.52         64.55        12.32 o
   5  -8   5        186.82        203.82        18.54 o
   6  -8   5        127.78        144.95        17.13 o
   7  -8   5         10.07         16.05        13.42 o
   8  -8   5         82.36         99.38        20.55 o
   9  -8   5          1.86         -7.54        18.73 o
 -11  -7   5         22.86         17.17        20.29 o
 -10  -7   5         33.86         45.52        17.43 o
  -9  -7   5         22.92         14.83        15.09 o
  -8  -7   5         24.55         16.39        13.53 o
  -7  -7   5         13.45         12.93        10.83 o
  -6  -7   5         57.74         61.89        11.34 o
  -5  -7   5         88.91         84.04        11.06 o
  -4  -7   5        507.04        506.23        31.72 o
  -3  -7   5         63.09         62.27         6.06 o
  -2  -7   5        256.50        254.91        15.69 o
  -1  -7   5        171.20        150.89        19.51 o
   0  -7   5         56.30         47.91         7.96 o
   1  -7   5        260.12        273.31        19.81 o
   2  -7   5        405.65        411.49        25.81 o
   3  -7   5         48.40         41.72         9.41 o
   4  -7   5        209.07        224.56        29.27 o
   5  -7   5         15.72          6.73        10.11 o
   6  -7   5         88.68        105.11        14.24 o
   7  -7   5        154.53        185.66        18.38 o
   8  -7   5         12.92          1.23        13.11 o
   9  -7   5         36.80         60.87        18.73 o
  10  -7   5         15.92         11.71        19.51 o
 -11  -6   5         14.28         28.35        17.43 o
 -10  -6   5          2.21         -0.26        15.35 o
  -9  -6   5        130.66        134.50        20.03 o
  -8  -6   5        137.35        145.95        18.73 o
  -7  -6   5        154.36        151.56        16.91 o
  -6  -6   5        217.89        229.46        18.08 o
  -5  -6   5        192.35        189.11        15.56 o
  -4  -6   5         23.03         21.56         8.03 o
  -3  -6   5        599.03        609.74        27.92 o
  -2  -6   5        104.52        111.94         8.43 o
  -1  -6   5         77.34         70.27         8.42 o
   0  -6   5        951.83        967.38        64.85 o
   1  -6   5        692.33        694.54        38.58 o
   2  -6   5         31.44         29.69         7.44 o
   3  -6   5        300.44        314.41        22.63 o
   4  -6   5        198.56        197.03        16.26 o
   5  -6   5        229.71        227.14        16.91 o
   6  -6   5         28.56         49.74        17.30 o
   7  -6   5         80.51         71.58        13.12 o
   8  -6   5         25.39         21.66        13.18 o
   9  -6   5         29.07         30.44        16.65 o
  10  -6   5         10.59         19.25        17.69 o
 -12  -5   5          7.91        -16.13        19.51 o
 -11  -5   5          4.50         -7.02        17.69 o
 -10  -5   5         29.37         37.72        15.09 o
  -9  -5   5         14.02         23.15        13.27 o
  -8  -5   5        154.24        144.65        18.99 o
  -7  -5   5        194.38        205.53        15.81 o
  -6  -5   5        269.20        282.41        20.74 o
  -5  -5   5        746.79        679.19        42.40 o
  -4  -5   5         56.66         66.57        12.75 o
  -3  -5   5        457.22        520.02        25.52 o
  -2  -5   5         50.17         45.72         5.81 o
  -1  -5   5       1695.22       1798.55        96.72 o
   0  -5   5        104.86        120.59        10.27 o
   1  -5   5        293.77        284.19        13.63 o
   2  -5   5        479.13        524.27        34.32 o
   3  -5   5         99.17         86.65         9.76 o
   4  -5   5        130.79        121.38        18.86 o
   5  -5   5        225.19        248.24        20.42 o
   6  -5   5         50.08         59.85        10.99 o
   7  -5   5        131.77        147.64        15.60 o
   8  -5   5         66.36         49.95        15.35 o
   9  -5   5         25.55          3.64        14.83 o
  10  -5   5         17.05         23.67        17.43 o
 -12  -4   5          2.30          5.46        14.83 o
 -11  -4   5         25.41         34.83        11.25 o
 -10  -4   5         32.67         38.59        10.11 o
  -9  -4   5         32.46         35.83        10.67 o
  -8  -4   5        427.19        424.37        24.03 o
  -7  -4   5         48.50         52.15         6.39 o
  -6  -4   5        351.64        343.19        25.96 o
  -5  -4   5         12.95         15.05         3.74 o
  -4  -4   5        451.74        472.56        23.00 o
  -3  -4   5       1112.92       1011.22        49.44 o
  -2  -4   5        367.27        374.30        21.81 o
  -1  -4   5        276.74        274.19        14.40 o
   0  -4   5       1274.06       1395.13        63.54 o
   1  -4   5       1217.98       1396.89        63.33 o
   2  -4   5        364.70        355.61        22.17 o
   3  -4   5        228.39        237.43        16.52 o
   4  -4   5         94.16         99.12        13.27 o
   5  -4   5         34.12         37.46        10.15 o
   6  -4   5        212.66        212.80        22.37 o
   7  -4   5         31.31         22.11        12.23 o
   8  -4   5        100.40        113.18        11.06 o
   9  -4   5         73.97         89.72        20.03 o
  10  -4   5          6.68          5.57         8.71 o
  11  -4   5          2.45          3.90        16.39 o
 -12  -3   5         11.45         14.05        15.35 o
 -11  -3   5         10.26         -1.93        10.26 o
 -10  -3   5        113.64        161.04        13.00 o
  -9  -3   5         68.87         62.07         9.65 o
  -8  -3   5         60.01         58.33         7.00 o
  -7  -3   5        511.64        498.41        23.43 o
  -6  -3   5        216.20        204.77         9.02 o
  -5  -3   5        556.28        516.56        20.16 o
  -4  -3   5        644.29        669.82        31.02 o
  -3  -3   5        493.08        502.11        20.04 o
  -1  -3   5       1977.28       2055.61        95.74 o
   0  -3   5        168.65        152.23         9.15 o
   1  -3   5       1996.83       2245.10       104.07 o
   2  -3   5       1196.44       1324.09        77.35 o
   3  -3   5         42.37         38.05         3.18 o
   4  -3   5        522.92        497.17        28.92 o
   5  -3   5        433.99        401.71        25.70 o
   6  -3   5         78.67         83.45         9.23 o
   7  -3   5         51.15         72.31         8.38 o
   8  -3   5         24.24         16.52         7.30 o
   9  -3   5          0.72          0.66         7.81 o
  10  -3   5         34.34         52.11         9.85 o
  11  -3   5          4.95         -3.87         9.47 o
 -12  -2   5         33.12         56.97        15.35 o
 -11  -2   5         45.42         53.07        14.05 o
 -10  -2   5         11.67         18.67         9.80 o
  -9  -2   5        143.43        176.44        11.54 o
  -8  -2   5        144.79        171.60        15.72 o
  -7  -2   5         12.19          4.32         6.68 o
  -6  -2   5        364.51        351.66        15.27 o
  -5  -2   5        931.50        929.76        33.84 o
  -4  -2   5        215.53        221.32         8.67 o
  -3  -2   5        864.31        822.22        40.19 o
  -2  -2   5        265.36        267.99        11.83 o
  -1  -2   5        177.95        170.15         7.44 o
   0  -2   5       2787.93       2998.00       142.56 o
   1  -2   5       2462.79       2735.22       155.41 o
   2  -2   5       1121.68       1207.77        71.58 o
   3  -2   5        230.62        213.84        22.37 o
   4  -2   5         14.08         17.43         7.54 o
   5  -2   5        568.09        539.46        29.77 o
   6  -2   5          0.89         -3.96         5.25 o
   7  -2   5         35.89         33.13         6.99 o
   8  -2   5         56.84         48.36         8.71 o
   9  -2   5         96.22         98.93        10.50 o
  10  -2   5          0.26         -0.18         8.58 o
  11  -2   5         21.26         52.79        10.56 o
 -13  -1   5          9.58          8.58        15.87 o
 -12  -1   5         20.78         18.73        14.57 o
 -11  -1   5          6.73          4.11        10.54 o
 -10  -1   5         61.69         90.78        11.67 o
  -9  -1   5         81.41         82.59         6.86 o
  -8  -1   5         77.48         99.55         7.77 o
  -7  -1   5        345.27        343.95        14.00 o
  -6  -1   5        266.60        259.10        10.75 o
  -5  -1   5       1219.80       1196.87        37.84 o
  -4  -1   5        494.74        448.97        32.67 o
  -3  -1   5         65.52         73.33         5.33 o
  -2  -1   5        342.36        351.77        18.74 o
  -1  -1   5        989.74       1028.24        41.67 o
   0  -1   5        989.89       1047.75        49.57 o
   2  -1   5        756.72        732.34        64.25 o
   3  -1   5         94.36        114.47        11.97 o
   4  -1   5       1208.38       1163.15        95.22 o
   5  -1   5         19.41         16.13         5.06 o
   6  -1   5         87.22         96.78        13.01 o
   7  -1   5        973.04        908.44        46.38 o
   8  -1   5          6.59         12.95         6.92 o
   9  -1   5          7.88          6.85         7.50 o
  10  -1   5         39.17         38.87         9.13 o
  11  -1   5          1.80          4.42        11.97 o
 -13   0   5          0.01         14.05        15.61 o
 -12   0   5          0.63        -13.01        13.01 o
 -11   0   5         15.20         -2.60        12.49 o
 -10   0   5          1.83         -7.07         8.57 o
  -9   0   5         54.89         74.57         8.45 o
  -8   0   5        249.62        241.91        10.78 o
  -7   0   5         55.38         62.23         5.59 o
  -6   0   5        320.66        326.31        12.68 o
  -5   0   5        298.98        283.22        11.44 o
  -4   0   5        250.09        262.77         9.81 o
  -3   0   5        885.22        814.27        29.05 o
  -2   0   5         15.37         25.58         2.78 o
  -1   0   5        200.96        197.13        10.60 o
   0   0   5       1771.78       1917.33       105.20 o
   1   0   5         96.28        107.71         7.82 o
   2   0   5          8.21         14.83         5.72 o
   3   0   5         69.00         91.58        10.41 o
   4   0   5        603.17        571.56        45.78 o
   5   0   5       1702.00       1707.78        96.53 o
   6   0   5        378.97        384.74        24.04 o
   7   0   5         90.53         90.02        12.75 o
   8   0   5         45.33         55.92         7.85 o
   9   0   5        148.77        139.16        11.85 o
  10   0   5          2.06         -2.06         8.18 o
  11   0   5          7.31         14.83        12.23 o
 -13   1   5         10.43         21.33        15.09 o
 -12   1   5         19.10         27.05        13.79 o
 -11   1   5          5.84         14.05        12.23 o
 -10   1   5         71.45         79.86        10.61 o
  -9   1   5         66.10         69.23         7.29 o
  -8   1   5         76.33         94.80         6.28 o
  -7   1   5        369.26        370.56        15.83 o
  -6   1   5        265.22        264.25        12.19 o
  -5   1   5       1112.06       1133.44        45.59 o
  -4   1   5        707.86        649.72        21.55 o
  -3   1   5         54.90         66.06         4.34 o
  -2   1   5        400.89        402.80        15.55 o
  -1   1   5        975.72       1012.76        44.36 o
   0   1   5       1008.03       1113.91        59.58 o
   1   1   5        122.63        112.30         8.28 o
   2   1   5        884.90        927.97        64.51 o
   3   1   5         99.94        107.71        11.71 o
   4   1   5       1383.06       1297.39        95.22 o
   5   1   5         15.13         18.97         5.74 o
   6   1   5        104.45        108.31         9.62 o
   7   1   5        835.22        784.62        68.42 o
   8   1   5          3.63         -7.02         9.36 o
   9   1   5          7.21         -9.63        11.19 o
  10   1   5         44.83         59.31        12.23 o
  11   1   5          1.98         -7.80        12.49 o
 -12   2   5         34.58         19.25        13.53 o
 -11   2   5         43.18         46.45        10.97 o
 -10   2   5         14.19          7.07         6.97 o
  -9   2   5        122.87        146.96        10.05 o
  -8   2   5        138.30        142.11        10.03 o
  -7   2   5         14.23          9.72         4.92 o
  -6   2   5        492.07        474.93        17.35 o
  -5   2   5        959.94       1005.77        37.86 o
  -4   2   5        169.10        183.64         9.65 o
  -3   2   5        907.98        877.75        33.33 o
  -2   2   5        299.69        300.64        12.06 o
  -1   2   5        224.60        198.93         8.26 o
   0   2   5       2780.43       3052.43       130.24 o
   1   2   5       2418.75       2799.18       151.54 o
   2   2   5       1242.47       1322.59        69.98 o
   3   2   5        275.20        290.07        22.37 o
   4   2   5          3.34          0.52         6.50 o
   5   2   5        594.09        553.21        32.69 o
   6   2   5         13.41         20.94         8.45 o
   7   2   5         47.42         47.40         7.35 o
   8   2   5         32.43         26.01        10.41 o
  10   2   5          0.61         -2.60        10.67 o
  11   2   5         23.07         30.70        13.27 o
 -12   3   5         16.06         16.13        14.31 o
 -11   3   5          6.48          3.21         8.87 o
 -10   3   5         92.33        102.21        10.69 o
  -9   3   5         61.67         61.29         7.45 o
  -8   3   5         44.50         38.98         7.81 o
  -7   3   5        501.46        493.80        21.01 o
  -6   3   5        177.01        178.63         9.79 o
  -5   3   5        652.01        610.64        22.77 o
  -4   3   5        845.03        861.11        30.27 o
  -3   3   5        454.15        454.51        19.36 o
  -2   3   5        699.04        698.54        27.50 o
  -1   3   5       2020.33       2005.46        77.62 o
   0   3   5        161.71        154.12         7.25 o
   1   3   5       1848.16       2131.28       120.74 o
   2   3   5       1169.53       1328.33        73.29 o
   3   3   5         32.63         36.10         6.76 o
   4   3   5        618.70        636.07        43.70 o
   5   3   5        568.80        555.34        28.89 o
   6   3   5         76.99         86.13         9.25 o
   7   3   5         70.93         79.58         9.36 o
   8   3   5         18.33         16.91         9.89 o
  11   3   5          2.77         -3.90        12.23 o
 -12   4   5          2.84          6.50        19.51 o
 -11   4   5         30.28         41.58        13.97 o
 -10   4   5         32.62         20.15        12.31 o
  -9   4   5         30.48         30.82         9.37 o
  -8   4   5        369.44        364.90        21.80 o
  -7   4   5         61.20         58.10         8.41 o
  -6   4   5        463.35        432.37        21.21 o
  -5   4   5         21.65         20.00         4.24 o
  -4   4   5        448.18        459.07        19.30 o
  -3   4   5       1205.77       1116.82        49.79 o
  -2   4   5        355.21        332.41        15.49 o
  -1   4   5        276.63        252.48        13.96 o
   0   4   5       1252.54       1273.65        61.44 o
   1   4   5       1138.55       1267.21        61.09 o
   2   4   5        330.98        322.79        20.23 o
   3   4   5        149.45        138.74        11.30 o
   4   4   5        111.12        125.40        13.01 o
   5   4   5         51.82         50.25         7.94 o
   6   4   5        215.60        227.44        16.69 o
   7   4   5         42.05         46.69         8.66 o
   8   4   5         94.21         82.47        18.47 o
   9   4   5         74.13         65.55        22.89 o
 -12   5   5          9.93         -1.25        14.90 o
 -11   5   5          8.79          0.25        13.70 o
 -10   5   5         34.58         38.68        13.61 o
  -9   5   5          8.72         15.23        11.70 o
  -8   5   5        166.26        178.92        13.40 o
  -7   5   5        143.60        145.03        12.50 o
  -6   5   5        273.49        243.49        15.60 o
  -5   5   5        787.85        699.08        33.85 o
  -4   5   5         49.60         43.76         7.01 o
  -3   5   5        478.27        513.32        22.60 o
  -2   5   5         84.63         89.69         6.81 o
  -1   5   5       1540.46       1587.55        77.04 o
   0   5   5        103.97        119.59         7.91 o
   1   5   5        208.49        202.77        12.66 o
   2   5   5        539.09        587.67        32.19 o
   3   5   5         81.59         86.85        12.88 o
   5   5   5        262.43        262.36        18.37 o
   6   5   5         67.92         63.92         8.76 o
   7   5   5        106.37        124.10        20.81 o
   8   5   5         49.83         53.59        16.91 o
   9   5   5         22.70          6.24        22.11 o
 -12   6   5          6.63        -16.39        22.89 o
 -11   6   5         13.74         19.96        14.99 o
 -10   6   5          5.24          0.29        13.24 o
  -9   6   5        125.01        167.02        24.71 o
  -8   6   5        134.50        128.71        12.56 o
  -7   6   5        150.49        142.57        12.29 o
  -6   6   5        157.33        149.24        12.61 o
  -5   6   5        199.46        186.49        12.67 o
  -4   6   5         39.85         30.81         6.93 o
  -3   6   5        547.51        527.19        28.21 o
  -2   6   5        138.10        162.13        11.15 o
  -1   6   5        110.98        108.36         7.75 o
   0   6   5       1192.73       1195.03        51.69 o
   1   6   5        597.49        597.25        30.11 o
   2   6   5         23.61         18.76         6.04 o
   3   6   5        315.09        319.68        19.77 o
   4   6   5        189.64        190.17        19.25 o
   5   6   5        177.52        171.41        17.04 o
   6   6   5         65.98         67.38        16.65 o
   7   6   5         72.22         72.32        18.47 o
   8   6   5         33.86         29.45        14.19 o
   9   6   5         27.01         27.31        25.23 o
  10   6   5         10.00        -21.33        25.75 o
 -11   7   5         21.26          4.63        15.72 o
 -10   7   5         31.45         41.13        19.64 o
  -9   7   5         23.59         -1.91        13.66 o
  -8   7   5         19.11         18.90        12.74 o
  -7   7   5          5.09          4.30         8.90 o
  -6   7   5         52.69         57.08        11.00 o
  -5   7   5         56.21         43.99         8.65 o
  -4   7   5        495.41        462.52        24.97 o
  -3   7   5         56.04         54.87         7.95 o
  -2   7   5        330.34        320.52        16.47 o
  -1   7   5        134.57        110.95         8.99 o
   0   7   5         52.73         50.97         6.50 o
   1   7   5        275.14        276.40        15.16 o
   2   7   5        372.06        356.42        23.27 o
   3   7   5         40.28         28.09        10.67 o
   4   7   5        194.20        207.08        22.11 o
   5   7   5         39.68         52.81        16.65 o
   6   7   5        109.38        105.63        20.55 o
   7   7   5        163.85        158.95        24.97 o
   8   7   5          6.39        -11.71        25.23 o
   9   7   5         39.12         69.72        28.35 o
  10   7   5         13.74         14.05        27.83 o
 -11   8   5          4.43         -0.91        16.37 o
 -10   8   5         10.37          7.86        15.54 o
  -9   8   5         12.31         15.13        15.87 o
  -8   8   5         14.14         22.64        13.51 o
  -7   8   5         19.26          4.23        15.87 o
  -6   8   5        134.83        115.33        16.23 o
  -5   8   5        140.68        155.82        16.00 o
  -4   8   5         48.97         52.90        15.61 o
  -3   8   5        233.52        243.28        16.13 o
  -2   8   5         54.21         47.31         7.95 o
  -1   8   5         47.62         38.75         7.30 o
   0   8   5        115.04        121.84         9.00 o
   1   8   5         32.62         26.02         7.81 o
   2   8   5        181.07        197.06        14.80 o
   3   8   5        108.51        130.08        18.47 o
   4   8   5         79.18         87.16        13.79 o
   5   8   5        180.86        175.86        26.27 o
   8   8   5         82.88        134.24        32.00 o
   9   8   5          1.32         45.00        30.18 o
 -10   9   5          8.19          7.18        16.63 o
  -9   9   5          6.10         -4.73        15.35 o
  -8   9   5         15.05         12.17        14.25 o
  -7   9   5         18.96         11.10        12.87 o
  -6   9   5          4.26         20.25         9.91 o
  -5   9   5         24.52         22.94         9.35 o
  -4   9   5        486.23        416.91        42.14 o
  -3   9   5        205.03        177.14        13.84 o
  -2   9   5         89.92         98.83        10.35 o
  -1   9   5         54.43         46.87         8.19 o
   0   9   5         13.84          7.87         7.04 o
   1   9   5          4.73         -1.27         8.25 o
   2   9   5        134.41        124.36        16.91 o
   3   9   5         24.76         19.25        12.75 o
   4   9   5        112.42         94.44        24.19 o
   7   9   5         19.66         18.21        29.92 o
   8   9   5          3.66         15.09        29.14 o
   9   9   5          0.31        -30.96        30.96 o
  -9  10   5         19.23          0.99        31.61 o
  -8  10   5         22.88         21.14        15.62 o
  -7  10   5          9.81          9.49        14.35 o
  -6  10   5         31.77         12.35        13.42 o
  -5  10   5          4.04         -9.79         9.79 o
  -4  10   5          4.28          3.47         9.60 o
  -3  10   5        212.65        204.57        15.19 o
  -2  10   5         83.91         79.94        10.69 o
  -1  10   5         26.10         16.68         8.55 o
   0  10   5         29.38         28.53        10.25 o
   1  10   5         61.55         65.16        12.23 o
   2  10   5         26.08         54.63        15.87 o
   7  10   5          7.91          1.56        28.88 o
   8  10   5         18.88        -11.19        31.74 o
  -8  11   5          9.49          7.50        16.43 o
  -7  11   5         13.33         18.07        15.90 o
  -6  11   5          4.90          6.11        14.53 o
  -5  11   5         33.68         10.99        14.23 o
  -4  11   5         40.61         21.05        10.95 o
  -3  11   5         11.10         15.30        10.19 o
  -2  11   5         60.09         47.88        10.24 o
  -1  11   5         32.79         12.47        11.67 o
   0  11   5         31.18         24.71        11.44 o
   1  11   5         11.80         24.71        17.43 o
   6  11   5          1.91        -29.14        29.14 o
   7  11   5          0.46         40.58        32.52 o
  -7  12   5          9.38         25.37        17.29 o
  -6  12   5         20.96         20.97        29.92 o
  -5  12   5         11.40          5.98        15.52 o
  -4  12   5          7.92          2.83        14.29 o
  -3  12   5         43.04         34.75        11.61 o
  -2  12   5         61.85         35.67        14.29 o
  -1  12   5         18.80          8.48        12.66 o
   0  12   5         80.19        101.72        23.15 o
   5  12   5          4.18         16.13        30.18 o
   6  12   5         18.40         12.49        31.48 o
  -6  13   5          6.51          3.20        18.12 o
  -5  13   5          6.77         20.42        22.50 o
  -4  13   5         51.20         57.16        16.95 o
  -3  13   5         11.04          3.74        14.80 o
  -2  13   5         32.98         26.04        14.62 o
  -1  13   5         48.58         59.09        16.52 o
   4  13   5          8.25         33.30        30.70 o
  -3  14   5          8.50         -6.41        16.10 o
  -2  14   5         15.75          7.40        16.13 o
   2  14   5          2.47        -20.81        28.62 o
  -5 -13   6          0.53        -13.53        17.43 o
  -4 -13   6          6.77          3.12        16.91 o
   3 -13   6         41.22         60.35        21.33 o
  -7 -12   6          0.15          0.78        17.95 o
  -6 -12   6          9.95          1.56        17.43 o
  -5 -12   6         12.61         -2.86        16.13 o
  -4 -12   6         56.59         83.77        18.99 o
  -3 -12   6          6.39         13.53        15.87 o
  -2 -12   6         65.97         69.72        28.62 o
  -1 -12   6          2.11        -22.89        24.97 o
   0 -12   6          1.41         -1.04        25.75 o
   1 -12   6          6.27         33.56        27.57 o
   2 -12   6         38.11         76.21        18.08 o
   3 -12   6         20.42         15.09        17.95 o
   4 -12   6         34.05         56.97        20.55 o
   5 -12   6          6.52         15.09        20.03 o
  -8 -11   6          2.80         -1.82        18.47 o
  -7 -11   6         12.99         17.69        17.17 o
  -6 -11   6         29.61         33.04        16.91 o
  -5 -11   6          5.03         12.52        13.22 o
  -4 -11   6         13.06          8.21        26.66 o
  -3 -11   6        138.17        148.77        16.89 o
  -2 -11   6          4.63        -20.55        22.63 o
  -1 -11   6         65.55         50.21        25.23 o
   0 -11   6         45.00         32.00        24.45 o
   1 -11   6         23.92         22.72        13.92 o
   2 -11   6         10.52         -7.39        12.38 o
   3 -11   6         21.28         23.41        13.92 o
   4 -11   6         12.41         24.90        25.75 o
   5 -11   6          4.81         -4.01        18.60 o
   6 -11   6         38.29         48.13        21.07 o
  -9 -10   6          8.68         10.67        19.77 o
  -8 -10   6         15.41         24.19        17.95 o
  -7 -10   6         15.67         19.14        13.92 o
  -6 -10   6          7.79          9.60        12.95 o
  -5 -10   6         73.11         85.83        14.54 o
  -4 -10   6         26.21         28.67        12.09 o
  -3 -10   6         15.72          4.16        11.34 o
  -2 -10   6        126.17        145.43        26.27 o
  -1 -10   6        201.19        214.62        31.48 o
   0 -10   6         84.19         96.96        16.91 o
   1 -10   6         38.01         56.19        12.05 o
   2 -10   6         37.11         57.92        12.64 o
   3 -10   6          5.52         32.27        12.55 o
   4 -10   6         16.84          1.81        12.85 o
   5 -10   6         48.91         31.80        14.79 o
   6 -10   6         20.55         18.78        22.63 o
   7 -10   6         15.98         39.80        20.55 o
 -10  -9   6         20.46          1.56        20.55 o
  -9  -9   6         21.34         20.55        18.47 o
  -8  -9   6         31.92         26.27        16.91 o
  -7  -9   6         51.39         55.57        13.82 o
  -6  -9   6        100.35        112.86        15.45 o
  -5  -9   6          2.85          2.67        10.81 o
  -4  -9   6         92.27        101.80        13.81 o
  -3  -9   6        179.43        175.30        35.12 o
  -2  -9   6         14.07        -17.43        17.43 o
  -1  -9   6         36.46         13.47         5.02 o
   0  -9   6        126.45        140.63        13.16 o
   1  -9   6         66.01         88.50        12.01 o
   2  -9   6        228.97        254.89        21.04 o
   3  -9   6        128.93        125.41        15.11 o
   4  -9   6         19.11         15.94        12.28 o
   5  -9   6         22.62         34.63        13.55 o
   6  -9   6         53.94         50.69        15.08 o
   7  -9   6         37.87         55.16        16.11 o
   8  -9   6          5.95         21.59        18.99 o
 -10  -8   6         19.95         20.55        19.51 o
  -9  -8   6         22.52          0.52        17.43 o
  -8  -8   6         26.05         24.64        13.43 o
  -7  -8   6         35.97         33.79        12.52 o
  -6  -8   6         80.44         59.28        12.57 o
  -5  -8   6        234.98        225.52        19.31 o
  -4  -8   6          9.50         16.27        15.22 o
  -3  -8   6         14.93          9.89        14.44 o
  -2  -8   6         31.28         57.69         8.30 o
  -1  -8   6        455.42        457.72        28.63 o
   0  -8   6        155.21        160.47        14.97 o
   1  -8   6        401.70        435.99        29.50 o
   2  -8   6        656.47        654.94        42.08 o
   3  -8   6          3.25         -9.63         9.63 o
   4  -8   6         90.10        107.16        15.48 o
   5  -8   6         62.05         72.08        20.42 o
   6  -8   6         24.16         27.57        13.65 o
   7  -8   6         23.61         29.21        14.76 o
   8  -8   6          4.12        -14.57        14.57 o
   9  -8   6         13.45         36.68        19.51 o
 -11  -7   6          3.25         -3.90        19.51 o
 -10  -7   6          0.94         13.53        17.69 o
  -9  -7   6         27.15         33.82        16.65 o
  -8  -7   6         40.17         34.60        15.09 o
  -7  -7   6         45.59         27.17        11.70 o
  -6  -7   6        211.66        226.60        18.80 o
  -5  -7   6         37.84         24.48         9.65 o
  -4  -7   6        412.72        372.60        25.99 o
  -3  -7   6        167.72        172.40        14.94 o
  -2  -7   6        480.19        486.30        28.69 o
  -1  -7   6        390.28        388.78        23.62 o
   0  -7   6        478.23        478.72        32.43 o
   1  -7   6        346.56        365.07        25.31 o
   2  -7   6        165.91        177.05        15.55 o
   3  -7   6        129.94        143.15        15.28 o
   4  -7   6        113.21        129.35        14.43 o
   5  -7   6        200.43        181.59        17.85 o
   6  -7   6         57.72         76.01        20.68 o
   7  -7   6         10.07          3.31        12.41 o
   8  -7   6         60.71         68.31        15.91 o
   9  -7   6          6.45         21.85        17.95 o
 -11  -6   6         13.00         -9.36        18.47 o
 -10  -6   6         40.89         19.77        17.17 o
  -9  -6   6         11.38          1.56        14.31 o
  -8  -6   6         66.27         73.36        16.39 o
  -7  -6   6         68.16         85.84        12.25 o
  -6  -6   6         80.91        113.94        29.66 o
  -5  -6   6         43.01         40.12         9.72 o
  -4  -6   6        321.13        296.90        30.05 o
  -3  -6   6         61.80         73.02         6.63 o
  -2  -6   6        650.46        680.13        42.20 o
  -1  -6   6        292.26        317.92        21.05 o
   0  -6   6        535.20        503.14        30.67 o
   1  -6   6        280.04        291.73        18.99 o
   2  -6   6         89.47         98.80        10.97 o
   3  -6   6          2.03         -1.89         7.80 o
   4  -6   6        194.72        222.51        18.69 o
   5  -6   6          5.61          0.32         9.53 o
   6  -6   6         55.58         67.57        12.33 o
   7  -6   6        137.73        149.54        16.84 o
   8  -6   6         15.59         12.67        13.26 o
   9  -6   6          4.41          8.71        14.52 o
  10  -6   6         13.98         13.79        18.73 o
 -12  -5   6          8.40         -8.84        19.51 o
 -11  -5   6         17.52         24.71        17.69 o
 -10  -5   6         42.88         18.21        15.87 o
  -9  -5   6         66.70         87.94        16.91 o
  -8  -5   6        165.21        156.61        19.77 o
  -7  -5   6         16.13         13.40         9.81 o
  -6  -5   6        212.19        208.41        16.26 o
  -5  -5   6        132.07        139.21        17.56 o
  -4  -5   6        112.20        111.38         8.45 o
  -3  -5   6        719.63        733.14        41.88 o
  -2  -5   6         82.82         52.79        26.27 o
  -1  -5   6        672.94        651.35        39.54 o
   0  -5   6        564.52        548.29        28.80 o
   1  -5   6         41.26         53.29         5.80 o
   2  -5   6        246.53        224.44        17.49 o
   3  -5   6         79.44         97.25        10.88 o
   4  -5   6        271.66        277.70        40.32 o
   5  -5   6         84.84         83.28        12.49 o
   6  -5   6        105.10        126.11        14.10 o
   7  -5   6          0.82         -8.00        10.58 o
   8  -5   6         21.90         12.61        17.56 o
   9  -5   6          7.67        -13.40        13.40 o
  10  -5   6          6.90         18.47        17.95 o
 -12  -4   6          0.10         -3.64        14.83 o
 -11  -4   6         33.16         19.01        10.99 o
 -10  -4   6         43.47         44.54        10.63 o
  -9  -4   6         90.04         99.57        13.40 o
  -8  -4   6        102.20        113.03        11.18 o
  -7  -4   6        237.82        275.19        32.91 o
  -6  -4   6        126.32        130.63         9.82 o
  -5  -4   6        278.24        292.36        12.99 o
  -4  -4   6        216.27        210.95        12.32 o
  -3  -4   6        300.00        295.81        20.13 o
  -2  -4   6        568.44        493.35        32.28 o
  -1  -4   6        550.73        587.53        35.62 o
   0  -4   6        105.82        113.81         8.41 o
   1  -4   6        482.55        439.67        20.97 o
   2  -4   6        794.58        858.14        49.33 o
   3  -4   6        293.39        304.69        24.45 o
   4  -4   6        217.42        204.12        21.98 o
   5  -4   6        197.94        199.01        19.25 o
   6  -4   6         53.69         76.23        12.75 o
   7  -4   6         44.98         87.42        15.35 o
   8  -4   6         18.07         15.87        13.27 o
   9  -4   6         12.23         19.25        14.05 o
  10  -4   6          2.36          2.60        16.13 o
 -12  -3   6         18.40         29.92        15.87 o
 -11  -3   6         22.01         17.23        10.73 o
 -10  -3   6         26.32         31.20         9.73 o
  -9  -3   6         54.07         75.51        10.28 o
  -8  -3   6          2.21          2.08         6.01 o
  -7  -3   6        235.08        223.46        11.91 o
  -6  -3   6        235.06        223.12        10.98 o
  -5  -3   6         46.75         49.21         5.14 o
  -4  -3   6        209.60        211.63        12.18 o
  -3  -3   6       2378.01       2217.21       118.18 o
  -2  -3   6         22.21         26.12         7.67 o
  -1  -3   6        457.70        453.23        25.77 o
   0  -3   6        750.12        771.39        36.94 o
   1  -3   6        414.78        500.82        26.51 o
   2  -3   6        445.92        536.54        28.13 o
   3  -3   6        730.59        687.23        35.77 o
   4  -3   6        332.30        360.78        20.63 o
   5  -3   6        437.58        408.08        23.04 o
   6  -3   6        174.20        161.41        11.36 o
   7  -3   6         16.80         11.80         6.81 o
   8  -3   6         41.98         48.06        15.22 o
   9  -3   6          4.73         -4.39         8.00 o
  10  -3   6          9.86         17.71        12.75 o
 -12  -2   6         10.82         29.14        15.35 o
 -11  -2   6         14.70          6.50        13.53 o
 -10  -2   6         27.44         24.01         9.38 o
  -9  -2   6          6.63         -3.46         5.81 o
  -8  -2   6         37.16         50.60         7.26 o
  -7  -2   6        171.23        171.72         9.89 o
  -6  -2   6         47.12         41.48         5.11 o
  -5  -2   6        509.16        491.34        17.69 o
  -4  -2   6        894.51        863.80        33.55 o
  -3  -2   6         22.14         19.76         3.04 o
  -2  -2   6        973.08        972.54        37.98 o
  -1  -2   6       1082.61       1107.62        44.30 o
   0  -2   6        469.04        468.08        23.52 o
   1  -2   6        656.05        613.18        42.40 o
   2  -2   6        280.09        316.01        37.85 o
   3  -2   6        139.67        142.07        17.30 o
   4  -2   6        153.22        174.82        15.61 o
   5  -2   6        362.97        328.68        19.93 o
   6  -2   6         37.18         36.16         6.67 o
   7  -2   6        528.61        498.21        28.77 o
   8  -2   6         13.70          8.74         7.36 o
   9  -2   6         84.69         94.93        10.87 o
  10  -2   6         11.45          0.90         8.81 o
  11  -2   6          1.91          1.16         9.74 o
 -12  -1   6          9.44         11.45        14.83 o
 -11  -1   6          8.82         14.83        13.27 o
 -10  -1   6          4.83          0.71        15.61 o
  -9  -1   6         96.10        111.28         8.07 o
  -8  -1   6         10.17          8.06         5.51 o
  -7  -1   6        316.54        321.76        13.51 o
  -6  -1   6        553.58        547.93        19.65 o
  -5  -1   6        343.89        348.03        16.65 o
  -4  -1   6        944.34        925.99        35.72 o
  -3  -1   6        941.61        933.99        39.95 o
  -2  -1   6       2223.80       2605.04       118.49 o
  -1  -1   6        546.35        536.23        24.67 o
   0  -1   6        725.45        750.17        33.53 o
   1  -1   6        367.85        451.16        36.94 o
   2  -1   6       1963.24       1917.34       147.25 o
   3  -1   6        537.55        475.30        39.02 o
   4  -1   6        276.79        277.85        25.49 o
   5  -1   6        272.36        248.25        16.55 o
   6  -1   6        158.53        157.65        20.55 o
   7  -1   6        123.67        100.56         9.74 o
   8  -1   6         62.95         63.72         8.55 o
   9  -1   6          1.94         -7.32         7.81 o
  10  -1   6          0.90         -6.05         8.62 o
  11  -1   6          2.22         -2.08        12.23 o
 -12   0   6          0.58          3.38        14.31 o
 -11   0   6          1.98         19.51        13.27 o
 -10   0   6         15.46         12.91         8.23 o
  -9   0   6          1.22         -5.44         8.10 o
  -8   0   6        347.31        398.31        27.36 o
  -7   0   6        445.26        493.21        32.00 o
  -6   0   6         27.72         30.05         5.02 o
  -5   0   6        639.35        628.45        23.16 o
  -4   0   6       1176.27       1183.25        42.07 o
  -3   0   6        354.20        362.34        15.13 o
  -2   0   6       2320.52       2311.61        88.76 o
  -1   0   6       1093.42       1186.56        65.93 o
   0   0   6        422.96        473.48        27.50 o
   1   0   6        906.57        961.07        53.61 o
   2   0   6       1235.56       1235.21        95.74 o
   3   0   6         84.09         73.62         9.89 o
   4   0   6        831.14        764.33        60.35 o
   5   0   6         33.77         40.24         7.80 o
   6   0   6        182.16        162.08        17.43 o
   7   0   6         17.92         16.91        10.15 o
   8   0   6          1.60        -10.15        10.67 o
   9   0   6          0.28         14.75        10.54 o
  10   0   6         46.15         47.68         9.94 o
  11   0   6          0.02          4.94        12.23 o
 -12   1   6          9.93         21.59        14.83 o
 -11   1   6          9.21         18.47        13.01 o
 -10   1   6          2.92         -2.93         7.75 o
  -9   1   6         75.51         79.91         8.06 o
  -8   1   6         23.90         39.16         6.22 o
  -7   1   6        323.87        346.12        15.37 o
  -6   1   6        470.82        472.54        21.42 o
  -5   1   6        294.89        303.66        14.28 o
  -4   1   6        872.05        882.95        32.36 o
  -3   1   6       1142.04       1088.16        36.39 o
  -2   1   6       2286.46       2531.69        97.86 o
  -1   1   6        483.40        475.72        22.71 o
   0   1   6        636.36        652.51        40.18 o
   1   1   6        320.16        380.92        24.37 o
   2   1   6       1850.98       1922.02       147.25 o
   3   1   6        460.80        482.58        39.80 o
   4   1   6        279.49        289.55        24.97 o
   5   1   6        255.09        228.57        17.00 o
   6   1   6        230.14        257.19        16.63 o
   7   1   6        128.71        134.24        15.09 o
   8   1   6         84.55         80.39        13.27 o
   9   1   6          6.99         -3.12        11.71 o
  10   1   6          1.06         14.57        11.71 o
  11   1   6          2.90        -12.23        12.23 o
 -12   2   6         10.50          5.98        13.79 o
 -11   2   6         11.94         23.13        12.23 o
 -10   2   6         38.88         54.43         8.97 o
  -9   2   6          8.48          1.37         6.29 o
  -8   2   6         30.63         43.48         6.54 o
  -7   2   6        119.48        128.51         8.76 o
  -6   2   6         48.22         48.89         5.42 o
  -5   2   6        447.19        449.95        19.75 o
  -4   2   6        847.14        822.02        33.36 o
  -3   2   6         24.66         23.94         3.46 o
  -2   2   6        982.61        961.39        37.76 o
  -1   2   6       1140.65       1162.47        43.95 o
   0   2   6        456.86        464.48        27.31 o
   1   2   6        448.74        480.62        30.26 o
   2   2   6        319.44        358.46        20.33 o
   3   2   6        143.58        141.52        14.57 o
   4   2   6         87.20        103.80        14.31 o
   5   2   6        384.75        374.36        29.92 o
   6   2   6         44.73         45.57         7.88 o
   7   2   6        554.04        535.40        42.66 o
   8   2   6         11.65         19.25        10.93 o
  11   2   6          1.18          1.56        12.49 o
 -12   3   6         22.62         12.49        14.31 o
 -11   3   6         19.98         32.38         9.69 o
 -10   3   6         21.86         20.80         8.42 o
  -9   3   6         62.79         89.14         8.37 o
  -8   3   6          6.69          8.43         6.01 o
  -7   3   6        232.69        241.48        12.08 o
  -6   3   6        305.63        306.22        12.65 o
  -5   3   6         37.00         33.48         9.16 o
  -4   3   6        192.48        204.63        10.21 o
  -3   3   6       2373.55       2409.42        89.22 o
  -2   3   6         39.05         38.24         3.77 o
  -1   3   6        418.27        391.83        16.80 o
   0   3   6        706.13        749.55        29.67 o
   1   3   6        463.86        572.96        30.72 o
   2   3   6        589.98        647.00        45.78 o
   3   3   6        694.06        651.13        38.08 o
   4   3   6        333.76        371.24        31.22 o
   5   3   6        416.99        400.64        34.34 o
   6   3   6        143.09        143.26        12.73 o
   7   3   6         16.89          1.80         7.94 o
   8   3   6         25.31         20.55        11.45 o
 -12   4   6          0.07          4.94        20.55 o
 -11   4   6         34.26         33.79        14.25 o
 -10   4   6         38.44         63.51        13.78 o
  -9   4   6        101.07        116.74        12.00 o
  -8   4   6        110.34        118.04        11.52 o
  -7   4   6        250.25        229.57        15.51 o
  -6   4   6        109.54         87.42         9.70 o
  -5   4   6        219.60        233.14        15.41 o
  -4   4   6        234.10        220.32        10.63 o
  -3   4   6        327.32        306.30        12.13 o
  -2   4   6        577.92        551.15        21.59 o
  -1   4   6        562.22        590.57        23.61 o
   0   4   6        137.58        139.00         6.69 o
   1   4   6        386.88        353.93        24.00 o
   2   4   6        724.40        791.54        46.35 o
   3   4   6        255.57        271.66        28.88 o
   4   4   6        224.10        226.86        21.07 o
   5   4   6        172.79        161.29        17.95 o
   6   4   6         43.63         34.99         8.42 o
   7   4   6         72.22         84.39        10.75 o
 -12   5   6          5.56         18.92        15.81 o
 -11   5   6         19.71         15.31        14.31 o
 -10   5   6         45.97         27.12        13.61 o
  -9   5   6         57.16         67.06        13.86 o
  -8   5   6        166.99        149.69        13.04 o
  -7   5   6          7.71          1.60         7.99 o
  -6   5   6        185.63        177.33        13.17 o
  -5   5   6        136.89        141.98        10.91 o
  -4   5   6        128.22        130.68         9.66 o
  -3   5   6        701.02        675.84        33.86 o
  -2   5   6         60.81         66.40         6.75 o
  -1   5   6        655.70        617.97        30.56 o
   0   5   6        623.35        602.72        27.91 o
   1   5   6         42.62         56.54         5.55 o
   2   5   6        253.31        253.01        16.17 o
   3   5   6         83.85        109.46         9.18 o
   4   5   6        270.35        270.56        25.23 o
   5   5   6         90.41         71.28        12.23 o
   6   5   6         94.27        108.24        11.54 o
   7   5   6          2.12        -11.19        15.09 o
   8   5   6         26.67         35.12        16.65 o
   9   5   6         10.25        -16.91        24.45 o
 -11   6   6         11.15         12.47        15.08 o
 -10   6   6         31.20         46.43        14.72 o
  -9   6   6          9.21         10.28        12.88 o
  -8   6   6         94.83        105.42        12.68 o
  -7   6   6         67.11         62.10        10.69 o
  -6   6   6         79.18         59.17        11.49 o
  -5   6   6         66.88         62.22         8.65 o
  -4   6   6        236.45        212.16        14.46 o
  -3   6   6         67.64         61.58         7.84 o
  -2   6   6        749.36        720.21        34.07 o
  -1   6   6        296.19        306.54        16.91 o
   0   6   6        482.82        477.06        24.27 o
   1   6   6        226.58        241.64        14.16 o
   2   6   6         92.82        113.86         9.81 o
   3   6   6          8.71          6.76         9.63 o
   4   6   6        253.16        265.36        23.93 o
   5   6   6          0.57         -3.27         8.16 o
   6   6   6         59.81         53.85        17.69 o
   7   6   6        127.98        138.40        23.41 o
   9   6   6          7.26         39.28        27.05 o
 -11   7   6          3.83         10.74        15.71 o
 -10   7   6          2.92        -14.33        14.33 o
  -9   7   6         23.08         23.54        14.25 o
  -8   7   6         52.08         38.22        13.41 o
  -7   7   6         49.26         47.81        10.00 o
  -6   7   6        235.30        214.73        17.25 o
  -5   7   6         21.03          1.35         7.84 o
  -4   7   6        403.72        359.42        20.36 o
  -3   7   6        164.67        163.18        11.91 o
  -2   7   6        436.73        417.55        23.32 o
  -1   7   6        313.08        320.91        18.87 o
   0   7   6        543.58        532.89        25.62 o
   1   7   6        378.89        367.18        19.27 o
   2   7   6        212.53        195.38        14.25 o
   3   7   6        198.40        208.38        19.51 o
   4   7   6        125.37        129.30        16.65 o
   5   7   6        200.47        200.16        16.23 o
   6   7   6         39.02         30.70        18.21 o
   9   7   6          6.73         -7.80        27.57 o
 -10   8   6         22.45         30.86        16.09 o
  -9   8   6         22.53         37.72        31.74 o
  -8   8   6         27.03          4.81        13.13 o
  -7   8   6         48.21         36.45        12.97 o
  -6   8   6         87.56         59.87        11.78 o
  -5   8   6        227.45        235.82        15.71 o
  -4   8   6          6.58          1.95         8.06 o
  -3   8   6         19.43         16.64         7.92 o
  -2   8   6         12.17         22.67         7.78 o
  -1   8   6        432.07        420.75        23.02 o
   0   8   6        176.26        183.06        11.85 o
   1   8   6        390.46        437.57        27.41 o
   2   8   6        683.18        689.93        55.41 o
   3   8   6          9.14          6.76        12.23 o
   4   8   6        104.11        118.63        16.65 o
   5   8   6         42.64         41.88        20.29 o
   8   8   6          4.29          5.20        30.70 o
   9   8   6         18.73         10.41        30.70 o
 -10   9   6         19.20         27.47        17.10 o
  -9   9   6         16.66          7.93        16.00 o
  -8   9   6         24.23         14.83        14.25 o
  -7   9   6         44.77         35.70        14.16 o
  -6   9   6        119.76        109.84        15.71 o
  -5   9   6          6.48         12.98         9.31 o
  -4   9   6         82.62         84.30        10.90 o
  -3   9   6        177.32        162.32        12.98 o
  -2   9   6         11.62          8.71         9.78 o
  -1   9   6         42.27         44.90         8.17 o
   0   9   6         97.10         82.19        12.18 o
   1   9   6         61.93         66.02        11.00 o
   2   9   6        242.87        271.08        27.57 o
   3   9   6         91.43        122.27        18.47 o
   8   9   6          8.25         27.05        32.26 o
  -9  10   6          8.71         10.18        16.64 o
  -8  10   6         13.04         15.54        15.72 o
  -7  10   6         11.62          5.95        30.57 o
  -6  10   6          8.75         16.56        14.07 o
  -5  10   6         80.03         52.75        14.74 o
  -4  10   6         24.13         29.05        10.10 o
  -3  10   6         13.62         19.61         9.19 o
  -2  10   6        114.07        101.24        11.17 o
  -1  10   6        208.17        205.77        18.86 o
   0  10   6         86.59         66.38        12.31 o
   1  10   6         40.70         40.84        17.17 o
   2  10   6         22.76         -0.26        15.09 o
  -8  11   6          4.43         11.73        16.82 o
  -7  11   6         14.34         -0.08        15.54 o
  -6  11   6         27.53         34.42        15.97 o
  -5  11   6          4.90         14.06        14.23 o
  -4  11   6         14.29          6.18        10.54 o
  -3  11   6        127.27        125.55        15.36 o
  -2  11   6          6.23          8.42        11.88 o
  -1  11   6         48.55         31.98        12.30 o
   0  11   6         31.84         31.07        32.78 o
   1  11   6         21.84         26.01        18.21 o
  -7  12   6          0.37        -16.73        16.73 o
  -6  12   6          9.31         10.42        16.63 o
  -5  12   6         13.22          2.13        15.59 o
  -4  12   6         47.23         25.63        15.33 o
  -3  12   6          5.81         11.23        13.94 o
  -2  12   6         47.84         54.05        14.56 o
  -1  12   6          5.21          1.41        12.68 o
   0  12   6          1.59         14.83        20.55 o
  -5  13   6          1.03          7.86        16.89 o
  -4  13   6          4.02          3.99        15.68 o
  -3  13   6          0.55        -14.36        14.36 o
  -2  13   6          9.42        -13.60        13.60 o
  -1  13   6          7.63         21.59        23.15 o
  -2  14   6          3.84          1.31        15.50 o
  -6 -12   7         23.06         20.55        17.95 o
  -5 -12   7          4.03        -16.39        16.39 o
   2 -12   7         33.94         80.39        20.55 o
   3 -12   7          4.37         22.37        18.99 o
   4 -12   7          0.11        -15.35        18.47 o
  -8 -11   7         10.36         16.65        18.99 o
  -7 -11   7          6.66          4.94        17.43 o
  -6 -11   7          1.64          7.80        16.39 o
  -5 -11   7         25.56         10.93        15.61 o
  -4 -11   7          8.74         18.09        12.84 o
  -3 -11   7          4.39         12.23        25.23 o
  -2 -11   7         11.02          5.72        24.71 o
  -1 -11   7          6.50        -22.63        22.63 o
   0 -11   7         47.04         48.39        26.01 o
   1 -11   7         52.79         64.23        14.22 o
   2 -11   7         15.19         -7.93        13.18 o
   3 -11   7         19.88         19.52        14.11 o
   4 -11   7         13.01          9.10        16.91 o
   5 -11   7          7.64         -1.56        17.43 o
   6 -11   7         18.76         42.14        21.33 o
  -9 -10   7          7.59         35.38        20.29 o
  -8 -10   7         12.57          0.26        17.43 o
  -7 -10   7          5.78          3.38        16.13 o
  -6 -10   7         10.57         -2.23        13.15 o
  -5 -10   7         10.99          2.96        12.55 o
  -4 -10   7         12.68         17.59        19.38 o
  -3 -10   7         68.57         72.32        24.45 o
  -2 -10   7          6.30         14.57        21.33 o
  -1 -10   7         39.59         39.28        23.15 o
   0 -10   7         34.03         47.46        11.84 o
   1 -10   7         26.34         22.65        13.79 o
   2 -10   7         33.60         33.33        12.71 o
   3 -10   7        104.86        110.19        16.38 o
   4 -10   7          7.42          4.55        13.64 o
   5 -10   7         24.64         22.84        15.09 o
   6 -10   7         10.00         -5.46        17.95 o
   7 -10   7          9.79         10.93        18.73 o
  -9  -9   7          4.72          7.80        18.47 o
  -8  -9   7          1.27        -16.44        36.16 o
  -7  -9   7          4.92          1.60        12.88 o
  -6  -9   7         15.11         18.91        12.58 o
  -5  -9   7         66.37         88.21        13.85 o
  -4  -9   7          6.90         23.93        11.27 o
  -3  -9   7         35.35         48.13        22.11 o
  -2  -9   7        119.17        101.72        24.97 o
  -1  -9   7         16.43         31.64         9.49 o
   0  -9   7         14.27         12.97        14.70 o
   1  -9   7         84.16         95.43        13.12 o
   2  -9   7         46.56         36.54        11.45 o
   3  -9   7         65.81         66.47        13.92 o
   4  -9   7         54.66         65.29        14.16 o
   5  -9   7         12.93         17.25        13.41 o
   6  -9   7          4.18          8.56        14.46 o
   7  -9   7         13.69          1.56        17.69 o
 -10  -8   7          1.26         11.97        18.73 o
  -9  -8   7          6.26         -1.30        17.17 o
  -8  -8   7          0.92        -16.39        16.39 o
  -7  -8   7         18.30         29.41        17.82 o
  -6  -8   7         56.32         46.34        12.64 o
  -5  -8   7         45.67         33.84        11.49 o
  -4  -8   7          5.66         -1.91        13.40 o
  -3  -8   7         34.38         17.95        18.99 o
  -2  -8   7          4.00          9.45         8.14 o
  -1  -8   7        264.51        294.88        20.82 o
   0  -8   7         37.38         35.99        10.20 o
   1  -8   7         79.52         87.40        12.41 o
   2  -8   7        291.04        307.53        23.67 o
   3  -8   7         75.53         65.27        12.28 o
   4  -8   7         34.08         29.79        12.05 o
   5  -8   7         11.02         -4.53        13.53 o
   6  -8   7         21.73         16.82        16.91 o
   7  -8   7          0.99          5.57        14.37 o
   8  -8   7         35.60         15.87        18.73 o
 -11  -7   7          6.21          4.68        19.77 o
 -10  -7   7         16.26         16.13        17.95 o
  -9  -7   7         21.38         21.59        16.39 o
  -8  -7   7         42.49         44.02        17.04 o
  -7  -7   7         92.93         89.22        20.68 o
  -6  -7   7         56.22         51.75        12.09 o
  -5  -7   7          7.20          2.79        14.18 o
  -4  -7   7        320.12        308.24        41.36 o
  -3  -7   7        226.56        228.68        28.35 o
  -2  -7   7         10.43          3.32         8.06 o
  -1  -7   7        134.69        127.47        13.43 o
   0  -7   7        433.58        405.47        28.19 o
   1  -7   7        152.46        165.17        15.35 o
   2  -7   7        258.41        255.15        25.75 o
   3  -7   7          3.93          3.25        13.79 o
   4  -7   7        471.29        479.90        31.43 o
   5  -7   7         16.01          4.57        11.97 o
   6  -7   7         11.44         35.49        12.88 o
   7  -7   7         48.45         64.04        14.86 o
   8  -7   7         11.79         20.92        14.86 o
   9  -7   7         18.46         38.50        19.77 o
 -11  -6   7          3.45         17.17        18.47 o
 -10  -6   7         16.97         -6.76        16.39 o
  -9  -6   7         40.01         27.05        15.61 o
  -8  -6   7         34.51         15.58        11.97 o
  -7  -6   7         52.07         79.33        20.94 o
  -6  -6   7         95.58        109.90        21.72 o
  -5  -6   7        126.91        118.28        13.13 o
  -4  -6   7         53.70         79.09        17.95 o
  -3  -6   7        329.39        359.17        35.64 o
  -2  -6   7         85.56         78.83        18.21 o
  -1  -6   7        509.09        532.72        31.74 o
   0  -6   7        432.22        448.10        25.38 o
   1  -6   7         34.07         17.21         8.19 o
   2  -6   7        352.55        355.35        25.56 o
   3  -6   7        193.34        182.74        29.79 o
   4  -6   7          8.70         -2.15        12.62 o
   5  -6   7        166.84        182.67        16.70 o
   6  -6   7         43.74         47.99        12.55 o
   7  -6   7         28.38         52.01        13.35 o
   8  -6   7         23.68         30.99        18.99 o
   9  -6   7          5.05         30.96        17.69 o
 -11  -5   7          2.33         11.97        17.43 o
 -10  -5   7          3.86         18.99        15.87 o
  -9  -5   7          1.63        -14.05        14.05 o
  -8  -5   7        124.39        170.42        16.10 o
  -7  -5   7         32.27         20.97        10.39 o
  -6  -5   7         64.16         59.82        10.73 o
  -5  -5   7        480.24        457.41        30.98 o
  -4  -5   7         50.15         42.02        10.93 o
  -3  -5   7        107.66        121.17        18.47 o
  -2  -5   7        520.23        543.05        31.79 o
  -1  -5   7        353.98        359.99        23.81 o
   0  -5   7        298.88        324.18        24.06 o
   1  -5   7        209.52        224.41        16.81 o
   2  -5   7        384.20        397.47        27.06 o
   3  -5   7        545.75        554.84        37.59 o
   4  -5   7        185.53        204.54        16.41 o
   5  -5   7         33.22         32.50        10.32 o
   6  -5   7        108.88        114.37        13.98 o
   7  -5   7         18.96         28.53        12.77 o
   8  -5   7         30.49         32.76        13.99 o
   9  -5   7         23.89         19.25        16.13 o
 -12  -4   7          0.36        -13.27        15.87 o
 -11  -4   7          2.59        -10.52        11.30 o
 -10  -4   7         11.79          6.12        10.30 o
  -9  -4   7         60.64         62.69        14.83 o
  -8  -4   7         42.71         49.41         8.67 o
  -7  -4   7         33.58         34.20         7.96 o
  -6  -4   7        331.36        341.86        18.99 o
  -5  -4   7        136.81        136.33        10.12 o
  -4  -4   7        150.73        153.22        11.92 o
  -3  -4   7        282.45        243.77        31.74 o
  -2  -4   7         29.85         27.82         8.06 o
  -1  -4   7        175.44        172.43        12.87 o
   0  -4   7       1402.81       1463.79        87.83 o
   1  -4   7        193.94        211.23        13.16 o
   2  -4   7        285.11        283.51        21.49 o
   3  -4   7        156.25        181.94        15.66 o
   4  -4   7        176.13        214.83        17.17 o
   5  -4   7        121.43        103.80        16.13 o
   6  -4   7        156.60        150.63        17.43 o
   7  -4   7         28.49         14.57        13.01 o
   8  -4   7         39.29         34.34        15.09 o
   9  -4   7         53.94         40.58        16.39 o
  10  -4   7          0.40        -11.45        15.87 o
 -12  -3   7          2.26          4.68        15.35 o
 -11  -3   7         27.17         15.61        14.31 o
 -10  -3   7          6.97         -9.19         9.19 o
  -9  -3   7          5.64         -1.83        20.42 o
  -8  -3   7         48.26         57.61         7.83 o
  -7  -3   7         83.09         76.38         7.34 o
  -6  -3   7        155.70        154.65        11.34 o
  -5  -3   7        375.76        389.67        21.01 o
  -4  -3   7        309.06        289.45        15.44 o
  -3  -3   7        727.00        756.24        34.95 o
  -2  -3   7        152.53        165.11        12.66 o
  -1  -3   7        112.71        121.28        10.19 o
   0  -3   7        228.29        214.44        16.13 o
   1  -3   7        474.28        494.54        27.01 o
   2  -3   7        158.12        166.59         8.52 o
   3  -3   7        271.43        260.51        17.55 o
   4  -3   7        368.78        348.73        30.05 o
   5  -3   7         14.58          3.11         5.58 o
   6  -3   7        131.04        110.28        13.27 o
   7  -3   7        162.55        172.19        28.09 o
   8  -3   7         16.37         11.01         8.03 o
   9  -3   7          1.30         -8.28         8.28 o
  10  -3   7         23.45         11.59         9.47 o
 -12  -2   7          9.64          6.76        15.87 o
 -11  -2   7          0.01         -7.80        14.57 o
 -10  -2   7          0.53         -6.60         9.01 o
  -9  -2   7        155.74        163.62        11.80 o
  -8  -2   7         16.05         10.65         7.66 o
  -7  -2   7         32.09         30.12         7.02 o
  -6  -2   7        635.65        579.44        26.22 o
  -5  -2   7        100.39        109.16         7.39 o
  -4  -2   7        482.62        482.44        27.24 o
  -3  -2   7        141.16        126.85         6.26 o
  -2  -2   7        117.60        119.96         6.53 o
  -1  -2   7       1414.28       1427.16        65.88 o
   0  -2   7          9.63         11.98         5.81 o
   1  -2   7        276.99        308.28        49.30 o
   2  -2   7        610.25        661.10        67.51 o
   3  -2   7        338.55        312.70        31.22 o
   4  -2   7         58.99         47.61        10.41 o
   5  -2   7        485.80        410.27        35.64 o
   6  -2   7        210.59        191.83        13.44 o
   7  -2   7        111.23        101.64        12.88 o
   8  -2   7         42.12         46.56         8.43 o
   9  -2   7         18.96         27.94         9.06 o
  10  -2   7         14.64          7.66         9.18 o
 -12  -1   7          0.32         15.87        14.83 o
 -11  -1   7         11.74         25.23        13.79 o
 -10  -1   7         19.76         25.02        10.54 o
  -9  -1   7         12.69          8.26         7.85 o
  -8  -1   7         39.58         47.37         8.26 o
  -7  -1   7        162.46        166.38        10.51 o
  -6  -1   7         89.70         96.95         8.37 o
  -5  -1   7        319.61        319.67        13.32 o
  -4  -1   7        394.59        405.16        16.27 o
  -3  -1   7        767.79        845.10        39.19 o
  -2  -1   7        420.61        404.92        23.21 o
  -1  -1   7       1282.11       1405.05        63.15 o
   0  -1   7        354.47        360.80        21.89 o
   1  -1   7        559.16        525.77        43.70 o
   2  -1   7         23.26         21.33         7.80 o
   3  -1   7        548.19        540.08        42.66 o
   4  -1   7       1127.89       1043.48        87.16 o
   5  -1   7         79.29         74.40        13.01 o
   6  -1   7        170.41        163.12        16.65 o
   7  -1   7         21.46         14.20         6.92 o
   8  -1   7         40.39         34.78        11.58 o
   9  -1   7         58.10         64.80         9.94 o
  10  -1   7         12.76         21.66         9.61 o
 -12   0   7          8.91         18.47        15.35 o
 -11   0   7         10.89         23.41        14.05 o
 -10   0   7         46.48         59.93        10.87 o
  -9   0   7          1.32         -6.63         7.36 o
  -8   0   7        165.74        162.71        12.48 o
  -7   0   7          5.27          2.40         5.50 o
  -6   0   7         56.52         57.90         5.31 o
  -5   0   7         27.81         28.74         4.40 o
  -4   0   7        232.84        234.24        11.21 o
  -3   0   7        899.79        907.49        36.12 o
  -2   0   7          4.97         -1.55         5.95 o
  -1   0   7        128.05        133.22        10.48 o
   0   0   7        858.56        895.32        50.38 o
   1   0   7          6.70         13.31         5.06 o
   2   0   7        832.10        843.42        66.60 o
   3   0   7         18.62          8.32         7.80 o
   4   0   7        158.20        156.09        16.65 o
   5   0   7        252.67        250.01        24.19 o
   6   0   7          9.48         -9.89         9.89 o
   7   0   7         61.57         64.77        12.75 o
   8   0   7        179.32        186.27        21.07 o
   9   0   7          0.38          1.89         8.58 o
  10   0   7          0.15          4.84         9.25 o
 -12   1   7          0.22          2.34        15.09 o
 -11   1   7          7.77         15.56        10.99 o
 -10   1   7         16.72         34.43        13.27 o
  -9   1   7         15.72         14.85         9.54 o
  -8   1   7         67.00         83.97         7.57 o
  -7   1   7        207.16        228.74        10.94 o
  -6   1   7        110.02        114.18         8.60 o
  -5   1   7        253.28        252.01        11.79 o
  -4   1   7        351.00        350.48        14.66 o
  -3   1   7        775.90        796.36        29.42 o
  -2   1   7        567.56        529.96        21.72 o
  -1   1   7       1142.65       1250.44        74.66 o
   0   1   7        341.80        361.04        21.98 o
   1   1   7        561.14        546.04        31.36 o
   2   1   7         19.64         20.81         8.06 o
   3   1   7        477.33        493.77        42.92 o
   4   1   7       1296.30       1182.66        87.16 o
   5   1   7         95.45         94.96        12.75 o
   6   1   7        129.59         90.80        15.35 o
   7   1   7          6.16         -0.78        10.67 o
   8   1   7         38.98         63.99        13.27 o
   9   1   7         49.83         52.03        14.57 o
  10   1   7         15.14         16.13        11.97 o
 -12   2   7          7.29         -6.50        14.83 o
 -11   2   7          0.25          2.61        19.25 o
 -10   2   7          0.79          2.93         8.17 o
  -9   2   7        161.35        184.82        11.09 o
  -8   2   7         13.22         14.82         6.15 o
  -7   2   7         15.94         22.45         5.92 o
  -6   2   7        693.07        702.54        26.45 o
  -5   2   7        111.51        118.63         7.46 o
  -4   2   7        583.54        586.05        20.63 o
  -3   2   7         76.12         71.35         5.13 o
  -2   2   7        118.39        118.12         6.67 o
  -1   2   7       1329.14       1381.12        61.22 o
   0   2   7          1.93         -3.84         5.24 o
   1   2   7        276.70        326.14        19.68 o
   2   2   7        706.72        749.22        40.19 o
   3   2   7        393.47        426.39        32.00 o
   4   2   7         55.35         43.18        10.15 o
   5   2   7        447.13        409.75        35.12 o
   6   2   7        215.76        182.63        20.03 o
   7   2   7        110.75        116.81        15.61 o
   8   2   7         22.85         16.65        12.23 o
 -12   3   7          1.94        -11.34        11.62 o
 -11   3   7         25.11         11.81        10.63 o
 -10   3   7          6.05          2.95         8.36 o
  -9   3   7          4.70          0.37         6.69 o
  -8   3   7         40.79         50.48         7.12 o
  -7   3   7         88.75         89.07         7.49 o
  -6   3   7        165.73        177.12         9.78 o
  -5   3   7        412.26        401.19        17.35 o
  -4   3   7        287.97        261.71        12.75 o
  -3   3   7        670.06        694.59        28.82 o
  -2   3   7        154.46        153.45         8.15 o
  -1   3   7        115.75        114.08         6.43 o
   0   3   7        225.33        226.74        15.36 o
   1   3   7        630.05        672.75        44.48 o
   2   3   7        149.67        162.91        12.32 o
   3   3   7        327.90        347.90        19.31 o
   4   3   7        316.24        299.44        29.66 o
   5   3   7          8.30         17.69         9.63 o
   6   3   7         88.98         76.60        10.75 o
   7   3   7        158.12        149.33        18.73 o
   8   3   7         16.19         12.23        11.97 o
 -12   4   7          1.66         -1.56        20.29 o
 -11   4   7          4.42          8.82        14.31 o
 -10   4   7          8.33        -10.65        12.58 o
  -9   4   7         43.62         29.80        12.66 o
  -8   4   7         36.28         34.67         9.70 o
  -7   4   7         51.61         58.10         9.12 o
  -6   4   7        335.64        322.02        19.12 o
  -5   4   7        158.00        162.65        11.26 o
  -4   4   7        114.57        127.56        10.36 o
  -3   4   7        329.67        305.14        16.41 o
  -2   4   7         27.92         25.60         4.13 o
  -1   4   7        150.36        149.12         9.09 o
   0   4   7       1480.57       1525.28        58.29 o
   1   4   7        188.74        210.30        14.81 o
   2   4   7        314.95        326.59        19.68 o
   3   4   7        193.59        208.61        14.13 o
   4   4   7        152.50        163.12        19.25 o
   5   4   7        166.53        160.77        16.65 o
   6   4   7        130.44        121.11        12.68 o
   7   4   7         28.23         31.93         9.80 o
 -11   5   7          2.36        -14.25        14.25 o
 -10   5   7          9.03         10.13        13.70 o
  -9   5   7          0.94         -7.03        14.31 o
  -8   5   7        138.74        138.60        13.21 o
  -7   5   7         20.98         13.14         8.78 o
  -6   5   7         53.20         53.68         8.99 o
  -5   5   7        495.21        480.10        24.82 o
  -4   5   7         70.32         53.83        11.77 o
  -3   5   7        103.08        112.68         9.50 o
  -2   5   7        481.27        484.02        25.60 o
  -1   5   7        382.25        352.67        18.92 o
   0   5   7        370.72        384.61        18.97 o
   1   5   7        204.39        206.18        15.44 o
   2   5   7        370.01        413.59        25.01 o
   3   5   7        494.63        495.51        46.95 o
   4   5   7        178.90        165.72        19.51 o
   5   5   7         46.05         49.95        11.45 o
   6   5   7         99.11         86.09        11.83 o
   7   5   7         17.30         29.92        17.43 o
 -11   6   7          4.50         22.11        15.82 o
 -10   6   7         24.98         32.52        15.08 o
  -9   6   7         52.84         49.40        18.99 o
  -8   6   7         37.72         34.95        12.97 o
  -7   6   7         47.78         60.88        10.36 o
  -6   6   7         70.01         74.76        10.31 o
  -5   6   7        131.08        115.84        10.86 o
  -4   6   7         38.58         35.13         8.03 o
  -3   6   7        313.42        322.61        18.96 o
  -2   6   7         91.31         92.12         8.74 o
  -1   6   7        501.05        470.88        25.11 o
   0   6   7        340.89        334.96        19.57 o
   1   6   7         37.12         31.53         5.73 o
   2   6   7        348.35        375.35        23.36 o
   3   6   7        167.88        174.30        19.25 o
   4   6   7          5.19         -5.20        10.41 o
   5   6   7        152.96        138.40        18.73 o
   6   6   7         54.03         61.65        19.25 o
   7   6   7         30.17          8.32        18.47 o
 -11   7   7          7.01          7.67        16.19 o
 -10   7   7         15.24         18.16        15.50 o
  -9   7   7         21.04         19.51        14.35 o
  -8   7   7         46.68         45.20        16.91 o
  -7   7   7         90.86         86.01        14.62 o
  -6   7   7         65.99         61.30        10.09 o
  -5   7   7          1.69         -8.05         8.05 o
  -4   7   7        292.97        262.51        17.02 o
  -3   7   7        202.66        203.61        15.68 o
  -2   7   7         38.00         24.14         7.43 o
  -1   7   7        175.05        177.19        12.88 o
   0   7   7        436.26        435.51        22.07 o
   1   7   7         96.23        111.39        21.07 o
   2   7   7        220.87        223.62        16.91 o
   3   7   7         10.14         27.05        12.23 o
   4   7   7        431.00        391.80        38.24 o
   5   7   7         13.29          1.30        11.45 o
   9   7   7         19.78         48.13        32.26 o
 -10   8   7          0.13          7.90        16.46 o
  -9   8   7          6.40          9.59        15.07 o
  -8   8   7          3.04        -13.76        13.76 o
  -7   8   7         19.73         33.88        15.09 o
  -6   8   7         43.50         38.71        10.34 o
  -5   8   7         38.99         23.24        11.69 o
  -4   8   7         11.38         10.10         8.70 o
  -3   8   7         46.97         33.42         8.70 o
  -2   8   7          5.10         -2.05         7.53 o
  -1   8   7        251.50        254.64        16.37 o
   0   8   7         71.10         87.47        10.96 o
   1   8   7         81.65         92.72        11.36 o
   2   8   7        272.09        271.08        29.66 o
   3   8   7         48.65         43.44        14.83 o
   4   8   7         34.12         22.63        13.53 o
  -9   9   7          6.31         -1.25        16.17 o
  -8   9   7          4.19          0.18        14.87 o
  -7   9   7          7.51          3.61        13.78 o
  -6   9   7         14.38          5.02        12.87 o
  -5   9   7         64.50         67.81        11.21 o
  -4   9   7         11.57         16.92         9.46 o
  -3   9   7         25.44         18.44         9.23 o
  -2   9   7        155.31        144.94        12.20 o
  -1   9   7         16.23         14.14        12.75 o
   0   9   7         10.97          9.05        10.19 o
   1   9   7         84.30         99.68        12.44 o
   2   9   7         56.29         36.68        15.61 o
   3   9   7         66.42         77.53        17.17 o
  -9  10   7         10.65         -1.11        18.21 o
  -8  10   7         13.43         10.52        15.90 o
  -7  10   7          8.69         11.45        14.89 o
  -6  10   7         10.84         -0.58        13.84 o
  -5  10   7         11.45         -6.80        13.15 o
  -4  10   7          4.93         17.88        10.28 o
  -3  10   7         72.29         59.89        10.74 o
  -2  10   7          7.43          7.63        11.62 o
  -1  10   7         49.23         33.15        12.00 o
   0  10   7         40.90         63.91        12.59 o
   1  10   7         22.76         15.09        17.17 o
   2  10   7         26.88         38.50        16.65 o
  -8  11   7         12.41         27.17        17.73 o
  -7  11   7          9.40         16.74        16.36 o
  -6  11   7          1.90          1.84        15.15 o
  -5  11   7         26.39         28.57        14.74 o
  -4  11   7          8.47         -7.54        19.12 o
  -3  11   7          4.98          4.58        13.19 o
  -2  11   7         13.47         -5.08        12.05 o
  -1  11   7          8.32          3.00        12.05 o
   0  11   7         39.61         49.43        21.07 o
   1  11   7         63.08         60.87        20.55 o
  -6  12   7         20.07          1.91        16.63 o
  -5  12   7          5.66         -1.22        15.43 o
  -4  12   7         20.73          4.36        14.75 o
  -3  12   7         16.30         10.40        14.24 o
  -2  12   7          0.83        -11.42        12.84 o
  -1  12   7         17.62         -2.58        13.03 o
   0  12   7         36.30         33.30        22.11 o
  -4  13   7          8.52          1.41        16.39 o
  -3  13   7          5.69         -2.32        14.85 o
  -2  13   7         18.36         32.91        30.05 o
  -1  13   7         40.36         67.38        26.01 o
   2 -12   8          3.71         12.23        17.69 o
   3 -12   8          3.76        -18.21        18.21 o
  -7 -11   8          0.48         -8.32        17.95 o
  -6 -11   8          8.50          6.50        17.43 o
   1 -11   8         45.02         65.29        17.43 o
   2 -11   8         17.14          4.94        16.13 o
   3 -11   8          3.60         18.73        17.17 o
   4 -11   8          5.67         30.70        18.73 o
   5 -11   8         28.87         32.52        20.03 o
  -8 -10   8         29.26         22.89        18.21 o
  -7 -10   8         11.26         29.40        17.43 o
  -6 -10   8         17.67         -1.30        16.39 o
  -5 -10   8          6.21         17.69        26.01 o
  -4 -10   8          2.47          9.63        24.45 o
  -3 -10   8          4.77          3.64        24.45 o
  -2 -10   8         14.83         33.56        22.63 o
  -1 -10   8          9.61          4.68        22.89 o
   0 -10   8          3.41         -2.10        11.08 o
   1 -10   8         67.09         63.45        14.09 o
   2 -10   8         37.11         12.32        20.16 o
   3 -10   8         17.25         20.09        13.88 o
   4 -10   8         24.54         58.53        18.47 o
   5 -10   8          6.72         20.55        18.21 o
   6 -10   8          7.74         26.27        19.51 o
  -9  -9   8          3.45        -16.13        17.95 o
  -8  -9   8          2.01        -16.91        16.91 o
  -7  -9   8         32.48         19.79        14.09 o
  -6  -9   8         58.97         55.57        14.34 o
  -5  -9   8         11.16         53.85        25.23 o
  -4  -9   8         56.13         79.09        26.27 o
  -3  -9   8         83.30         88.20        24.19 o
  -2  -9   8         86.94         79.87        23.93 o
  -1  -9   8         92.95         99.31        16.52 o
   0  -9   8         23.47         17.22        10.87 o
   1  -9   8         51.50         58.44        12.48 o
   2  -9   8         28.61         15.39        14.70 o
   3  -9   8         50.92         63.99        13.92 o
   4  -9   8         44.43         50.82        14.08 o
   5  -9   8         15.51          2.65        13.85 o
   6  -9   8         19.55         18.73        18.21 o
   7  -9   8          8.03         29.92        19.51 o
 -10  -8   8          6.50         11.45        19.51 o
  -9  -8   8          5.34         -5.20        16.91 o
  -8  -8   8         21.78         14.89        14.22 o
  -7  -8   8         30.32         13.43        13.31 o
  -6  -8   8          4.34         -8.09        11.81 o
  -5  -8   8        142.95        122.79        27.05 o
  -4  -8   8         73.38         72.32        24.19 o
  -3  -8   8        135.20        145.17        26.79 o
  -2  -8   8         46.61         25.91        17.82 o
  -1  -8   8          7.93          6.99         9.03 o
   0  -8   8        117.44        144.69        21.07 o
   1  -8   8         43.76         37.51        11.21 o
   2  -8   8          7.44          1.04        10.52 o
   3  -8   8         26.49         31.56        12.11 o
   4  -8   8         29.32         12.32        12.13 o
   5  -8   8         12.08        -12.26        12.26 o
   6  -8   8         44.31         52.20        15.00 o
   7  -8   8         25.69         12.49        17.17 o
 -10  -7   8          1.43         22.89        18.21 o
  -9  -7   8          3.82         -9.63        16.13 o
  -8  -7   8          4.28         -8.33        12.45 o
  -7  -7   8         70.03         81.99        14.10 o
  -6  -7   8         40.02         15.50        16.52 o
  -5  -7   8         17.68          7.54        20.03 o
  -4  -7   8        123.22        124.36        24.19 o
  -3  -7   8        146.71        129.30        24.45 o
  -2  -7   8         90.58         72.26        11.45 o
  -1  -7   8        145.10        154.74        14.63 o
   0  -7   8        402.21        418.68        46.82 o
   1  -7   8          2.59          1.75         9.03 o
   2  -7   8        108.70        117.39        13.51 o
   3  -7   8         57.13         51.49        11.68 o
   4  -7   8         39.20         29.90        11.81 o
   5  -7   8        146.17        154.20        17.94 o
   6  -7   8         13.21          1.36        13.03 o
   7  -7   8          3.46         30.96        16.65 o
   8  -7   8          1.82        -11.97        16.39 o
 -11  -6   8         24.03         39.54        19.25 o
 -10  -6   8          6.99          8.58        16.91 o
  -9  -6   8         21.24         13.01        15.61 o
  -8  -6   8         29.67         39.94        13.35 o
  -7  -6   8         57.83         38.21        12.33 o
  -6  -6   8         85.59         86.64        22.11 o
  -5  -6   8         81.22        101.72        22.37 o
  -4  -6   8         63.79         51.77        18.73 o
  -3  -6   8        338.51        321.46        24.37 o
  -2  -6   8        108.05        113.75        12.70 o
  -1  -6   8        523.67        515.83        33.43 o
   0  -6   8         22.04         21.95         8.86 o
   1  -6   8        132.76        130.06        13.47 o
   2  -6   8         92.37         92.26        16.78 o
   3  -6   8        169.20        178.57        32.91 o
   4  -6   8         49.27         37.63        10.87 o
   5  -6   8         35.45         34.05        11.69 o
   6  -6   8         31.16         21.39        12.88 o
   7  -6   8         60.13         49.54        14.78 o
   8  -6   8          1.76         -6.24        16.13 o
 -11  -5   8          0.88          0.26        17.43 o
 -10  -5   8         43.99         27.57        16.91 o
  -9  -5   8         77.64         80.91        17.69 o
  -8  -5   8         26.78         28.04        12.01 o
  -7  -5   8          0.90         -5.78        11.32 o
  -6  -5   8         40.54         47.61        19.25 o
  -5  -5   8         53.77         60.61        18.47 o
  -4  -5   8        139.43        136.92        13.23 o
  -3  -5   8        213.17        225.81        27.83 o
  -2  -5   8         59.70         76.87        13.14 o
  -1  -5   8         88.47        102.70         9.87 o
   0  -5   8         45.33         43.72        10.02 o
   1  -5   8         24.08         25.14         8.59 o
   2  -5   8        268.37        279.32        21.59 o
   3  -5   8         16.11         12.72        10.41 o
   4  -5   8        113.41        109.90        12.92 o
   5  -5   8         34.20         45.30        14.96 o
   6  -5   8         66.57         36.57        15.74 o
   7  -5   8         35.43         21.83        13.21 o
   8  -5   8          6.66         -8.58        15.61 o
   9  -5   8          0.22         12.23        16.39 o
 -11  -4   8         27.67         35.38        17.69 o
 -10  -4   8         18.65         12.23        15.61 o
  -9  -4   8          5.92        -13.01        13.01 o
  -8  -4   8        119.25        100.85        13.53 o
  -7  -4   8         53.18         51.76        11.92 o
  -6  -4   8        116.49         94.46        16.39 o
  -5  -4   8        131.68        142.09        12.93 o
  -4  -4   8         89.29         78.83        13.92 o
  -3  -4   8        232.60        237.46        18.44 o
  -2  -4   8        844.52        800.36        46.85 o
  -1  -4   8         73.90         80.70         9.53 o
   0  -4   8        147.24        128.13        11.40 o
   1  -4   8         26.05         35.00         8.52 o
   2  -4   8          0.44          3.06         7.72 o
   3  -4   8          8.33         15.61        12.49 o
   4  -4   8        273.30        286.51        28.22 o
   5  -4   8         70.79         54.89        13.01 o
   6  -4   8         69.23         73.36        14.57 o
   7  -4   8         18.62         12.75        13.27 o
   8  -4   8         11.33         14.05        15.35 o
   9  -4   8         21.79         23.93        16.65 o
 -12  -3   8         14.90          6.24        16.65 o
 -11  -3   8         10.77         -2.86        15.09 o
 -10  -3   8         14.14         27.57        14.57 o
  -9  -3   8         14.02         14.21        14.83 o
  -8  -3   8          7.70          3.14         9.18 o
  -7  -3   8         62.47         67.47        11.67 o
  -6  -3   8        449.33        428.91        29.41 o
  -5  -3   8        336.79        318.55        18.51 o
  -4  -3   8         48.74         52.90         9.62 o
  -3  -3   8        482.86        480.35        24.46 o
  -2  -3   8          2.55         -4.37         6.62 o
  -1  -3   8        463.12        480.17        32.55 o
   0  -3   8       1020.28       1016.80        56.85 o
   1  -3   8        192.38        210.50        16.61 o
   2  -3   8        323.13        292.93        39.54 o
   3  -3   8         88.54         79.17         9.36 o
   4  -3   8         15.87         21.33         5.97 o
   5  -3   8         68.98         65.00         8.12 o
   6  -3   8         44.56         41.58         7.81 o
   7  -3   8         32.79         32.01         8.71 o
   8  -3   8         38.58         43.34         8.85 o
   9  -3   8          7.75          2.42         8.85 o
 -12  -2   8          0.39         -7.28        15.61 o
 -11  -2   8          9.19          2.08        14.57 o
 -10  -2   8         18.19         23.67        13.79 o
  -9  -2   8         12.81         14.22         9.59 o
  -8  -2   8        230.71        247.28        18.17 o
  -7  -2   8         11.76         11.75        12.62 o
  -6  -2   8         39.59         34.09         6.24 o
  -5  -2   8        243.36        229.65        19.09 o
  -4  -2   8         97.31         93.69         8.57 o
  -3  -2   8        219.19        223.23        13.42 o
  -2  -2   8        229.05        224.08        13.40 o
  -1  -2   8        372.29        382.93        19.66 o
   0  -2   8        624.09        628.61        39.66 o
   1  -2   8        602.08        578.32        47.08 o
   2  -2   8        235.26        191.99        21.33 o
   3  -2   8        234.42        203.18        22.37 o
   4  -2   8          9.19         10.15         9.89 o
   5  -2   8        203.50        210.98        21.59 o
   6  -2   8          0.00         -2.30         6.62 o
   7  -2   8         25.58         19.89         7.75 o
   8  -2   8          6.82         11.45         8.31 o
   9  -2   8         17.38         25.20         9.62 o
  10  -2   8         10.14         20.82        10.10 o
 -12  -1   8          4.44         15.61        16.65 o
 -11  -1   8          7.64        -14.31        14.57 o
 -10  -1   8         15.36         23.72        10.94 o
  -9  -1   8         64.70         69.10        11.19 o
  -8  -1   8         55.64         72.15        10.75 o
  -7  -1   8        321.81        347.84        23.07 o
  -6  -1   8        128.05        126.90         8.25 o
  -5  -1   8         12.85         13.10         5.15 o
  -4  -1   8        157.39        157.97         8.80 o
  -3  -1   8        424.92        426.13        22.99 o
  -2  -1   8        152.90        172.00        10.29 o
  -1  -1   8        171.96        161.11        10.53 o
   0  -1   8         81.72         90.16        10.02 o
   1  -1   8        313.52        321.29        30.70 o
   2  -1   8        714.65        658.45        53.85 o
   3  -1   8        254.32        243.25        22.89 o
   4  -1   8         17.77         24.71        10.41 o
   5  -1   8        147.14        133.20        15.87 o
   6  -1   8         68.56         52.29        13.01 o
   7  -1   8         48.34         57.23        14.05 o
   8  -1   8         17.13         10.15         8.12 o
   9  -1   8         16.47         16.27         9.06 o
  10  -1   8         38.84         46.96        10.67 o
 -12   0   8          0.43        -14.31        14.31 o
 -11   0   8          0.70        -13.27        13.27 o
 -10   0   8          0.22         -5.05         9.61 o
  -9   0   8         87.94         96.70        10.26 o
  -8   0   8        167.14        178.99        10.94 o
  -7   0   8         99.97         94.69         8.10 o
  -6   0   8        107.66        130.48         8.93 o
  -5   0   8         69.21         77.92         6.49 o
  -4   0   8        243.99        257.67        12.36 o
  -3   0   8          8.88          9.19         4.29 o
  -2   0   8         44.99         57.64         6.49 o
  -1   0   8         13.86         32.87         6.81 o
   0   0   8        776.57        788.47        45.06 o
   1   0   8        449.72        460.47        38.50 o
   2   0   8          5.92          7.54         8.58 o
   3   0   8         18.34          3.90         8.84 o
   4   0   8       1082.03        919.90        72.84 o
   5   0   8          1.67         -4.94         9.63 o
   6   0   8        112.83        116.03        16.65 o
   7   0   8          4.49          4.16        11.71 o
   8   0   8          0.15         16.39        13.01 o
   9   0   8         26.31         18.56         8.94 o
  10   0   8          1.09          5.07         9.81 o
 -12   1   8          2.65         -9.63        14.83 o
 -11   1   8          8.38        -10.29        10.69 o
 -10   1   8         20.03         20.74        10.61 o
  -9   1   8         58.83         46.70         7.87 o
  -8   1   8         55.33         62.51         7.75 o
  -7   1   8        323.49        378.72        17.10 o
  -6   1   8        111.25        116.57         8.40 o
  -5   1   8         16.77         22.67         4.51 o
  -4   1   8        157.83        154.52         7.85 o
  -3   1   8        480.84        457.80        18.90 o
  -2   1   8        124.06        137.96         9.95 o
  -1   1   8        178.32        185.39        13.23 o
   0   1   8        122.43        123.72         9.93 o
   1   1   8        357.66        365.58        21.89 o
   2   1   8        670.00        673.27        53.85 o
   3   1   8        233.81        221.39        22.63 o
   4   1   8         34.91         33.30        10.15 o
   5   1   8         85.88         82.73        14.31 o
   6   1   8         61.97         48.91        12.49 o
   7   1   8         43.75         60.35        14.05 o
   8   1   8         28.22         11.97        12.75 o
   9   1   8         15.60          3.38        13.79 o
  10   1   8         37.95         31.22        13.27 o
 -12   2   8          0.20        -15.09        15.09 o
 -11   2   8          8.33        -10.86        10.86 o
 -10   2   8         17.29         27.17         9.06 o
  -9   2   8          7.98         -7.87         7.87 o
  -8   2   8        240.86        265.44        16.74 o
  -7   2   8          5.34         12.22         6.19 o
  -6   2   8         28.85         40.24         6.26 o
  -5   2   8        281.12        295.14        13.14 o
  -4   2   8         92.33         98.55         6.05 o
  -3   2   8        144.93        167.81         8.56 o
  -2   2   8        259.06        232.33        14.22 o
  -1   2   8        359.11        363.17        23.36 o
   0   2   8        642.55        677.52        37.98 o
   1   2   8        558.18        576.83        33.93 o
   2   2   8        229.13        222.90        15.17 o
   3   2   8        242.51        244.81        22.89 o
   4   2   8          1.49         -8.06         9.10 o
   5   2   8        195.07        203.70        21.33 o
   6   2   8          5.24        -10.67        10.67 o
   7   2   8         34.24         30.70        13.01 o
   8   2   8          7.12          1.04        12.75 o
 -12   3   8         16.14         16.90        12.79 o
 -11   3   8          9.12         10.19        11.73 o
 -10   3   8         11.77         30.29         9.27 o
  -9   3   8         14.68         16.77         8.35 o
  -8   3   8          7.04         -9.61         9.61 o
  -7   3   8         39.30         33.93         6.80 o
  -6   3   8        411.15        428.00        19.08 o
  -5   3   8        330.39        326.18        15.13 o
  -4   3   8         88.71         85.84         6.50 o
  -3   3   8        478.83        476.95        20.19 o
  -2   3   8          3.60         -4.05         4.05 o
  -1   3   8        548.69        539.30        24.12 o
   0   3   8        855.14        892.43        54.07 o
   1   3   8        185.62        229.39        15.90 o
   2   3   8        277.15        261.15        18.21 o
   3   3   8        119.69        105.37        13.53 o
   4   3   8         10.56         17.95        10.41 o
   5   3   8        101.83         92.36        13.53 o
   6   3   8         58.35         59.31        12.75 o
   7   3   8         38.69         53.07        14.05 o
   8   3   8         38.81         35.90        14.31 o
 -11   4   8         30.29         29.80        15.17 o
 -10   4   8         16.89         -4.95        25.23 o
  -9   4   8          7.97         11.92        12.58 o
  -8   4   8        108.39        111.36        11.94 o
  -7   4   8         70.07         72.32        10.17 o
  -6   4   8        139.18        137.53        11.86 o
  -5   4   8         73.82         81.52        10.11 o
  -4   4   8        108.34        120.86        15.30 o
  -3   4   8        246.63        243.52        14.66 o
  -2   4   8        772.43        756.67        37.40 o
  -1   4   8         74.95         75.11         7.45 o
   0   4   8        110.51        104.08        10.67 o
   1   4   8         54.25         56.74         8.09 o
   2   4   8          0.73         -3.34         6.61 o
   3   4   8          4.99         -6.33         6.33 o
   4   4   8        313.29        301.00        27.83 o
   5   4   8         68.65         53.07        13.01 o
   6   4   8         70.17         76.42        11.55 o
   7   4   8         20.78         25.75        13.01 o
 -11   5   8          0.39          5.59        15.08 o
 -10   5   8         41.97         67.01        15.81 o
  -9   5   8         74.06         88.94        15.62 o
  -8   5   8         26.82         28.88        12.69 o
  -7   5   8          1.14          8.30         9.04 o
  -6   5   8         39.88         43.56         9.19 o
  -5   5   8         60.24         34.35         8.61 o
  -4   5   8        167.00        174.76        11.90 o
  -3   5   8        245.11        230.98        14.36 o
  -2   5   8         46.18         68.12         8.20 o
  -1   5   8         35.38         32.97         8.14 o
   0   5   8         63.89         56.40         6.76 o
   1   5   8         19.22         15.73        11.06 o
   2   5   8        296.47        286.44        26.01 o
   3   5   8          6.65          3.64        10.93 o
   4   5   8        101.00         90.02        14.57 o
   5   5   8         47.11         43.70        12.49 o
   6   5   8         64.70         60.39        11.26 o
 -11   6   8         22.52         30.53        16.44 o
 -10   6   8          4.87          2.33        14.80 o
  -9   6   8         15.01          0.13        14.16 o
  -8   6   8         25.55         21.80        14.83 o
  -7   6   8         51.96         55.93        10.46 o
  -6   6   8         86.30         77.20        10.61 o
  -5   6   8         92.92         92.98        10.44 o
  -4   6   8         55.37         54.08         8.91 o
  -3   6   8        414.04        385.10        20.32 o
  -2   6   8        156.05        155.84        11.10 o
  -1   6   8        530.29        524.69        26.52 o
   0   6   8         12.79         18.77         6.38 o
   1   6   8        138.51        143.33        12.51 o
   2   6   8         90.90        107.31        10.92 o
   3   6   8        228.65        223.73        21.85 o
   4   6   8         26.28         33.56        12.75 o
   5   6   8         27.81         18.99        12.23 o
   6   6   8         32.74         33.53        11.15 o
 -10   7   8          2.49          4.07        15.63 o
  -9   7   8          4.19         18.12        14.99 o
  -8   7   8          3.30         -6.29        12.87 o
  -7   7   8         54.70         46.54        13.98 o
  -6   7   8         42.61         34.74        11.56 o
  -5   7   8         23.72         20.82         9.06 o
  -4   7   8        155.64        131.09        11.80 o
  -3   7   8        171.50        151.05        12.20 o
  -2   7   8        104.18         97.48         9.76 o
  -1   7   8        182.03        176.11        12.20 o
   0   7   8        359.45        399.68        33.69 o
   1   7   8          2.19         -3.38         8.71 o
   2   7   8         96.61         99.64        17.17 o
   3   7   8         74.27         79.87        15.09 o
   4   7   8         34.07         43.96        13.27 o
   5   7   8        166.95        176.12        20.29 o
 -10   8   8          3.94          4.97        16.51 o
  -9   8   8          8.08          5.05        15.25 o
  -8   8   8         18.48          9.27        14.43 o
  -7   8   8         34.83         28.54        13.68 o
  -6   8   8          5.07          5.75        12.29 o
  -5   8   8        140.84        115.78        20.85 o
  -4   8   8         68.20         60.76        10.38 o
  -3   8   8        148.00        145.19        12.44 o
  -2   8   8         38.74         49.37         9.05 o
  -1   8   8         10.14         -2.88        10.04 o
   0   8   8        108.36        137.36        14.23 o
   1   8   8         70.48         73.63        15.22 o
   2   8   8          6.23         12.75        14.31 o
   3   8   8         15.32         24.97        14.57 o
   4   8   8         30.79         11.19        14.05 o
  -9   9   8          5.18          4.58        15.87 o
  -8   9   8          2.29         -2.38        14.89 o
  -7   9   8         31.84          0.84        14.07 o
  -6   9   8         54.16         29.10        14.96 o
  -5   9   8          9.33         -2.26         9.96 o
  -4   9   8         68.54         82.29        11.37 o
  -3   9   8         60.02         50.57        10.23 o
  -2   9   8         78.05         71.85        25.49 o
  -1   9   8        113.10        103.47        14.11 o
   0   9   8         18.38         10.66        10.81 o
   1   9   8         40.85         48.39        17.17 o
   2   9   8         41.33         50.99        16.65 o
   3   9   8         53.03         49.69        17.17 o
  -8  10   8         25.81         22.36        16.91 o
  -7  10   8          9.79         14.94        15.48 o
  -6  10   8         17.31         14.69        14.68 o
  -5  10   8          5.15         -6.69        13.66 o
  -4  10   8          1.92        -10.17        10.17 o
  -3  10   8          4.11          8.06        15.74 o
  -2  10   8         13.21          3.06        12.68 o
  -1  10   8          8.49         -2.91        11.99 o
   0  10   8          8.73          4.75        11.75 o
   1  10   8         71.98         93.66        20.03 o
   2  10   8         33.09         34.34        18.21 o
  -7  11   8          0.82         -0.50        17.69 o
  -6  11   8          6.01        -18.34        18.34 o
  -5  11   8         21.17         21.33        15.66 o
  -4  11   8          9.78          8.49        14.13 o
  -3  11   8         11.64         20.62        20.81 o
  -2  11   8         10.27         -0.72        13.24 o
  -1  11   8         29.29         30.87        13.94 o
   0  11   8          5.18         -5.46        20.55 o
   1  11   8         51.53         48.91        20.29 o
  -5  12   8          2.09        -13.50        15.48 o
  -4  12   8         23.07         16.65        15.43 o
  -3  12   8         12.69          7.07        15.22 o
  -2  12   8         13.63         -6.78        14.24 o
  -1  12   8         10.58         16.91        23.15 o
   0  12   8         34.97         54.11        23.93 o
  -3  13   8         13.62          3.25        15.93 o
  -2  13   8         20.11         19.52        15.77 o
  -1  13   8          2.11         -9.89        24.71 o
   2 -12   9         30.12         42.92        20.29 o
   1 -11   9         20.95         21.33        17.17 o
   2 -11   9          4.49          1.56        16.91 o
   3 -11   9         34.55         55.67        19.51 o
   4 -11   9          2.55         11.71        18.99 o
  -3 -10   9          0.24         11.45        24.45 o
  -2 -10   9          8.17        -18.21        23.93 o
  -1 -10   9         22.03          2.86        24.45 o
   0 -10   9          0.39          0.03        12.27 o
   1 -10   9          4.41         16.39        14.83 o
   2 -10   9         14.19         29.40        15.61 o
   3 -10   9          0.55        -13.79        15.09 o
   4 -10   9          7.75         36.68        18.21 o
   5 -10   9          1.35        -15.35        17.17 o
  -6  -9   9          1.89         16.91        26.27 o
  -5  -9   9         13.73        -10.41        24.97 o
  -4  -9   9          0.58         -2.08        24.45 o
  -3  -9   9         17.66         19.51        23.15 o
  -2  -9   9         79.75         49.95        24.45 o
  -1  -9   9          9.82         10.82        11.08 o
   0  -9   9         23.69         21.08        18.73 o
   1  -9   9         26.13         21.26        20.03 o
   2  -9   9         16.76         43.74        13.79 o
   3  -9   9          8.25         14.92        13.41 o
   4  -9   9          5.52         13.27        16.13 o
   5  -9   9         34.80         12.49        16.39 o
   6  -9   9          9.16         -5.98        17.43 o
  -9  -8   9         25.04         18.73        18.73 o
  -8  -8   9         23.24         23.93        29.40 o
  -7  -8   9         10.25         -3.38        26.53 o
  -6  -8   9         24.41         18.47        24.97 o
  -5  -8   9          0.53          2.34        23.41 o
  -4  -8   9         34.77         23.15        22.63 o
  -3  -8   9          0.36        -20.03        20.03 o
  -2  -8   9         21.21         23.67        20.81 o
  -1  -8   9        156.33        146.15        15.35 o
   0  -8   9        104.37        118.55        14.44 o
   1  -8   9         13.00         17.98        10.93 o
   2  -8   9         51.55         61.33        21.46 o
   3  -8   9         78.30         76.49        14.09 o
   4  -8   9         35.90         42.72        14.22 o
   5  -8   9          0.43         19.51        16.39 o
   6  -8   9          5.75         13.79        16.65 o
   7  -8   9         36.43         57.49        19.25 o
 -10  -7   9          7.18         13.79        19.51 o
  -8  -7   9         27.00         33.82        27.31 o
  -7  -7   9         23.80         32.26        25.23 o
  -6  -7   9         55.31         74.92        24.71 o
  -5  -7   9         18.85         23.41        22.37 o
  -4  -7   9         39.85         15.35        20.55 o
  -3  -7   9         53.52         69.98        21.85 o
  -2  -7   9        227.67        224.65        17.73 o
  -1  -7   9         89.35         75.73        15.48 o
   0  -7   9         17.47         23.89        10.07 o
   1  -7   9        161.89        138.88        15.78 o
   2  -7   9         41.13         34.06        11.28 o
   3  -7   9         41.13         44.49        12.48 o
   4  -7   9          5.36         -1.91        11.40 o
   5  -7   9         19.41         23.08        14.57 o
   6  -7   9          8.22          4.16        15.35 o
   7  -7   9         11.59         -4.42        16.65 o
  -8  -6   9          0.46         15.35        24.97 o
  -7  -6   9         66.20         83.25        25.23 o
  -6  -6   9         16.81         -1.04        21.07 o
  -5  -6   9         14.65         28.62        20.29 o
  -4  -6   9         85.64        125.66        22.11 o
  -3  -6   9         96.77         92.62        21.59 o
  -2  -6   9        170.61        181.39        15.28 o
  -1  -6   9        256.94        242.55        19.31 o
   0  -6   9          3.45         -0.57         9.23 o
   1  -6   9        185.95        177.48        18.21 o
   2  -6   9         22.63         23.82        10.31 o
   3  -6   9         77.42         68.89        18.99 o
   4  -6   9          9.39         20.76        11.48 o
   5  -6   9         65.11         59.17        13.47 o
   6  -6   9          4.86         -1.60        12.77 o
   7  -6   9         19.32         28.62        16.91 o
   8  -6   9          5.68         -4.68        16.91 o
  -7  -5   9          3.30         21.33        21.33 o
  -6  -5   9         45.87         61.13        21.33 o
  -5  -5   9        116.85        126.70        21.85 o
  -4  -5   9        133.77        141.32        13.65 o
  -3  -5   9        382.77        369.49        35.25 o
  -2  -5   9        343.89        334.25        21.93 o
  -1  -5   9         91.17         93.61        11.26 o
   0  -5   9        201.43        226.55        18.69 o
   1  -5   9         54.82         61.18        16.91 o
   2  -5   9         33.99         28.28        10.20 o
   3  -5   9         32.76         34.08        10.47 o
   4  -5   9        142.86        134.99        15.13 o
   5  -5   9          7.36          7.71        11.12 o
   6  -5   9         11.70         -7.05        11.70 o
   7  -5   9          4.43          4.68        15.09 o
   8  -5   9          1.13          3.38        16.39 o
  -8  -4   9          1.17          0.52        14.31 o
  -7  -4   9         88.94         82.98        14.00 o
  -6  -4   9         51.48         46.22        11.81 o
  -5  -4   9         68.26         86.24         9.33 o
  -4  -4   9        673.97        689.93        60.61 o
  -3  -4   9         57.53         70.75        10.04 o
  -2  -4   9         78.28         95.06        11.35 o
  -1  -4   9        385.37        396.11        27.37 o
   0  -4   9         85.31         80.67        10.53 o
   1  -4   9         44.20         48.61        10.02 o
   2  -4   9        327.57        310.38        23.87 o
   3  -4   9        125.17        131.73        29.53 o
   4  -4   9         76.89         72.93        12.24 o
   5  -4   9         62.07         61.58        12.45 o
   6  -4   9          2.35         28.35        13.79 o
   7  -4   9         13.72         17.17        14.83 o
   8  -4   9          6.30         -1.04        15.35 o
   9  -4   9          2.21        -16.91        16.91 o
 -11  -3   9          8.64          6.76        16.91 o
 -10  -3   9          0.51         -8.32        15.61 o
  -9  -3   9         13.30          5.46        16.39 o
  -8  -3   9         15.29        -14.83        14.83 o
  -7  -3   9          4.88         -8.32        13.53 o
  -6  -3   9        251.58        238.11        20.96 o
  -5  -3   9        280.40        262.82        22.91 o
  -4  -3   9         26.67          8.68         6.85 o
  -3  -3   9        100.94        107.87        10.46 o
  -2  -3   9        283.35        293.01        19.31 o
  -1  -3   9         40.10         55.78         9.00 o
   0  -3   9        635.27        610.31        42.14 o
   1  -3   9        296.16        282.82        22.87 o
   2  -3   9         96.29         95.76        11.59 o
   3  -3   9         55.18         56.98         6.85 o
   4  -3   9        406.11        391.21        23.29 o
   5  -3   9         81.73         90.31        13.53 o
   6  -3   9         36.03         43.21         8.08 o
   7  -3   9         23.94         16.90        10.93 o
   8  -3   9          5.06         10.47         8.57 o
   9  -3   9          7.22          9.38         9.33 o
 -11  -2   9          3.91         18.21        15.87 o
 -10  -2   9          8.69         18.47        14.83 o
  -9  -2   9         11.36         -5.45        10.25 o
  -8  -2   9         43.53         39.34        11.97 o
  -7  -2   9         45.28         41.76        10.36 o
  -6  -2   9         84.83         94.26        12.32 o
  -5  -2   9         51.24         60.97         8.35 o
  -4  -2   9        388.07        358.09        20.64 o
  -3  -2   9         12.89          3.65         7.54 o
  -2  -2   9         62.65         68.45         7.64 o
  -1  -2   9        562.08        522.18        35.22 o
   0  -2   9         15.01         28.19         8.06 o
   1  -2   9        123.05        119.73        11.99 o
   2  -2   9        533.67        513.02        49.43 o
   3  -2   9         27.37         26.53        11.19 o
   4  -2   9        111.07        102.24        15.87 o
   5  -2   9        104.95         79.35        15.09 o
   6  -2   9         28.05         27.42        13.92 o
   7  -2   9         11.61         11.16         8.25 o
   8  -2   9         18.99         21.76         8.94 o
   9  -2   9          1.24         -2.16         9.55 o
 -12  -1   9          1.60         17.95        16.91 o
 -11  -1   9         20.52         28.88        16.13 o
 -10  -1   9          3.98         10.76        11.06 o
  -9  -1   9         18.58         29.00        13.92 o
  -8  -1   9         10.56          9.35         9.44 o
  -7  -1   9         18.01         14.43         7.50 o
  -6  -1   9        125.22        129.91        10.03 o
  -5  -1   9        363.60        362.95        18.10 o
  -4  -1   9         61.91         55.35         7.96 o
  -3  -1   9        300.55        325.83        16.66 o
  -2  -1   9        461.99        454.19        23.29 o
  -1  -1   9        124.90        144.23        10.02 o
   0  -1   9          3.88         -0.52         9.36 o
   1  -1   9        182.27        153.23        18.73 o
   2  -1   9        115.42        139.44        15.87 o
   3  -1   9        100.96         96.00        14.83 o
   4  -1   9         73.69         61.39        13.27 o
   5  -1   9          2.88         -2.86        11.19 o
   6  -1   9        107.89         99.90        16.13 o
   7  -1   9         11.39        -12.23        12.75 o
   8  -1   9         16.84         17.63         8.75 o
   9  -1   9          9.06          6.03        10.15 o
 -12   0   9          2.52         -3.12        15.87 o
 -11   0   9          0.03         -7.02        14.57 o
 -10   0   9         80.08        139.44        24.19 o
  -9   0   9          3.04         14.31        10.12 o
  -8   0   9          3.95          1.18         8.07 o
  -7   0   9         35.95         65.35        12.58 o
  -6   0   9         68.31         53.20         7.86 o
  -5   0   9        157.82        170.74         9.83 o
  -4   0   9        635.09        707.75        29.16 o
  -3   0   9        106.98        108.82         9.21 o
  -2   0   9        201.82        214.09        13.27 o
  -1   0   9        131.65        124.83        11.31 o
   0   0   9        174.94        179.56        13.61 o
   1   0   9        267.11        271.86        26.27 o
   2   0   9         19.60         25.49        10.15 o
   3   0   9         88.13         91.84        13.79 o
   4   0   9         15.64         18.47        10.93 o
   5   0   9          1.52         -4.16        11.19 o
   6   0   9          0.78        -10.93        11.71 o
   7   0   9         43.05         54.37        14.83 o
   8   0   9          2.15          9.63        13.79 o
   9   0   9          9.96          5.11         9.23 o
 -12   1   9          1.21          4.94        15.61 o
 -11   1   9         16.42         27.63        12.05 o
 -10   1   9          2.67          3.65        10.39 o
  -9   1   9         24.57         47.84        13.37 o
  -8   1   9          9.84          1.22         6.85 o
  -7   1   9         21.30         27.24         7.32 o
  -6   1   9        103.95        117.38         8.85 o
  -5   1   9        407.77        428.60        19.92 o
  -4   1   9         59.36         63.00         6.90 o
  -3   1   9        250.62        247.62        13.12 o
  -2   1   9        442.57        443.46        23.28 o
  -1   1   9        120.42        131.33        12.04 o
   0   1   9         21.59         17.58         6.98 o
   1   1   9        207.21        191.73        13.70 o
   2   1   9        125.35        121.23        16.13 o
   3   1   9        127.37        132.16        15.87 o
   4   1   9         82.65         79.09        13.01 o
   5   1   9          3.84          2.34        10.67 o
   6   1   9        110.99         79.35        16.13 o
   7   1   9          9.49         17.69        13.79 o
   8   1   9         16.59         22.37        14.31 o
   9   1   9         13.28          9.89        15.35 o
 -11   2   9          4.91         -9.09        11.59 o
 -10   2   9          9.59         15.63        10.97 o
  -9   2   9         11.43         16.94         8.80 o
  -8   2   9         44.41         67.77         8.22 o
  -7   2   9         67.79         65.29         7.63 o
  -6   2   9         75.34         73.39         7.61 o
  -5   2   9         37.60         32.43         6.36 o
  -4   2   9        377.46        383.73        16.92 o
  -3   2   9          7.27          1.84         4.59 o
  -2   2   9         49.99         70.87         9.74 o
  -1   2   9        603.70        617.48        34.12 o
   0   2   9         11.60         13.53         7.26 o
   1   2   9         99.26        116.89        11.04 o
   2   2   9        631.64        649.03        55.41 o
   3   2   9         33.97         29.66        11.45 o
   4   2   9        115.69        122.27        16.13 o
   5   2   9         79.13         90.28        14.83 o
   6   2   9         28.82         26.27        13.01 o
   7   2   9         12.72         28.62        14.31 o
   8   2   9         18.91         22.89        14.83 o
   9   2   9          1.51         10.15        15.35 o
 -11   3   9          6.23         17.43        21.07 o
 -10   3   9          1.18          4.58        13.23 o
  -9   3   9         15.92          4.29        12.32 o
  -8   3   9         15.32         21.87         8.25 o
  -7   3   9          4.57          6.07         6.54 o
  -6   3   9        276.82        284.02        13.87 o
  -5   3   9        333.83        343.70        15.40 o
  -4   3   9         23.85         22.14         6.20 o
  -3   3   9        142.38        153.21         8.39 o
  -2   3   9        217.55        232.39        13.62 o
  -1   3   9         38.19         24.06         8.28 o
   0   3   9        606.98        638.83        36.97 o
   1   3   9        352.29        370.52        21.80 o
   2   3   9         81.65         91.45        21.46 o
   3   3   9         34.75         29.92        11.71 o
   4   3   9        410.83        414.95        35.90 o
   5   3   9         87.76         76.23        14.83 o
   6   3   9         29.56         27.31        13.53 o
   7   3   9         21.49          3.38        13.79 o
   8   3   9          5.12         14.57        14.57 o
 -11   4   9         15.78         19.65        15.08 o
 -10   4   9         14.31          6.23        13.86 o
  -9   4   9          4.35         -2.26        13.10 o
  -8   4   9          2.96         -5.59        12.04 o
  -7   4   9         87.49         99.89        11.48 o
  -6   4   9         67.10         73.03        10.11 o
  -5   4   9         75.79         79.17         9.81 o
  -4   4   9        634.62        606.05        31.51 o
  -3   4   9         38.00         42.69         8.10 o
  -2   4   9         92.88        111.61         9.41 o
  -1   4   9        405.79        425.58        26.30 o
   0   4   9         90.71         91.12        10.48 o
   1   4   9         58.92         67.49         9.38 o
   2   4   9        324.19        337.47        21.70 o
   3   4   9        117.94        130.21        21.46 o
   4   4   9         51.92         65.81        13.53 o
   5   4   9         47.26         51.51        14.05 o
   6   4   9          1.41         18.21        13.01 o
   7   4   9         19.86         30.96        14.57 o
 -11   5   9          8.86          1.08        15.54 o
 -10   5   9          5.30          8.52        14.53 o
  -9   5   9          6.92         -0.71        13.34 o
  -8   5   9         88.07         83.99        14.97 o
  -7   5   9          5.87         -4.29        11.77 o
  -6   5   9         43.67         54.26         9.96 o
  -5   5   9         90.76         82.21        10.41 o
  -4   5   9        139.09        146.72        11.96 o
  -3   5   9        355.76        330.05        19.66 o
  -2   5   9        289.38        268.90        17.26 o
  -1   5   9         95.91         84.50         8.70 o
   0   5   9        237.53        251.88        17.93 o
   1   5   9         53.85         56.83         9.44 o
   2   5   9         39.14         35.29         8.54 o
   3   5   9         35.37         65.03        13.53 o
   4   5   9        134.87        120.45        17.69 o
   5   5   9          7.55         14.83        13.79 o
   6   5   9         21.74         16.29        11.30 o
 -10   6   9         28.74         39.26        25.88 o
  -9   6   9         33.74         35.96        15.13 o
  -8   6   9          0.82          6.49        13.23 o
  -7   6   9         55.18         58.66        13.89 o
  -6   6   9         18.61          9.27         9.26 o
  -5   6   9         14.95         27.24         9.29 o
  -4   6   9         47.68         55.10         9.65 o
  -3   6   9        107.15         89.89        10.25 o
  -2   6   9        148.12        154.00        12.20 o
  -1   6   9        243.12        245.86        15.46 o
   0   6   9          7.90          6.35         9.07 o
   1   6   9        212.71        223.47        16.28 o
   2   6   9         15.10         23.85         8.62 o
   3   6   9         77.86         60.09        15.09 o
   4   6   9         14.14         36.94        13.53 o
   5   6   9         55.57         60.61        15.09 o
   6   6   9          6.92          3.90        14.05 o
 -10   7   9          9.46          1.30        16.37 o
  -9   7   9         32.35         47.97        16.28 o
  -8   7   9         20.88         25.97        14.81 o
  -7   7   9         22.06          3.80        17.56 o
  -6   7   9         56.20         66.18        13.95 o
  -5   7   9          9.21         12.90         9.43 o
  -4   7   9         35.72         32.83         9.44 o
  -3   7   9         62.26         71.12        11.18 o
  -2   7   9        193.19        192.96        14.31 o
  -1   7   9         85.23         79.37        12.18 o
   0   7   9         25.72         38.91        10.36 o
   1   7   9        166.68        198.65        28.35 o
   2   7   9         37.80         62.43        15.87 o
   3   7   9         48.61         60.09        15.87 o
   4   7   9          6.68          2.60        13.53 o
   5   7   9         23.78         27.05        14.57 o
  -9   8   9         29.22         27.57        16.74 o
  -8   8   9         23.68         21.25        28.62 o
  -7   8   9          7.47         -3.72        13.79 o
  -6   8   9         17.97         36.48        14.18 o
  -5   8   9          1.37          3.12         9.83 o
  -4   8   9         20.61         38.82        10.14 o
  -3   8   9          2.04          0.33         9.05 o
  -2   8   9         19.39          9.55        11.33 o
  -1   8   9        177.41        163.36        16.06 o
   0   8   9         92.51         97.71        21.07 o
   1   8   9          8.38         13.00        10.36 o
   2   8   9         45.28         68.16        17.95 o
   3   8   9         79.03         58.53        17.17 o
   4   8   9         34.14         24.71        15.35 o
  -8   9   9          8.62        -14.99        14.99 o
  -7   9   9          0.33         -4.93        14.62 o
  -6   9   9          1.41          3.41        13.97 o
  -5   9   9         13.73         18.84        13.89 o
  -4   9   9          1.31          4.32        10.20 o
  -3   9   9         22.38         30.63        13.29 o
  -2   9   9         70.93         72.49        14.18 o
  -1   9   9          8.85          4.97        11.62 o
   0   9   9         21.71         19.99        12.00 o
   1   9   9         15.66         11.71        17.17 o
   2   9   9         16.78         31.74        17.43 o
   3   9   9         13.05         13.01        16.13 o
  -7  10   9         25.79         28.46        16.36 o
  -6  10   9          5.94          0.59        36.81 o
  -5  10   9         11.30         -6.38        21.72 o
  -4  10   9         13.71          9.82        15.61 o
  -3  10   9          1.28          1.61        16.52 o
  -2  10   9          7.65          8.80        13.24 o
  -1  10   9         16.43         25.48        13.22 o
   0  10   9          1.23         -2.86        19.25 o
   1  10   9          2.27          4.94        18.47 o
   2  10   9         19.72         17.69        18.73 o
  -6  11   9         15.11         15.79        17.69 o
  -5  11   9         26.31         32.09        16.36 o
  -4  11   9          1.00          2.66        15.13 o
  -3  11   9          5.79         13.31        15.06 o
  -2  11   9         16.78         13.15        14.43 o
  -1  11   9         22.52         23.15        14.50 o
   0  11   9         28.67         55.15        22.63 o
   1  11   9         22.93         30.18        20.55 o
  -4  12   9          1.80         24.09        16.88 o
  -3  12   9          3.10        -13.58        15.42 o
  -2  12   9          0.43          1.33        15.50 o
  -1  12   9         24.89         26.53        24.19 o
   0  12   9          3.99        -22.11        22.11 o
   2 -11  10         12.14          9.63        18.21 o
   1 -10  10          1.46          9.89        16.13 o
   2 -10  10          1.05         -9.10        15.87 o
   3 -10  10         45.35         24.19        17.69 o
   4 -10  10         29.33         33.82        18.73 o
  -5  -9  10         17.40          0.52        26.53 o
  -4  -9  10         42.21         52.55        26.27 o
  -3  -9  10          4.58        -23.67        24.45 o
  -2  -9  10         33.85         14.57        24.71 o
  -1  -9  10          2.97        -21.59        23.67 o
   0  -9  10          0.51         -4.13        11.78 o
   1  -9  10         83.28         61.13        17.69 o
   2  -9  10         20.48         32.26        16.13 o
   3  -9  10         20.49         16.65        16.13 o
   4  -9  10          7.56         15.35        17.43 o
   5  -9  10         19.55         15.35        17.95 o
  -7  -8  10         13.10         40.32        28.88 o
  -6  -8  10         18.09         22.37        26.27 o
  -5  -8  10          8.50        -10.41        25.23 o
  -4  -8  10         38.52         43.18        23.93 o
  -3  -8  10         12.95         -5.20        21.59 o
  -2  -8  10         41.96         32.52        23.41 o
  -1  -8  10         10.14         10.54        11.11 o
   0  -8  10         47.85         42.78        12.41 o
   1  -8  10         39.77         42.32        12.54 o
   2  -8  10         27.27         43.16        13.15 o
   3  -8  10         13.11         10.53        12.88 o
   4  -8  10         18.24          7.02        16.13 o
   5  -8  10         11.02         24.45        17.17 o
   6  -8  10         14.99          6.50        17.95 o
  -7  -7  10         14.69         -9.36        25.49 o
  -6  -7  10          0.92        -23.67        23.93 o
  -5  -7  10         40.35         58.79        24.45 o
  -4  -7  10         53.28         42.40        23.41 o
  -3  -7  10         50.99         62.43        22.63 o
  -2  -7  10         49.66         70.82        12.17 o
  -1  -7  10         17.57         24.49        12.10 o
   0  -7  10         11.13         14.22        10.67 o
   1  -7  10         48.81         50.96        12.32 o
   2  -7  10         40.77         28.45        11.63 o
   3  -7  10          8.02         10.35        12.18 o
   4  -7  10         45.71         63.72        14.11 o
   5  -7  10         14.26          7.28        15.35 o
   6  -7  10         29.89         29.92        17.43 o
  -7  -6  10          4.87         13.53        23.93 o
  -6  -6  10         32.38         43.70        23.67 o
  -5  -6  10         72.65         88.98        23.41 o
  -4  -6  10         44.67         49.69        21.07 o
  -3  -6  10        277.63        271.12        31.74 o
  -2  -6  10         29.57         18.21        10.67 o
  -1  -6  10         33.42         26.98        10.83 o
   0  -6  10         84.72        104.72        31.74 o
   1  -6  10        121.57        106.95        13.94 o
   2  -6  10         80.44         91.16        13.39 o
   3  -6  10         94.73         98.83        14.96 o
   4  -6  10         16.68         29.82        12.41 o
   5  -6  10         22.70         20.03        14.83 o
   6  -6  10          8.30          7.28        15.35 o
   7  -6  10          3.59         -4.16        16.65 o
  -7  -5  10          5.22         -4.16        22.37 o
  -6  -5  10          2.14          3.64        21.33 o
  -5  -5  10        111.58        125.92        24.19 o
  -4  -5  10        208.84        220.87        30.70 o
  -3  -5  10         57.60         56.54        10.56 o
  -2  -5  10         38.34         26.31         9.93 o
  -1  -5  10         99.19         85.31        12.22 o
   0  -5  10        106.25        120.53        13.46 o
   1  -5  10        141.47        146.67        14.77 o
   2  -5  10        138.57        137.61        15.63 o
   3  -5  10         56.41         44.32        11.77 o
   4  -5  10         85.41         57.63        16.65 o
   5  -5  10         41.39         18.66        19.90 o
   6  -5  10          0.29          0.00        14.31 o
   7  -5  10          2.77          3.64        15.61 o
  -8  -4  10         35.37         35.64        17.43 o
  -7  -4  10         13.62          8.84        15.35 o
  -6  -4  10         61.19         62.75        13.88 o
  -5  -4  10         13.23         -8.57        10.69 o
  -4  -4  10        104.90         80.83        11.92 o
  -3  -4  10         11.60         15.49         9.61 o
  -2  -4  10          6.36         -5.21         9.00 o
  -1  -4  10         10.32         19.91         9.33 o
   0  -4  10        233.41        218.79        18.56 o
   1  -4  10         29.33         38.92        10.20 o
   2  -4  10        324.74        330.83        24.74 o
   3  -4  10        108.95        110.14        13.57 o
   4  -4  10          2.96         10.48        11.20 o
   5  -4  10         12.52         -4.66        11.24 o
   6  -4  10         40.21         48.80        18.47 o
   7  -4  10          9.00          6.50        15.61 o
   8  -4  10          9.39         20.03        16.65 o
  -9  -3  10         11.82          3.12        17.17 o
  -8  -3  10         29.26         44.22        17.43 o
  -7  -3  10         17.44          7.28        15.09 o
  -6  -3  10          2.86         -8.50        10.75 o
  -5  -3  10        103.35        102.18        10.18 o
  -4  -3  10        360.85        330.31        18.66 o
  -3  -3  10        151.30        163.91        17.29 o
  -2  -3  10         49.59         71.98        10.56 o
  -1  -3  10        205.17        197.84        17.05 o
   0  -3  10         59.39         70.32        10.56 o
   1  -3  10         72.46         67.90        19.51 o
   2  -3  10        131.58        130.64        21.33 o
   3  -3  10         52.74         55.50         6.93 o
   4  -3  10        122.63        133.88        10.91 o
   5  -3  10         23.28         13.20         7.31 o
   6  -3  10          8.82         15.19        10.80 o
   7  -3  10         11.00         16.44         8.46 o
   8  -3  10         24.11         19.75        10.80 o
 -11  -2  10          1.74         -9.10        16.39 o
 -10  -2  10          6.66         11.04        11.80 o
  -9  -2  10          6.49          7.12        11.52 o
  -8  -2  10          3.31        -10.36        10.36 o
  -7  -2  10         20.03         19.77        15.87 o
  -6  -2  10        216.80        228.63        18.35 o
  -5  -2  10          2.89          2.66         7.80 o
  -4  -2  10        115.64        123.67        10.72 o
  -3  -2  10        239.73        239.71        15.02 o
  -2  -2  10          2.19          0.39         6.55 o
  -1  -2  10        182.42        201.53        16.96 o
   0  -2  10        119.69        125.07        16.39 o
   1  -2  10        412.52        405.79        27.30 o
   2  -2  10         88.88         81.43        13.53 o
   3  -2  10         17.01         24.45        11.71 o
   4  -2  10         49.96         22.63        13.01 o
   5  -2  10         59.89         55.67        15.09 o
   6  -2  10         54.67         44.15         8.99 o
   7  -2  10          7.40          6.29         9.63 o
   8  -2  10          1.01         -8.46         8.80 o
 -11  -1  10          0.75         21.33        16.13 o
 -10  -1  10          8.46         22.16        11.99 o
  -9  -1  10         17.69         38.84        12.88 o
  -8  -1  10         47.14         58.37        11.38 o
  -7  -1  10        105.19        123.72        10.91 o
  -6  -1  10         35.27         22.71        10.69 o
  -5  -1  10         69.29         82.71         9.95 o
  -4  -1  10         48.66         39.46         8.35 o
  -3  -1  10         58.83         59.68         8.03 o
  -2  -1  10        144.59        162.95        11.58 o
  -1  -1  10        430.50        432.65        22.46 o
   0  -1  10         78.18         70.80        10.69 o
   1  -1  10        133.58        148.29        18.99 o
   2  -1  10        350.43        298.40        29.40 o
   3  -1  10        156.36        155.31        17.95 o
   4  -1  10        214.46        200.84        22.37 o
   5  -1  10          5.81         -7.54        12.49 o
   6  -1  10          3.49         -0.52        13.53 o
   7  -1  10         11.64         -1.30        13.53 o
   8  -1  10          0.15         -7.77         8.87 o
 -11   0  10          0.13         -1.79        12.38 o
 -10   0  10          5.61          9.25        11.94 o
  -9   0  10          9.74         15.49        10.99 o
  -8   0  10        151.69        181.15        13.41 o
  -7   0  10          1.18         -5.14         7.79 o
  -6   0  10         76.25        109.26        10.05 o
  -5   0  10          0.92         -1.90         7.08 o
  -4   0  10          1.08         -7.65         7.65 o
  -3   0  10         47.42         43.29         7.66 o
  -2   0  10        114.75        107.92        12.31 o
  -1   0  10        171.59        201.34        12.97 o
   0   0  10        644.33        651.74        38.71 o
   1   0  10        256.49        272.90        27.05 o
   2   0  10        164.95        177.68        20.29 o
   3   0  10          2.47          2.08        10.67 o
   4   0  10          1.30         -3.64        11.19 o
   5   0  10         36.47         39.80        13.79 o
   6   0  10         44.98         26.79        14.31 o
   7   0  10          0.10         -3.64        14.31 o
   8   0  10          1.78         -7.02        15.09 o
 -11   1  10          1.08          6.07        12.62 o
 -10   1  10         13.67          0.33        11.50 o
  -9   1  10         13.15         11.62        11.45 o
  -8   1  10         36.22         52.43         9.64 o
  -7   1  10        106.02        115.33        10.93 o
  -6   1  10         29.55         36.49         8.04 o
  -5   1  10         74.76         95.76         9.09 o
  -4   1  10         66.68         73.99         7.99 o
  -3   1  10         50.57         45.14         7.83 o
  -2   1  10        145.46        164.07        11.61 o
  -1   1  10        385.44        406.63        33.43 o
   0   1  10         82.01         99.78        10.39 o
   1   1  10        169.60        169.38        13.61 o
   2   1  10        314.30        300.22        29.14 o
   3   1  10        153.83        132.42        18.47 o
   4   1  10        213.45        206.30        22.11 o
   5   1  10          7.61         22.37        12.49 o
   6   1  10          3.17         -8.84        13.79 o
   7   1  10         13.74          8.58        14.83 o
   8   1  10          0.89         -9.89        14.83 o
 -11   2  10          3.59          5.81        11.97 o
 -10   2  10          6.65         15.07        13.53 o
  -9   2  10          6.31          0.27         8.90 o
  -8   2  10          5.85         10.91         8.48 o
  -7   2  10         20.79         12.58         7.37 o
  -6   2  10        189.57        217.76        12.54 o
  -5   2  10          3.27          4.11         6.33 o
  -4   2  10        111.61        109.64         9.59 o
  -3   2  10        237.39        242.87        12.59 o
  -2   2  10         11.86          3.72         8.46 o
  -1   2  10        195.23        233.84        16.90 o
   0   2  10        126.55        125.32        12.14 o
   1   2  10        394.44        381.13        25.02 o
   2   2  10         66.18         54.11        13.27 o
   3   2  10          7.78          1.82        11.45 o
   4   2  10         43.98         21.85        12.49 o
   5   2  10         52.79         62.95        14.57 o
   6   2  10         57.67         40.58        14.83 o
   7   2  10          7.06         20.29        15.35 o
   8   2  10          2.16         -2.60        15.35 o
 -11   3  10          3.09        -16.65        21.07 o
 -10   3  10          2.23        -13.70        13.70 o
  -9   3  10         12.49        -11.81        13.21 o
  -8   3  10         37.36         44.61        13.68 o
  -7   3  10         31.17         30.69        12.39 o
  -6   3  10          5.39          0.85         7.00 o
  -5   3  10         73.65         73.43         8.10 o
  -4   3  10        296.25        289.06        14.97 o
  -3   3  10        165.50        156.49        10.83 o
  -2   3  10         23.23         32.90        10.02 o
  -1   3  10        238.33        222.75        16.46 o
   0   3  10         55.68         54.06         9.66 o
   1   3  10        112.54        127.60        11.96 o
   2   3  10        100.96        105.11        11.57 o
   3   3  10         54.03         55.93        13.79 o
   4   3  10        113.80        124.10        18.47 o
   5   3  10         31.42         20.55        13.27 o
   6   3  10          8.35         11.97        13.79 o
   7   3  10          8.13         -7.80        14.57 o
   8   3  10         22.05         20.03        16.13 o
 -11   4  10          5.62        -17.69        22.37 o
 -10   4  10          1.34          4.40        14.90 o
  -9   4  10         14.74         11.67        14.05 o
  -8   4  10         28.98         25.40        13.41 o
  -7   4  10         11.27          6.86        11.95 o
  -6   4  10         78.46         79.52        10.86 o
  -5   4  10         27.85         12.74         8.84 o
  -4   4  10         91.34         88.38        10.30 o
  -3   4  10         18.23          8.24         7.80 o
  -2   4  10         11.01         -4.04        13.01 o
  -1   4  10         17.15         10.11         9.10 o
   0   4  10        266.98        259.05        18.11 o
   1   4  10         18.38         17.11         8.64 o
   2   4  10        318.23        329.09        24.32 o
   3   4  10         85.89         68.94        15.35 o
   4   4  10          2.70          3.90        12.49 o
   5   4  10         16.55          9.36        13.27 o
   6   4  10         39.93         31.22        14.57 o
   7   4  10         11.41          1.56        15.09 o
 -10   5  10          3.89          4.20        15.17 o
  -9   5  10          7.28         -5.88        23.67 o
  -8   5  10          9.38          7.54        19.64 o
  -7   5  10          0.67        -12.14        12.14 o
  -6   5  10          4.37         11.19         9.45 o
  -5   5  10        133.27        121.69        12.16 o
  -4   5  10        234.25        239.16        15.87 o
  -3   5  10         57.22         41.28         8.99 o
  -2   5  10         64.63         68.97         9.08 o
  -1   5  10         81.03         95.03        12.42 o
   0   5  10        103.82        103.39        12.60 o
   1   5  10        105.67        113.82        24.32 o
   2   5  10        166.71        176.13        28.35 o
   3   5  10         50.45         42.40        14.31 o
   4   5  10         94.42        116.29        16.91 o
   5   5  10         35.63         20.03        14.57 o
   6   5  10          0.50         -2.86        13.79 o
 -10   6  10          2.61          7.12        16.17 o
  -9   6  10          0.38          3.49        14.95 o
  -8   6  10          1.33         10.08        14.07 o
  -7   6  10          3.20         -5.24        13.13 o
  -6   6  10         28.62         35.80        13.13 o
  -5   6  10         83.59         52.92        10.59 o
  -4   6  10         51.35         51.94        10.02 o
  -3   6  10        270.43        269.85        17.50 o
  -2   6  10         46.11         36.05         8.63 o
  -1   6  10         40.31         50.67        11.22 o
   0   6  10         50.33         63.29        15.48 o
   1   6  10        122.25        109.37        12.86 o
   2   6  10         70.02         78.83        16.91 o
   3   6  10         97.33         77.79        16.65 o
   4   6  10         23.25         21.33        13.79 o
   5   6  10         21.47         43.18        15.09 o
   6   6  10          9.51         22.63        15.61 o
  -9   7  10          4.56        -11.34        15.54 o
  -8   7  10          2.80        -15.23        26.53 o
  -7   7  10         15.31         14.53        13.97 o
  -6   7  10          0.26         13.70        24.97 o
  -5   7  10         49.21         43.74        12.56 o
  -4   7  10         54.49         76.28        12.25 o
  -3   7  10         57.31         61.60        10.27 o
  -2   7  10         32.04         45.71        17.82 o
  -1   7  10         13.99          4.88        10.65 o
   0   7  10         12.05          6.51        10.47 o
   1   7  10         64.52         79.11        12.49 o
   2   7  10         30.29         17.17        15.35 o
   3   7  10          7.16         -3.12        14.31 o
   4   7  10         40.27         28.62        15.35 o
   5   7  10         18.48         21.85        15.09 o
  -9   8  10          6.51         -7.43        16.28 o
  -8   8  10         11.94         15.16        16.39 o
  -7   8  10         16.74         24.17        17.69 o
  -6   8  10         16.78          1.67        14.03 o
  -5   8  10         13.81         16.86        13.44 o
  -4   8  10         35.94         41.04        10.95 o
  -3   8  10         25.15         18.24        12.81 o
  -2   8  10         38.50         30.04        19.77 o
  -1   8  10          8.25         14.08        11.92 o
   0   8  10         57.45         52.68        12.22 o
   1   8  10         37.50         27.83        17.69 o
   2   8  10         20.40         20.55        17.17 o
   3   8  10         17.23         34.08        16.39 o
   4   8  10         20.99         24.45        16.13 o
  -8   9  10         11.01         18.59        16.55 o
  -7   9  10          8.83         -2.50        15.15 o
  -6   9  10         18.05         10.23        15.18 o
  -5   9  10         14.32         -2.55        14.07 o
  -4   9  10         49.03         20.36        16.00 o
  -3   9  10          4.23         15.84        13.62 o
  -2   9  10         36.86         32.98        13.85 o
  -1   9  10          5.78         14.03        12.52 o
   0   9  10          0.70         15.21        12.02 o
   1   9  10         83.93        121.75        21.59 o
   2   9  10         17.46         22.89        18.21 o
   3   9  10         23.38         25.75        17.69 o
  -7  10  10          6.19         18.20        16.51 o
  -6  10  10         18.26         13.98        16.26 o
  -5  10  10          6.38          3.03        18.08 o
  -4  10  10          9.50          0.96        15.03 o
  -3  10  10         52.77         56.54        15.93 o
  -2  10  10          9.19         19.89        14.36 o
  -1  10  10          2.38          1.44        13.59 o
   0  10  10         33.20         13.27        20.81 o
   1  10  10          2.18        -19.77        19.77 o
   2  10  10          0.69         12.23        19.25 o
  -5  11  10          3.44        -10.04        16.10 o
  -4  11  10         10.42         27.61        16.36 o
  -3  11  10         17.53          0.01        36.68 o
  -2  11  10         11.72         33.06        15.75 o
  -1  11  10         45.94         40.06        24.45 o
   0  11  10          7.29         42.92        22.63 o
   1  11  10         20.27         25.23        22.37 o
   1 -10  11         38.99         53.07        18.73 o
   2 -10  11          4.37        -11.97        17.17 o
   0  -9  11         13.25         18.21        14.83 o
   1  -9  11          5.62         32.26        16.39 o
   2  -9  11          3.64          3.64        15.87 o
   3  -9  11         13.05         36.94        18.73 o
   4  -9  11         10.01         39.80        18.73 o
  -6  -8  11          2.29        -27.57        27.57 o
  -5  -8  11          2.42         45.78        27.83 o
  -4  -8  11          5.82          6.24        24.45 o
  -3  -8  11          9.71          7.54        24.45 o
  -2  -8  11         19.98         20.29        24.45 o
  -1  -8  11         15.28         20.06        11.95 o
   0  -8  11         63.76         72.89        14.49 o
   1  -8  11          4.60         -5.72        14.31 o
   2  -8  11         10.71          6.76        14.31 o
   3  -8  11         14.57          9.89        15.09 o
   4  -8  11          5.32         46.56        17.69 o
   5  -8  11         12.05         22.89        18.21 o
  -7  -7  11          2.99          0.26        27.05 o
  -6  -7  11         25.62         62.43        27.57 o
  -5  -7  11          2.34         11.45        23.93 o
  -4  -7  11          0.39        -21.85        21.85 o
  -3  -7  11         23.83         18.21        23.15 o
  -2  -7  11          5.11         -5.81        11.23 o
  -1  -7  11         44.61         40.33        13.53 o
   0  -7  11         26.20         32.08        12.33 o
   1  -7  11         13.53         33.44        12.64 o
   2  -7  11         26.82         13.08        12.27 o
   3  -7  11         24.10         15.87        15.09 o
   4  -7  11          3.67          3.12        15.09 o
   5  -7  11         31.99         44.22        17.43 o
  -6  -6  11          0.08          1.82        24.97 o
  -5  -6  11         20.79         46.56        23.41 o
  -4  -6  11         24.66         42.40        21.85 o
  -3  -6  11         30.40         13.67        11.11 o
  -2  -6  11          4.34          2.57        10.95 o
  -1  -6  11         46.33         49.06        12.21 o
   0  -6  11         21.70         15.77        17.69 o
   1  -6  11         23.87         25.81        12.33 o
   2  -6  11          8.02        -11.68        11.68 o
   3  -6  11         17.57          7.41        13.79 o
   4  -6  11          8.87         17.17        15.09 o
   5  -6  11          2.89         -7.80        15.09 o
   6  -6  11          7.13          4.42        15.87 o
  -6  -5  11         29.03         56.19        24.71 o
  -5  -5  11         10.33         -8.06        20.29 o
  -4  -5  11          7.92         -2.42        10.44 o
  -3  -5  11         61.22         68.25        12.12 o
  -2  -5  11        166.79        143.43        23.80 o
  -1  -5  11         15.03         11.86        10.71 o
   0  -5  11         30.14          9.25        20.68 o
   1  -5  11          3.07         10.10        11.34 o
   2  -5  11         12.48         13.64        14.31 o
   3  -5  11         78.11         77.23        13.90 o
   4  -5  11          8.01         -1.22        11.92 o
   5  -5  11         10.71         29.66        15.09 o
   6  -5  11         27.90         32.26        16.65 o
   7  -5  11         20.01         22.89        16.91 o
  -9  -4  11          1.07          6.76        18.47 o
  -8  -4  11          1.37        -15.87        15.87 o
  -7  -4  11         21.82          8.32        17.17 o
  -6  -4  11         10.26          8.06        16.65 o
  -5  -4  11         90.63        141.00        23.93 o
  -4  -4  11         39.75         41.49        17.95 o
  -3  -4  11         89.17         97.60        13.49 o
  -2  -4  11        160.66        163.18        16.25 o
  -1  -4  11        131.38        132.27        17.56 o
   0  -4  11         95.66        100.67        13.04 o
   1  -4  11        102.85        115.05        14.00 o
   2  -4  11          1.20        -10.87        10.87 o
   3  -4  11         37.91         32.62        20.68 o
   4  -4  11         31.54         36.46        13.08 o
   5  -4  11          3.66          6.76        14.31 o
   6  -4  11          4.99         -5.46        14.83 o
   7  -4  11          9.41         10.41        16.39 o
  -9  -3  11         13.92         20.29        19.25 o
  -8  -3  11          1.39        -10.15        17.17 o
  -7  -3  11         10.41          3.38        16.39 o
  -6  -3  11        192.24        191.73        26.01 o
  -5  -3  11         22.77          7.68         8.94 o
  -4  -3  11         41.50         30.05         8.87 o
  -3  -3  11        380.18        363.29        26.91 o
  -2  -3  11         66.31         79.22        12.30 o
  -1  -3  11         33.20         38.99        10.91 o
   0  -3  11         58.48         48.04        12.10 o
   1  -3  11         86.53         84.51        12.49 o
   2  -3  11        153.88        173.31        16.91 o
   3  -3  11         10.83         -6.36        10.84 o
   4  -3  11         17.51         14.02         6.88 o
   5  -3  11         18.11         15.51         7.68 o
   6  -3  11          5.58         -5.98        14.83 o
   7  -3  11          6.22          5.72        15.61 o
 -10  -2  11          0.59        -13.01        19.51 o
  -9  -2  11          9.80          0.78        18.21 o
  -8  -2  11        114.37        144.91        24.71 o
  -7  -2  11         67.90         76.23        19.77 o
  -6  -2  11         72.84         39.80        12.37 o
  -5  -2  11         32.08         11.64        10.76 o
  -4  -2  11         27.42         32.13         8.77 o
  -3  -2  11         72.21         62.72        16.25 o
  -2  -2  11         32.70         46.51        11.60 o
  -1  -2  11        172.19        179.69        37.72 o
   0  -2  11        135.81        167.32        15.92 o
   1  -2  11          6.10         -5.22         9.19 o
   2  -2  11          3.72         -7.30         9.53 o
   3  -2  11         28.79         23.93        13.01 o
   4  -2  11         33.26         21.33        14.05 o
   5  -2  11         16.91         12.49        14.57 o
   6  -2  11          9.63          6.50         8.61 o
   7  -2  11         10.02          9.49         9.42 o
 -11  -1  11         10.61         21.07        17.17 o
 -10  -1  11          4.84        -11.63        12.00 o
  -9  -1  11         16.42         19.73        11.94 o
  -8  -1  11         41.48         28.22        12.00 o
  -7  -1  11         11.09          7.72        15.35 o
  -6  -1  11          6.12          1.72        14.44 o
  -5  -1  11         45.78         27.03        11.31 o
  -4  -1  11         20.05         14.44         8.15 o
  -3  -1  11         34.66         35.90         8.68 o
  -2  -1  11         76.75         57.06        13.51 o
  -1  -1  11         27.49         33.93         7.68 o
   0  -1  11         88.63         85.11        11.68 o
   1  -1  11          7.14          7.80        12.23 o
   2  -1  11         93.20         92.88        15.61 o
   3  -1  11         65.78         56.97        14.57 o
   4  -1  11          7.33          2.86        13.01 o
   5  -1  11          0.97        -13.53        13.53 o
   6  -1  11          5.79         -9.63        14.57 o
   7  -1  11          7.02          2.89        16.00 o
   8  -1  11         11.59          7.02        15.87 o
 -11   0  11          0.06        -10.52        12.50 o
 -10   0  11         55.55         67.32        13.68 o
  -9   0  11          4.36         10.49        11.67 o
  -8   0  11          0.35        -11.32        11.32 o
  -7   0  11          1.68          4.47         8.67 o
  -6   0  11          2.64         -9.39        11.34 o
  -5   0  11          1.06        -10.78        13.01 o
  -4   0  11         33.55         31.02        10.75 o
  -3   0  11          8.08         -7.50         7.50 o
  -2   0  11        106.87        141.41        11.35 o
  -1   0  11          1.82         -6.50         6.92 o
   0   0  11          5.40          3.64         8.09 o
   1   0  11        199.55        217.48        23.67 o
   2   0  11         37.31         28.88        13.01 o
   3   0  11         30.95         31.22        13.01 o
   4   0  11         11.21         11.71        13.01 o
   5   0  11          0.27         -0.78        13.79 o
   6   0  11          0.14         -5.98        14.57 o
   7   0  11         61.23         51.77        17.17 o
   8   0  11          7.15        -12.49        16.13 o
 -11   1  11          9.68         18.15        13.68 o
 -10   1  11          6.07          0.57        12.69 o
  -9   1  11         17.22         18.76        13.79 o
  -8   1  11         50.46         59.74        10.22 o
  -7   1  11         12.68          6.97         8.74 o
  -6   1  11         12.11          5.34         8.20 o
  -5   1  11         45.82         39.64         8.49 o
  -4   1  11         12.29          2.99        14.05 o
  -3   1  11         66.54         72.81         9.01 o
  -2   1  11         66.00         63.80         8.70 o
  -1   1  11         20.25         17.33         9.10 o
   0   1  11         81.15         76.11        24.32 o
   1   1  11          6.14         20.29        12.23 o
   2   1  11         90.97         84.81        15.87 o
   3   1  11         70.29         85.86        15.35 o
   4   1  11          7.10          4.42        12.75 o
   5   1  11          0.94          6.24        13.53 o
   6   1  11          2.82          5.20        14.83 o
   7   1  11          6.91         -4.42        15.87 o
   8   1  11          8.52         27.57        16.91 o
 -10   2  11          0.57          8.92        12.75 o
  -9   2  11          8.89         16.44        10.17 o
  -8   2  11        118.44        143.78        12.89 o
  -7   2  11         66.69         68.16        10.16 o
  -6   2  11         71.67         76.66         9.54 o
  -5   2  11         55.48         29.39         8.14 o
  -4   2  11         35.91         42.11         8.23 o
  -3   2  11         76.12         74.43        11.95 o
  -2   2  11         37.87         52.13        10.85 o
  -1   2  11        152.97        139.66        14.33 o
   0   2  11        128.28        177.93        23.67 o
   1   2  11         17.06         10.82         8.46 o
   2   2  11          4.35          7.02        12.49 o
   3   2  11         23.64         31.22        13.27 o
   4   2  11         44.81         40.32        14.31 o
   5   2  11         15.43         -2.08        13.01 o
   6   2  11          9.04         19.51        15.35 o
   7   2  11          9.92          8.58        16.65 o
 -10   3  11          0.92        -14.42        14.42 o
  -9   3  11         11.94          8.42        14.07 o
  -8   3  11          3.38        -11.17        17.17 o
  -7   3  11          7.13         12.79        12.69 o
  -6   3  11        180.07        202.92        15.37 o
  -5   3  11         17.58         14.96        11.13 o
  -4   3  11         55.65         30.04         7.98 o
  -3   3  11        391.93        381.55        19.85 o
  -2   3  11         64.98         80.05        12.14 o
  -1   3  11         52.29         45.64        12.23 o
   0   3  11         79.31         76.03        10.85 o
   1   3  11         97.10         95.23        13.53 o
   2   3  11        142.71        162.68        19.12 o
   3   3  11         24.55         22.11        13.27 o
   4   3  11         16.51         14.83        14.05 o
   5   3  11         12.52          0.00        13.79 o
   6   3  11          9.10         28.88        15.61 o
   7   3  11          7.32         -7.28        16.65 o
 -10   4  11          5.05         -9.66        33.69 o
  -9   4  11          0.52         -9.85        14.95 o
  -8   4  11          0.07          2.00        14.21 o
  -7   4  11         30.63         36.63        14.06 o
  -6   4  11         11.98          2.71        12.31 o
  -5   4  11         73.26         91.01        11.61 o
  -4   4  11         26.72         19.63         9.06 o
  -3   4  11         93.78        101.72        14.18 o
  -2   4  11        171.00        178.32        16.27 o
  -1   4  11        145.22        145.69        14.53 o
   0   4  11         86.78         71.20        11.59 o
   1   4  11         96.88        113.57        12.87 o
   2   4  11          4.83         13.87         8.89 o
   3   4  11         42.76         19.77        13.79 o
   4   4  11         36.68         37.98        14.57 o
   5   4  11          2.86          2.34        14.05 o
   6   4  11          5.10         -9.89        14.57 o
   7   4  11         13.15         18.21        16.91 o
 -10   5  11          0.82         -5.41        15.95 o
  -9   5  11          7.58         -9.63        18.73 o
  -8   5  11          4.74        -13.38        13.89 o
  -7   5  11         14.96         23.85        14.25 o
  -6   5  11         30.06         21.09        13.39 o
  -5   5  11         14.33          2.47         9.78 o
  -4   5  11          6.09         12.58         9.31 o
  -3   5  11         42.19         64.75        10.79 o
  -2   5  11        172.55        140.99        15.36 o
  -1   5  11         17.88         15.84        15.35 o
   0   5  11         19.76         20.57        10.30 o
   1   5  11          5.00          0.56         9.74 o
   2   5  11         22.11         23.91         9.91 o
   3   5  11         69.95         65.55        16.65 o
   4   5  11          6.93         13.79        14.83 o
   5   5  11         15.87         -4.68        14.83 o
   6   5  11         27.76         35.12        16.65 o
  -9   6  11          6.97        -13.18        15.26 o
  -8   6  11         13.45          0.00        14.53 o
  -7   6  11          6.22          9.00        13.97 o
  -6   6  11          0.12        -12.86        12.86 o
  -5   6  11         18.07          7.78        12.78 o
  -4   6  11         25.97         22.27        10.03 o
  -3   6  11         30.74         17.45         9.44 o
  -2   6  11          9.28         15.71        11.50 o
  -1   6  11         50.06         38.50        11.95 o
   0   6  11         25.27         30.40        11.10 o
   1   6  11         14.61         17.97        10.75 o
   2   6  11          8.40         28.62        15.61 o
   3   6  11         18.23          7.80        14.57 o
   4   6  11          7.11          1.04        14.83 o
   5   6  11          1.23         -3.64        15.87 o
   6   6  11          5.84          6.24        16.39 o
  -9   7  11          7.46        -15.09        23.41 o
  -8   7  11          0.62         -7.76        14.98 o
  -7   7  11          1.40         -9.88        14.21 o
  -6   7  11         27.51         20.26        14.68 o
  -5   7  11          1.09          1.90        13.41 o
  -4   7  11          0.02          0.57         9.98 o
  -3   7  11         29.23         13.95        12.84 o
  -2   7  11          4.42         -6.12        11.36 o
  -1   7  11         50.05         62.11        13.04 o
   0   7  11         17.83          9.74        15.74 o
   1   7  11         11.12         22.63        17.17 o
   2   7  11         34.97         33.04        16.65 o
   3   7  11         14.94         17.43        15.87 o
   4   7  11          5.32        -14.31        14.31 o
   5   7  11         30.34         12.49        16.13 o
  -8   8  11          5.90          8.68        16.40 o
  -7   8  11          4.61          2.00        15.29 o
  -6   8  11          1.51          5.85        21.98 o
  -5   8  11          4.47         19.25        14.96 o
  -4   8  11          8.12         17.29        14.11 o
  -3   8  11         10.88         -7.85        13.21 o
  -2   8  11         14.64         28.10        13.37 o
  -1   8  11         16.65         17.92        12.78 o
   0   8  11         59.05         75.16        14.07 o
   1   8  11          8.41        -14.31        17.95 o
   2   8  11          6.35         -2.08        16.91 o
   3   8  11         11.62          2.34        16.65 o
   4   8  11         10.02         -1.56        16.39 o
  -7   9  11          5.51         24.85        16.59 o
  -6   9  11         14.56         11.07        15.79 o
  -5   9  11          5.86         12.05        15.26 o
  -4   9  11         16.25          3.81        14.19 o
  -3   9  11          1.26        -13.85        13.85 o
  -2   9  11          4.68         -4.23        13.78 o
  -1   9  11          6.01          8.44        13.29 o
   0   9  11          7.37         35.12        20.29 o
   1   9  11          7.00         14.05        20.03 o
   2   9  11          2.10         -3.38        18.73 o
   3   9  11         19.48         52.55        20.03 o
  -5  10  11         19.23         23.27        16.66 o
  -4  10  11         12.34          2.99        15.96 o
  -3  10  11          0.17          6.94        17.56 o
  -2  10  11          0.36          4.65        14.87 o
  -1  10  11          7.58        -14.00        14.00 o
   0  10  11          5.47        -21.33        21.33 o
   1  10  11         41.08         46.04        22.11 o
   2  10  11          6.79         31.22        20.29 o
  -3  11  11         14.06         -4.30        17.95 o
  -2  11  11          2.52         -3.81        15.73 o
  -1  11  11          8.02          1.30        24.45 o
   0  11  11          2.61         24.19        23.41 o
   0  -9  12          1.12         16.65        16.13 o
   1  -9  12         31.59         43.96        17.69 o
   2  -9  12          4.17        -10.15        16.91 o
  -1  -8  12         14.07         20.55        15.35 o
   0  -8  12         23.95          5.98        15.61 o
   1  -8  12          8.82         -2.34        15.61 o
   2  -8  12         38.96         36.16        17.17 o
   3  -8  12         53.49         63.21        18.47 o
  -6  -7  12          0.48          6.24        28.62 o
  -5  -7  12         21.50          4.68        26.27 o
  -4  -7  12         37.99         18.73        25.49 o
  -3  -7  12         12.00         15.35        24.19 o
  -2  -7  12         31.44         19.89        20.94 o
  -1  -7  12         22.81         28.22        13.58 o
   0  -7  12          0.18         11.54        21.98 o
   1  -7  12         13.20         43.44        16.13 o
   2  -7  12         31.71         41.62        16.91 o
   3  -7  12          4.23         15.09        16.13 o
   4  -7  12         11.65         20.29        16.65 o
  -6  -6  12         11.68          5.98        26.79 o
  -5  -6  12          5.58         15.87        24.19 o
  -4  -6  12          5.39         24.97        23.41 o
  -3  -6  12          9.46        -21.33        21.33 o
  -2  -6  12         16.79         13.68        12.49 o
  -1  -6  12         36.85         31.83        18.34 o
   0  -6  12         17.22         11.44        12.35 o
   1  -6  12          1.68         -7.22        16.52 o
   2  -6  12          5.42         18.47        15.61 o
   3  -6  12         27.78         26.79        15.87 o
   4  -6  12          1.67         14.05        15.87 o
   5  -6  12          4.68         -4.94        16.13 o
  -5  -5  12         37.06         75.97        24.19 o
  -4  -5  12         31.39         28.62        21.85 o
  -3  -5  12          4.33          6.93        11.54 o
  -2  -5  12         22.27         39.55        12.36 o
  -1  -5  12         25.00         33.21        12.18 o
   0  -5  12        117.68        115.67        19.25 o
   1  -5  12         64.96         62.15        14.13 o
   2  -5  12          1.58          3.42        14.31 o
   3  -5  12          2.25         24.97        15.61 o
   4  -5  12         23.51         26.27        15.87 o
   5  -5  12          0.38        -10.67        15.35 o
  -9  -4  12         10.99        -15.61        19.25 o
  -8  -4  12          2.21         -3.64        18.47 o
  -7  -4  12         20.24         14.57        18.73 o
  -5  -4  12         30.91         37.72        21.59 o
  -4  -4  12         59.21         54.08        13.50 o
  -3  -4  12         11.97         30.80        12.41 o
  -2  -4  12         13.08         24.17        11.50 o
  -1  -4  12         13.72         26.57        13.40 o
   0  -4  12         15.56         24.12        11.73 o
   1  -4  12         20.34         13.27        11.88 o
   2  -4  12         31.41         17.71        12.76 o
   3  -4  12          9.16         -0.95        12.57 o
   4  -4  12          0.37         -0.26        15.09 o
   5  -4  12          6.28         20.81        15.87 o
   6  -4  12          1.23        -15.87        15.87 o
  -9  -3  12          2.24         10.41        19.25 o
  -8  -3  12         17.90         14.05        18.99 o
  -7  -3  12         44.06         17.17        18.21 o
  -6  -3  12          4.26        -16.13        16.13 o
  -5  -3  12         10.96         -7.46        10.93 o
  -4  -3  12         22.05         21.63         9.77 o
  -3  -3  12          7.38         12.23        11.50 o
  -2  -3  12        115.72        140.45        15.56 o
  -1  -3  12          6.74          2.35        11.07 o
   0  -3  12          1.93        -10.53        10.53 o
   1  -3  12        208.83        206.74        18.29 o
   2  -3  12         26.32         21.81        12.09 o
   3  -3  12          7.36          0.25        12.44 o
   4  -3  12         15.21         17.17        15.61 o
   5  -3  12          2.08          1.30        15.35 o
   6  -3  12          2.95         -5.72        15.09 o
 -10  -2  12          2.04        -15.87        20.55 o
  -9  -2  12         14.97         21.33        20.55 o
  -8  -2  12         21.88          1.82        18.99 o
  -7  -2  12          0.80         -6.50        17.69 o
  -6  -2  12         14.47          5.80        11.95 o
  -5  -2  12          2.57         -0.69        11.03 o
  -4  -2  12         63.79         62.10        13.41 o
  -3  -2  12        132.84        126.84        11.95 o
  -2  -2  12         32.55         36.72        11.69 o
  -1  -2  12        189.35        195.02        18.05 o
   0  -2  12         99.47         81.59        13.44 o
   1  -2  12         65.92         48.80        11.79 o
   2  -2  12          4.93          1.86        14.31 o
   3  -2  12         51.83         52.55        15.61 o
   4  -2  12         15.56         24.45        15.61 o
   5  -2  12         30.53         23.67        16.39 o
   6  -2  12          1.66          1.73         9.19 o
 -10  -1  12         17.01         -7.02        13.68 o
  -9  -1  12          0.16         13.79        20.29 o
  -8  -1  12         23.69          4.68        19.25 o
  -7  -1  12         42.72         22.11        19.77 o
  -6  -1  12          5.97        -10.23        12.05 o
  -5  -1  12        141.47        152.76        15.77 o
  -4  -1  12         31.69         27.19        11.40 o
  -3  -1  12         86.26         90.64        10.65 o
  -2  -1  12        234.77        227.89        18.88 o
  -1  -1  12        125.85         99.28        16.78 o
   0  -1  12          6.32         -1.65        10.23 o
   1  -1  12         35.41         21.10        11.35 o
   2  -1  12         22.54         21.59        13.53 o
   3  -1  12          6.24          7.02        13.27 o
   4  -1  12         51.78         58.01        16.13 o
   5  -1  12         30.35         11.19        16.13 o
   6  -1  12         10.27         15.61        16.91 o
   7  -1  12          1.35        -15.61        15.61 o
 -10   0  12         34.45         50.10        14.04 o
  -9   0  12         10.76         20.87        12.75 o
  -8   0  12         19.03         17.03        12.44 o
  -7   0  12          1.72        -12.78        12.78 o
  -6   0  12        140.89        128.53        18.73 o
  -5   0  12          0.32        -11.40        11.40 o
  -4   0  12        238.00        232.98        19.76 o
  -3   0  12         56.38         57.23        11.04 o
  -2   0  12          1.09         -1.69         7.89 o
  -1   0  12          5.39         -2.27         7.93 o
   0   0  12         14.46         16.62        10.50 o
   1   0  12         41.65         16.13        13.27 o
   2   0  12          6.20         -7.28        13.27 o
   3   0  12        110.72         79.35        16.13 o
   4   0  12          4.05         -1.56        13.79 o
   5   0  12          3.48         -5.46        14.83 o
   6   0  12         35.06         26.53        16.91 o
   7   0  12          2.88         -6.50        16.39 o
 -10   1  12         21.81         18.05        13.24 o
  -9   1  12          0.13         -0.50        12.22 o
  -8   1  12         18.28          5.43        10.03 o
  -7   1  12         32.51         24.00         9.89 o
  -6   1  12          5.85          1.59         9.02 o
  -5   1  12        126.01        112.11        15.72 o
  -4   1  12         29.16         13.92        11.40 o
  -3   1  12         74.63         79.27        13.04 o
  -2   1  12        278.79        261.86        17.69 o
  -1   1  12        111.02         84.04        10.28 o
   0   1  12          2.30         -9.81        10.28 o
   1   1  12         57.61         48.13        14.57 o
   2   1  12         16.53        -12.49        13.27 o
   3   1  12         10.69          4.42        13.79 o
   4   1  12         46.99         30.70        15.61 o
   5   1  12         28.89         25.23        15.61 o
   6   1  12         11.60         29.40        16.91 o
   7   1  12          0.95         16.65        17.43 o
 -10   2  12          2.80        -10.26        12.98 o
  -9   2  12         13.66         13.46        10.93 o
  -8   2  12         24.90         30.00        10.44 o
  -7   2  12          0.19         -7.97         9.25 o
  -6   2  12          6.24         -5.27         8.83 o
  -5   2  12          1.56         -6.60         8.65 o
  -4   2  12         53.31         76.96        13.14 o
  -3   2  12        116.17        112.51        14.72 o
  -2   2  12         34.22         20.55        10.85 o
  -1   2  12        189.34        212.10        17.47 o
   0   2  12        115.32         99.31        12.32 o
   1   2  12         67.88         57.77        13.01 o
   2   2  12         12.12         -5.46        13.27 o
   3   2  12         42.73         45.26        16.13 o
   4   2  12         13.82          0.00        14.05 o
   5   2  12         31.42         38.76        16.13 o
   6   2  12          1.40          6.76        16.13 o
 -10   3  12          3.41          3.12        22.11 o
  -9   3  12          2.58          0.01        15.15 o
  -8   3  12         25.99         43.08        15.36 o
  -7   3  12         48.82         54.49        25.62 o
  -6   3  12          3.55         13.33        15.22 o
  -5   3  12         13.62         -5.51        12.22 o
  -4   3  12         18.02         15.39        11.77 o
  -3   3  12          4.33          4.23        18.21 o
  -2   3  12         99.57        100.39        14.25 o
  -1   3  12          9.41         13.20        10.28 o
   0   3  12          2.29          0.52         9.83 o
   1   3  12        189.50        171.67        15.90 o
   2   3  12         20.25          8.58        14.05 o
   3   3  12          9.91        -13.53        13.53 o
   4   3  12         13.92         29.66        15.09 o
   5   3  12          2.44        -14.57        14.57 o
   6   3  12          1.37          3.64        15.87 o
  -9   4  12         14.13         23.96        19.77 o
  -8   4  12          1.24         -7.54        14.53 o
  -7   4  12         18.57         14.28        14.57 o
  -6   4  12         58.27         57.09        14.62 o
  -5   4  12         27.54         27.59        13.24 o
  -4   4  12         49.06         43.87        13.21 o
  -3   4  12          9.11          3.90        11.40 o
  -2   4  12         12.29          3.38        11.04 o
  -1   4  12         12.18         12.46        10.76 o
   0   4  12          6.52         16.09        10.48 o
   1   4  12         21.74         15.38        10.48 o
   2   4  12         35.14         52.37        15.22 o
   3   4  12          5.74         -3.38        13.79 o
   4   4  12          0.11         16.65        15.87 o
   5   4  12          9.38          9.63        15.87 o
   6   4  12          0.50          5.20        16.39 o
  -9   5  12          0.13        -16.00        16.00 o
  -8   5  12         10.26          7.62        15.54 o
  -7   5  12          1.56        -10.53        14.06 o
  -6   5  12          8.67          6.48        13.33 o
  -5   5  12         32.97         31.34        15.87 o
  -4   5  12         29.60         20.56        12.87 o
  -3   5  12          7.07         -3.73        11.85 o
  -2   5  12         10.41         20.31        12.04 o
  -1   5  12         30.23         21.94        11.58 o
   0   5  12        132.31        142.81        14.90 o
   1   5  12         63.20         53.47        19.64 o
   2   5  12          2.58         -3.12        14.57 o
   3   5  12          1.02         -1.82        15.09 o
   4   5  12         25.68         21.59        15.87 o
   5   5  12          0.55         -7.02        15.87 o
  -8   6  12          7.17         13.49        29.66 o
  -7   6  12          4.52          9.08        15.45 o
  -6   6  12          8.63          5.01        14.62 o
  -5   6  12          5.09         -3.99        15.74 o
  -4   6  12          8.99         12.65        15.47 o
  -3   6  12          9.92         14.15        12.78 o
  -2   6  12         17.71          3.17        12.14 o
  -1   6  12         38.64         35.47        12.50 o
   0   6  12         20.91         20.08        11.76 o
   1   6  12          1.29         -4.85        10.83 o
   2   6  12          7.33         40.32        16.91 o
   3   6  12         33.45         27.57        16.65 o
   4   6  12          1.63         19.51        15.87 o
   5   6  12          3.48         -0.52        17.17 o
  -8   7  12         10.08         36.83        17.28 o
  -7   7  12         10.58          3.74        15.95 o
  -6   7  12          1.11          0.98        15.35 o
  -5   7  12         22.69         17.86        15.07 o
  -4   7  12         41.65         37.77        14.43 o
  -3   7  12         13.92          5.88        13.33 o
  -2   7  12         25.10         43.84        13.88 o
  -1   7  12         21.68         20.36        12.94 o
   0   7  12          0.55          7.96        12.33 o
   1   7  12         18.41         25.23        17.95 o
   2   7  12         36.11          9.36        17.17 o
   3   7  12          6.13         36.94        17.43 o
   4   7  12         14.41         -1.82        16.65 o
  -7   8  12         14.39         22.51        16.82 o
  -6   8  12         39.23         26.57        16.24 o
  -5   8  12         10.08         -1.33        15.48 o
  -4   8  12         11.16          6.91        15.05 o
  -3   8  12          8.04         -4.97        15.09 o
  -2   8  12          0.92         -5.68        13.44 o
  -1   8  12         12.47          4.75        13.66 o
   0   8  12         24.49         22.11        20.29 o
   1   8  12          9.92         -3.12        18.99 o
   2   8  12         48.11         34.34        19.51 o
   3   8  12         46.89         48.91        20.03 o
  -5   9  12         39.99         39.92        17.16 o
  -4   9  12          9.50         -1.61        15.63 o
  -3   9  12          0.70          6.19        15.11 o
  -2   9  12          6.41          4.68        14.55 o
  -1   9  12          1.68        -11.62        14.50 o
   0   9  12          1.92        -11.19        21.33 o
   1   9  12         27.05         34.86        22.37 o
   2   9  12          3.00        -15.09        18.73 o
  -3  10  12         13.53          4.84        16.65 o
  -2  10  12          0.41         -9.96        15.06 o
  -1  10  12         15.29          9.36        23.93 o
   0  10  12          5.29         18.73        23.15 o
   0  -8  13          2.20         26.53        17.43 o
   1  -8  13          7.53          0.26        16.91 o
  -1  -7  13         12.94         24.19        16.39 o
   0  -7  13         15.22         16.13        16.91 o
   1  -7  13         18.74         33.82        16.91 o
   2  -7  13          6.07          3.90        16.65 o
   3  -7  13          1.21         -1.82        17.17 o
  -5  -6  13         12.60          5.20        26.27 o
  -4  -6  13          4.30        -24.45        24.45 o
  -3  -6  13         43.72         26.01        25.23 o
  -2  -6  13         24.01         24.13        13.94 o
  -1  -6  13         10.51         14.33        13.87 o
   0  -6  13         36.58         45.52        17.69 o
   1  -6  13         16.44         28.62        17.17 o
   2  -6  13         34.83         44.22        18.21 o
   3  -6  13          0.68          2.08        16.91 o
   4  -6  13         15.12         -1.04        16.91 o
  -4  -5  13         87.08         85.60        26.53 o
  -3  -5  13          6.57         20.55        13.27 o
  -2  -5  13         20.75         21.13        13.35 o
  -1  -5  13         68.84         81.63        15.01 o
   0  -5  13          1.72         10.66        13.31 o
   1  -5  13         28.46         42.92        17.43 o
   2  -5  13         45.44         38.24        17.69 o
   3  -5  13          9.07        -11.45        16.13 o
   4  -5  13          0.51          9.63        16.65 o
  -8  -4  13          0.71        -18.99        18.99 o
  -4  -4  13          8.83         19.95        13.80 o
  -3  -4  13         72.70         59.02        14.66 o
  -2  -4  13         28.66         23.88        13.13 o
  -1  -4  13         24.57         20.05        12.64 o
   0  -4  13          5.13         11.73        24.19 o
   1  -4  13         63.94         48.14        13.81 o
   2  -4  13          1.36         -3.64        15.61 o
   3  -4  13         15.48         15.87        16.91 o
   4  -4  13         31.32         22.37        17.17 o
   5  -4  13          7.62         -3.90        16.65 o
  -9  -3  13          2.76        -11.19        20.81 o
  -8  -3  13          3.21        -11.71        19.25 o
  -7  -3  13         43.74         33.56        21.07 o
  -6  -3  13          8.88         19.25        19.25 o
  -5  -3  13         10.79          7.46        12.55 o
  -4  -3  13         17.79         -1.04        16.39 o
  -3  -3  13         16.02        -12.08        12.08 o
  -2  -3  13         20.31         18.02        12.98 o
  -1  -3  13         91.29         85.08        15.12 o
   0  -3  13         13.25         -2.98        12.11 o
   1  -3  13         18.94          5.19        12.09 o
   2  -3  13         55.82         60.37        14.61 o
   3  -3  13         15.04          0.00        15.87 o
   4  -3  13          1.64          3.12        16.39 o
   5  -3  13         33.06         24.19        17.17 o
  -9  -2  13          9.41          7.28        21.59 o
  -8  -2  13         22.29         22.63        21.59 o
  -7  -2  13         14.49          2.86        19.51 o
  -6  -2  13         23.89         22.63        18.73 o
  -5  -2  13          8.01          5.56        12.23 o
  -4  -2  13          1.72         -2.32        15.35 o
  -3  -2  13         20.57          8.80        11.60 o
  -2  -2  13         38.56         46.38        19.77 o
  -1  -2  13         34.41         15.99        12.66 o
   0  -2  13         24.15         30.34        12.41 o
   1  -2  13         82.70         70.01        13.67 o
   2  -2  13         28.25         25.06        21.72 o
   3  -2  13         12.29         14.57        15.35 o
   4  -2  13          3.31         10.41        16.65 o
   5  -2  13          5.21         -3.34         8.74 o
  -9  -1  13         10.86         17.43        22.11 o
  -8  -1  13          0.96          0.52        21.07 o
  -7  -1  13          9.78         15.35        20.55 o
  -6  -1  13          1.80        -12.69        12.69 o
  -5  -1  13          0.93         -7.69        12.05 o
  -4  -1  13         27.62         18.64        11.77 o
  -3  -1  13          5.12          8.68        10.66 o
  -2  -1  13         14.13          5.66        10.35 o
  -1  -1  13         38.81         51.19        12.36 o
   0  -1  13          2.35         -1.45        11.24 o
   1  -1  13         27.98         20.00        12.22 o
   2  -1  13         52.81         49.57        13.46 o
   3  -1  13         13.12          4.42        14.83 o
   4  -1  13         12.43          8.58        15.87 o
   5  -1  13          2.43         -1.30        16.39 o
  -9   0  13          6.34        -20.29        21.07 o
  -8   0  13          1.19          9.63        21.59 o
  -7   0  13          3.59        -11.05        14.44 o
  -6   0  13          0.20        -17.48        19.64 o
  -5   0  13          0.42        -12.14        12.14 o
  -4   0  13          2.38        -11.49        11.49 o
  -3   0  13         31.79         44.40        13.92 o
  -2   0  13         11.55          0.91         8.86 o
  -1   0  13          1.20          1.12         8.87 o
   0   0  13         58.61         89.58        14.18 o
   1   0  13         92.97         88.46        18.73 o
   2   0  13          0.13         12.23        14.57 o
   3   0  13          2.87         -3.12        14.57 o
   4   0  13          1.41          2.34        15.09 o
   5   0  13        105.13        101.72        20.55 o
  -9   1  13          8.46          4.15        13.43 o
  -8   1  13          0.85         -8.86        10.91 o
  -7   1  13         13.38         26.92        14.72 o
  -6   1  13          4.63        -13.38        22.63 o
  -5   1  13          0.98         -9.76        12.51 o
  -4   1  13         39.26         16.60        12.60 o
  -3   1  13          7.11          2.93        11.50 o
  -2   1  13         12.30         20.68        11.20 o
  -1   1  13         28.02         20.53         9.22 o
   0   1  13          4.16         -7.08         9.74 o
   1   1  13         25.56         25.23        15.35 o
   2   1  13         55.08         43.70        16.91 o
   3   1  13         15.38          8.58        15.09 o
   4   1  13         11.32         29.66        16.13 o
   5   1  13          0.69         -1.04        16.39 o
  -9   2  13          8.29          5.16        13.60 o
  -8   2  13         20.98         18.90        11.00 o
  -7   2  13         12.25         15.28        10.60 o
  -6   2  13         27.07         30.94        14.33 o
  -5   2  13         12.27        -13.01        14.57 o
  -4   2  13          2.40         -3.41        12.42 o
  -3   2  13         20.30         26.60        12.42 o
  -2   2  13         57.02         43.12        12.32 o
  -1   2  13         33.74         34.72        11.40 o
   0   2  13         15.92         26.36        11.03 o
   1   2  13         80.19         61.13        16.65 o
   2   2  13         29.28         -0.26        15.35 o
   3   2  13         11.49          5.72        15.61 o
   4   2  13          1.63         -5.20        15.35 o
   5   2  13          5.63         -5.98        16.39 o
  -9   3  13          3.96        -15.71        15.71 o
  -8   3  13          3.71          2.02        15.44 o
  -7   3  13         35.65         48.18        15.45 o
  -6   3  13          7.09          7.93        13.80 o
  -5   3  13         11.64         -3.00        13.15 o
  -4   3  13         26.75         28.27        13.21 o
  -3   3  13         22.93          5.14        13.79 o
  -2   3  13         22.58         23.35        12.04 o
  -1   3  13         85.98        112.94        19.25 o
   0   3  13         11.07         16.76        10.76 o
   1   3  13         16.44          4.18        10.57 o
   2   3  13         54.99         58.01        17.17 o
   3   3  13         16.49         24.71        15.61 o
   4   3  13          2.99        -15.87        15.87 o
   5   3  13         37.00         33.30        17.17 o
  -8   4  13          0.06        -13.03        15.61 o
  -7   4  13          5.94          6.58        14.99 o
  -6   4  13          6.21         11.56        14.25 o
  -5   4  13          5.94         -4.13        13.66 o
  -4   4  13         10.42          6.71        13.79 o
  -3   4  13         83.66         83.13        20.42 o
  -2   4  13         37.24         21.52        16.00 o
  -1   4  13         26.30         10.46        11.68 o
   0   4  13          2.24          7.73        11.12 o
   1   4  13         56.83         42.34        11.95 o
   2   4  13          1.65        -11.45        15.09 o
   3   4  13         17.87          6.76        16.13 o
   4   4  13         30.23         54.37        17.95 o
   5   4  13          7.18        -10.93        16.39 o
  -8   5  13          2.79          1.82        19.51 o
  -7   5  13         17.92          9.83        15.54 o
  -6   5  13          3.87         -4.34        14.44 o
  -5   5  13          0.74         -7.11        13.89 o
  -4   5  13         89.19         94.08        16.28 o
  -3   5  13         10.84          8.81        13.42 o
  -2   5  13         18.64         20.35        12.32 o
  -1   5  13         64.69         61.86        13.70 o
   0   5  13          3.37          6.20        11.67 o
   1   5  13         31.76         38.54        11.85 o
   2   5  13         38.49         38.50        17.17 o
   3   5  13          8.43        -11.19        15.87 o
   4   5  13          0.84         -9.36        15.35 o
  -7   6  13          2.33        -15.24        15.24 o
  -6   6  13         18.87          9.81        15.32 o
  -5   6  13         10.52        -10.42        14.53 o
  -4   6  13          5.95         10.36        14.62 o
  -3   6  13         35.81         24.92        14.43 o
  -2   6  13         20.36          3.38        13.07 o
  -1   6  13          9.72         10.82        12.59 o
   0   6  13         34.64         63.61        17.56 o
   1   6  13         14.11         16.91        18.21 o
   2   6  13         32.72         44.48        18.73 o
   3   6  13          1.25          3.12        16.65 o
   4   6  13         16.12          2.60        17.17 o
  -6   7  13          1.15         -8.07        15.48 o
  -5   7  13          2.83         -9.54        15.08 o
  -4   7  13          2.36          5.87        14.90 o
  -3   7  13          4.43          3.59        14.60 o
  -2   7  13          0.09        -14.28        23.28 o
  -1   7  13          7.58          9.28        13.59 o
   0   7  13         12.10         -0.01        13.31 o
   1   7  13         17.47        -10.15        17.95 o
   2   7  13          5.79        -10.15        17.43 o
   3   7  13          2.26        -15.09        17.17 o
  -5   8  13          3.89          7.02        16.14 o
  -4   8  13          4.45         11.21        15.69 o
  -3   8  13         16.07         15.30        15.58 o
  -2   8  13         10.88          7.72        21.98 o
  -1   8  13          6.11         -9.39        13.78 o
   0   8  13          3.71        -11.45        20.29 o
   1   8  13          4.46        -18.99        18.99 o
  -3   9  13          1.64         -9.63        24.19 o
  -2   9  13          1.49         20.12        26.27 o
  -1   9  13         11.64         15.87        23.41 o
  -1  -7  14          6.47         16.65        18.21 o
   0  -7  14          4.15         18.21        18.47 o
  -2  -6  14          9.97          0.00        18.21 o
  -1  -6  14          6.77         13.53        18.47 o
   0  -6  14          4.50          8.58        18.73 o
   1  -6  14          0.32         17.17        17.43 o
   2  -6  14          0.62         19.25        18.47 o
  -4  -5  14          9.20         18.73        26.53 o
  -3  -5  14         15.24          4.97        14.39 o
  -2  -5  14          0.86        -15.61        16.65 o
  -1  -5  14          9.04          4.94        16.65 o
   0  -5  14         15.23         16.39        18.21 o
   1  -5  14         24.53         10.41        18.47 o
   2  -5  14          4.96         17.43        18.21 o
   3  -5  14         17.11         10.15        18.73 o
  -4  -4  14          3.94        -10.15        17.95 o
  -3  -4  14          0.55        -13.02        14.33 o
  -2  -4  14          0.04        -10.37        17.95 o
  -1  -4  14         23.78         27.16        14.29 o
   0  -4  14         12.32         -6.24        16.39 o
   1  -4  14         11.61         12.49        17.69 o
   2  -4  14          5.59          4.94        17.17 o
   3  -4  14          5.37          8.32        18.21 o
  -8  -3  14          0.51        -21.33        21.33 o
  -7  -3  14          1.75         -5.20        21.33 o
  -6  -3  14          6.25        -18.99        18.99 o
  -4  -3  14         11.05        -16.65        16.65 o
  -3  -3  14         18.26         46.27        17.43 o
  -2  -3  14          0.93          1.97        13.87 o
  -1  -3  14          7.15         -0.71        30.83 o
   0  -3  14         24.07         26.08        14.15 o
   1  -3  14          5.07         13.53        16.39 o
   2  -3  14          1.43         14.31        16.65 o
   3  -3  14         11.09         21.07        17.95 o
   4  -3  14          4.06         25.23        18.21 o
  -8  -2  14          1.36         -3.90        21.33 o
  -7  -2  14          1.56        -11.19        20.29 o
  -6  -2  14          7.82        -18.73        18.73 o
  -5  -2  14          4.63          6.66        13.34 o
  -4  -2  14          8.08         -0.52        12.51 o
  -3  -2  14          2.45          7.02        17.17 o
  -2  -2  14          1.17         -7.38        15.48 o
  -1  -2  14         26.29          8.53        13.87 o
   0  -2  14         16.66         12.03        13.38 o
   1  -2  14          3.19        -12.36        12.36 o
   2  -2  14          2.14         36.16        16.91 o
   3  -2  14         14.21         10.93        16.91 o
   4  -2  14          0.76        -15.35        17.43 o
  -8  -1  14          0.53         -4.42        21.33 o
  -7  -1  14          4.64         -4.94        20.81 o
  -6  -1  14          3.96         -6.63        13.70 o
  -5  -1  14         34.89          9.65        13.31 o
  -4  -1  14         11.39          0.23        12.49 o
  -3  -1  14         17.01          5.35        12.05 o
  -2  -1  14         28.47         17.66        17.04 o
  -1  -1  14          0.71        -15.04        25.36 o
   0  -1  14          7.83         16.61        13.25 o
   1  -1  14          2.31          3.60        13.04 o
   2  -1  14          1.07         13.79        16.13 o
   3  -1  14         20.94         18.21        16.39 o
   4  -1  14          9.22        -10.67        16.91 o
  -8   0  14          2.59          0.52        22.89 o
  -7   0  14          4.85         -3.46        15.08 o
  -6   0  14          0.36          2.34        13.98 o
  -5   0  14          0.70         13.32        13.51 o
  -4   0  14         41.75         38.21        13.33 o
  -3   0  14        106.33         90.16        24.71 o
  -2   0  14          5.96         -9.86        11.40 o
  -1   0  14          3.98          0.24        12.55 o
   0   0  14         10.77         -4.15        12.62 o
   1   0  14         60.25         80.13        26.14 o
   2   0  14          6.96          1.82        16.39 o
   3   0  14          7.14         23.41        16.65 o
   4   0  14          2.97          4.16        16.65 o
  -8   1  14          0.03          5.72        23.93 o
  -7   1  14          5.33        -12.63        15.44 o
  -6   1  14          5.19         13.88        14.81 o
  -5   1  14         31.39         18.45        14.07 o
  -4   1  14         10.89          8.59        18.08 o
  -3   1  14         11.60          6.64        19.38 o
  -2   1  14         21.36          7.59        11.77 o
  -1   1  14          0.81         -7.56        11.31 o
   0   1  14         12.13         13.00        12.75 o
   1   1  14          2.91         -1.56        15.61 o
   2   1  14          0.88         13.79        16.65 o
   3   1  14         16.13          0.52        16.13 o
   4   1  14          8.56         -9.10        15.87 o
  -8   2  14          1.06        -11.69        11.86 o
  -7   2  14          0.50         -5.73        15.25 o
  -6   2  14          6.85          6.71        15.26 o
  -5   2  14          5.47         -2.66        14.06 o
  -4   2  14          4.42        -12.26        13.23 o
  -3   2  14          1.19        -10.31        12.23 o
  -2   2  14          0.38          1.20        12.05 o
  -1   2  14         27.80          2.56        21.98 o
   0   2  14         13.49         13.18        11.31 o
   1   2  14          1.58          5.98        15.87 o
   2   2  14          5.04         -2.86        15.87 o
   3   2  14         12.69          4.16        16.39 o
   4   2  14          1.49        -15.87        15.87 o
  -8   3  14          0.86         -9.63        22.37 o
  -7   3  14          1.39        -15.05        15.05 o
  -6   3  14          5.39         -1.27        14.98 o
  -5   3  14          0.05         -2.80        14.53 o
  -4   3  14         10.42         12.10        14.25 o
  -3   3  14         15.94          5.41        13.42 o
  -2   3  14          1.01         -1.92        13.79 o
  -1   3  14          6.81          7.26        12.42 o
   0   3  14         32.73         23.43        11.95 o
   1   3  14          4.59        -14.83        14.83 o
   2   3  14          1.60         39.02        17.43 o
   3   3  14         13.01         11.97        17.43 o
   4   3  14          2.51          9.89        17.43 o
  -7   4  14          7.01         -4.71        15.82 o
  -6   4  14          3.86          9.27        15.62 o
  -5   4  14          3.12         -5.18        22.63 o
  -4   4  14          1.38          9.45        13.92 o
  -3   4  14          0.07         -5.30        13.52 o
  -2   4  14          0.38         -7.55        12.78 o
  -1   4  14         22.08         20.59        12.68 o
   0   4  14         15.14          4.86        12.04 o
   1   4  14         13.14         16.47        14.18 o
   2   4  14          3.81         -2.34        16.65 o
   3   4  14          4.89         -6.50        16.39 o
  -7   5  14          0.28         14.83        23.67 o
  -6   5  14          0.53         -7.33        15.42 o
  -5   5  14         15.77         -8.46        14.98 o
  -4   5  14          8.88         10.78        14.79 o
  -3   5  14         17.14          6.13        13.95 o
  -2   5  14          0.07        -13.10        13.10 o
  -1   5  14          9.24          2.43        13.40 o
   0   5  14         10.13         10.52        12.78 o
   1   5  14         30.90         27.90        12.78 o
   2   5  14          4.25         14.57        17.69 o
   3   5  14         13.58         22.89        18.47 o
  -6   6  14          1.76         -3.98        17.69 o
  -5   6  14          5.11         11.55        37.33 o
  -4   6  14         26.56         33.12        15.71 o
  -3   6  14         22.50         10.91        14.70 o
  -2   6  14         11.17          1.29        13.84 o
  -1   6  14         11.16         12.88        13.98 o
   0   6  14          5.74         -0.80        13.10 o
   1   6  14          0.17         -6.76        18.73 o
   2   6  14          0.95        -15.09        17.17 o
  -4   7  14          0.10         -7.48        30.96 o
  -3   7  14         33.26         20.32        24.06 o
  -2   7  14          2.26         -3.22        14.48 o
  -1   7  14          6.58          5.61        14.48 o
   0   7  14          3.40         16.65        20.55 o
  -2  -5  15          5.36        -18.99        18.99 o
  -1  -5  15         16.79         18.73        19.51 o
   0  -5  15          0.55          4.94        18.99 o
  -3  -4  15          6.24          1.56        18.73 o
  -2  -4  15         37.48         31.22        19.25 o
  -1  -4  15         11.82         21.85        18.21 o
   0  -4  15          7.47         -0.26        18.47 o
   1  -4  15          1.66        -17.95        17.95 o
  -4  -3  15         19.82         15.61        22.37 o
  -3  -3  15         11.36         11.97        19.77 o
  -2  -3  15          8.64         22.39        15.68 o
  -1  -3  15          2.89        -17.17        17.17 o
   0  -3  15         13.06        -16.65        16.65 o
   1  -3  15         13.21          3.12        18.21 o
   2  -3  15          4.75         -3.64        17.95 o
  -6  -2  15          3.03         -8.32        21.33 o
  -5  -2  15         33.44         17.05        14.81 o
  -4  -2  15          7.56         11.45        20.03 o
  -3  -2  15         21.98         20.03        19.25 o
  -2  -2  15          3.94         -1.56        19.77 o
  -1  -2  15          2.18          0.13        17.30 o
   0  -2  15          7.32          6.24        17.95 o
   1  -2  15          5.75         12.49        17.69 o
   2  -2  15          5.62         11.45        17.69 o
  -6  -1  15          0.48          5.34        14.62 o
  -5  -1  15          8.84          8.92        26.79 o
  -4  -1  15          5.40         -4.06        13.42 o
  -3  -1  15          9.64         -5.72        18.73 o
  -2  -1  15          2.84        -16.13        17.95 o
  -1  -1  15          7.85        -11.12        15.06 o
   0  -1  15          6.28          5.98        17.95 o
   1  -1  15          2.41          8.32        17.43 o
   2  -1  15          1.38          2.34        17.43 o
  -6   0  15          4.72        -14.48        14.90 o
  -5   0  15          1.62         -9.89        13.97 o
  -4   0  15          4.62         -8.02        13.42 o
  -3   0  15          1.01        -12.49        12.49 o
  -2   0  15          1.49         -9.23        12.60 o
  -1   0  15         22.76          9.89        18.47 o
   0   0  15          2.65         -5.98        13.65 o
   1   0  15         39.34         -3.12        17.17 o
   2   0  15          0.07         -2.08        17.17 o
  -7   1  15          6.92        -22.37        22.37 o
  -6   1  15          0.73        -10.41        37.46 o
  -5   1  15         11.16          7.45        14.44 o
  -4   1  15          7.63          1.16        13.60 o
  -3   1  15         10.87         -0.37        12.96 o
  -2   1  15          5.28         -3.55        12.78 o
  -1   1  15          5.54        -13.79        17.17 o
   0   1  15          6.40         16.39        17.95 o
   1   1  15          3.42         -6.76        18.21 o
   2   1  15          2.03         -5.46        16.91 o
  -6   2  15          3.43         -5.59        15.90 o
  -5   2  15         38.39         32.19        15.73 o
  -4   2  15          7.65          1.00        14.25 o
  -3   2  15         23.56          6.33        13.79 o
  -2   2  15          2.49          3.91        13.06 o
  -1   2  15          1.62        -12.05        12.05 o
   0   2  15          9.56          1.30        17.43 o
   1   2  15          4.23          8.32        17.69 o
   2   2  15          4.87         13.53        18.21 o
  -6   3  15         14.82         10.45        18.99 o
  -5   3  15          6.74        -10.21        15.54 o
  -4   3  15         20.72          7.92        14.44 o
  -3   3  15         12.33         14.92        14.43 o
  -2   3  15          8.28         -2.86        13.43 o
  -1   3  15          5.44         12.62        13.06 o
   0   3  15         12.79        -12.32        12.32 o
   1   3  15         10.69         10.93        18.47 o
   2   3  15          3.20        -17.17        17.17 o
  -5   4  15         23.97         19.82        30.57 o
  -4   4  15          3.19         -6.11        19.90 o
  -3   4  15          7.15         15.33        14.53 o
  -2   4  15         37.83         19.68        14.25 o
  -1   4  15         11.86         17.62        13.50 o
   0   4  15          6.31         13.01        13.13 o
   1   4  15          1.59         -6.50        17.69 o
  -4   5  15         13.27         -1.30        15.72 o
  -3   5  15          4.32         -1.10        14.89 o
  -2   5  15          3.50         17.45        17.56 o
  -1   5  15         13.32         12.94        14.43 o
   0   5  15          0.51         -9.63        13.03 o
  -3  -2  16          5.22        -17.95        22.11 o
  -2  -2  16         18.06         24.45        20.81 o
  -1  -2  16         12.63        -14.31        19.77 o
  -4  -1  16          4.98         -4.41        14.62 o
  -3  -1  16          7.39        -19.77        19.77 o
  -2  -1  16          2.90         -0.78        19.51 o
  -1  -1  16         10.54         24.97        20.81 o
  -4   0  16          1.87        -12.47        14.44 o
  -3   0  16          0.40         -9.86        13.98 o
  -2   0  16          3.59         -0.52        19.25 o
  -1   0  16          2.08         -7.28        19.51 o
   0   0  16          0.05          2.60        20.03 o
  -4   1  16          3.80        -14.43        14.43 o
  -3   1  16          6.32         -1.95        14.35 o
  -2   1  16          3.50        -10.02        15.48 o
  -1   1  16         12.25          8.58        20.03 o
  -3   2  16          5.38        -11.72        14.13 o
  -2   2  16         15.05          8.98        14.25 o
  -1   2  16         14.36         -2.79        13.61 o
                                                
