# Supplementary material for: Crystal structures of two triazola-dioxola-benzena­cyclo­nona­phanes
Source: Acta Crystallogr E Crystallogr Commun. 2015 Jun 24;71(Pt 7):827–31. doi: 10.1107/S205698901501141X (PMC4518911; doi:10.1107/S205698901501141X)
Supplement: Supplementary file 3 [file e-71-00827-IIsup3.hkl]

#
# h,k,l, Fc-squared, Fo-squared, sigma(Fo-squared), status flag
#
data_II
_shelx_title ' II        P 21         R   0.05'
_shelx_refln_list_code          4
_shelx_F_calc_maximum      165.73
_exptl_crystal_F_000       560.00
_reflns_d_resolution_high  0.7499

loop_
 _space_group_symop_operation_xyz
 'x, y, z'
 '-x, y+1/2, -z'

_cell_length_a     8.7560
_cell_length_b    10.8110
_cell_length_c    13.5690
_cell_angle_alpha  90.000
_cell_angle_beta  101.122
_cell_angle_gamma  90.000

_shelx_F_squared_multiplier     1.000

loop_
 _refln_index_h
 _refln_index_k
 _refln_index_l
 _refln_F_squared_calc
 _refln_F_squared_meas
 _refln_F_squared_sigma
 _refln_observed_status
   2 -12   0         18.71         23.52        12.42 o
   3 -12   0         10.65         13.74        12.42 o
   4 -12   0          3.09         19.82        12.95 o
   1 -11   0         50.84         47.46         9.34 o
   2 -11   0          7.72          2.45         7.80 o
   3 -11   0          3.56          6.08        10.31 o
   0 -10   0         85.70         93.57        14.27 o
   1 -10   0        151.44        128.01        15.99 o
   2 -10   0         41.94         30.48        16.91 o
   3 -10   0         65.33         51.54        13.48 o
   1  -9   0         53.85         45.77         7.84 o
   2  -9   0         47.32         46.88         8.22 o
   3  -9   0         57.86         51.01        12.42 o
   0  -8   0        178.36        145.90        14.53 o
   1  -8   0         25.44         31.10        10.57 o
   2  -8   0         62.06         52.86        10.83 o
   3  -8   0          5.72          6.87         8.19 o
   1  -7   0        478.43        473.53        17.66 o
   2  -7   0         81.91         90.66        11.36 o
   3  -7   0          5.13         -1.32         6.34 o
   0  -6   0        400.00        332.51        18.76 o
   1  -6   0         15.86         25.11         6.61 o
   2  -6   0         22.80         27.76         7.40 o
   1  -5   0       1101.70       1058.32        39.65 o
   2  -5   0       1336.58       1308.90        48.63 o
   0  -4   0        315.27        293.13        15.06 o
   1  -4   0        114.51        121.85         9.51 o
   2  -4   0       1256.07       1265.55        45.20 o
   4  -4   0        797.22        785.81        30.66 o
   5  -4   0        270.44        280.44        17.44 o
   1  -3   0       1014.41        963.96        33.04 o
   3  -3   0       1513.03       1493.88        41.10 o
   4  -3   0       1316.12       1382.93        36.74 o
   5  -3   0        704.38        749.69        17.34 o
   6  -3   0         48.33         18.50         7.93 o
   7  -3   0        180.01        174.97        17.44 o
   8  -3   0         11.81          0.00         8.19 o
   0  -2   0        315.33        301.06        12.16 o
   1  -2   0       2576.82       2380.17        74.80 o
   2  -2   0       3410.43       3323.78        90.66 o
   3  -2   0        277.12        287.54         7.88 o
   4  -2   0        164.64        164.82         5.84 o
   5  -2   0         48.75         41.02         4.20 o
   6  -2   0        232.06        239.50        16.89 o
   7  -2   0        260.31        260.92        18.50 o
   8  -2   0          5.94          1.59         7.40 o
   9  -2   0         49.87         51.01        13.48 o
  10  -2   0         15.81         26.70        11.89 o
  11  -2   0          5.69          1.06        11.10 o
   1  -1   0       1149.81       1132.85        31.46 o
   2  -1   0        209.35        210.18         9.60 o
   3  -1   0       1209.46       1199.41        18.99 o
   4  -1   0        433.86        472.94        10.72 o
   5  -1   0        344.31        349.69        16.21 o
   6  -1   0         43.86         43.47         4.57 o
   7  -1   0        102.67         96.90         7.73 o
   8  -1   0         16.57         10.29         5.87 o
   9  -1   0         19.95         35.16        11.36 o
  10  -1   0          0.59          1.06         8.99 o
  11  -1   0          1.78         19.56        11.89 o
   1   0   0       1959.10       2152.73        33.42 o
   2   0   0      22617.75      24227.46       312.85 o
   3   0   0       2486.41       2625.06        40.75 o
   4   0   0         41.88         36.31         3.74 o
   5   0   0        419.09        432.11        12.15 o
   6   0   0          4.91         -0.07         2.82 o
   7   0   0          0.08         -3.49         3.49 o
   8   0   0         22.47         23.75         8.40 o
   9   0   0         19.33          5.42         6.44 o
  10   0   0          0.10         -3.16         6.99 o
  11   0   0          0.00         -3.17        10.31 o
   1   1   0       1171.01       1116.16        13.99 o
   2   1   0        214.67        206.68         5.05 o
   3   1   0       1209.24       1200.00        19.02 o
   4   1   0        428.89        467.30        10.36 o
   5   1   0        347.41        360.30         9.60 o
   6   1   0         41.68         44.76         8.85 o
   7   1   0        103.01        106.65         6.96 o
   8   1   0         16.93         12.70         4.88 o
   9   1   0         19.44         33.82         8.03 o
  10   1   0          0.66          1.98         6.62 o
  11   1   0          1.77          3.81         7.71 o
   1   2   0       2572.40       2453.23        27.33 o
   2   2   0       3407.45       3327.56        34.61 o
   3   2   0        278.74        272.46         6.71 o
   4   2   0        171.55        179.61         7.97 o
   5   2   0         48.75         52.10         4.58 o
   6   2   0        230.82        237.60        11.02 o
   7   2   0        262.76        270.40        10.76 o
   8   2   0          5.75          5.72         4.52 o
   9   2   0         49.88         52.04         7.50 o
  10   2   0         16.19         13.72        11.10 o
  11   2   0          5.89          7.02         8.24 o
   1   3   0       1001.39        926.82        13.68 o
   2   3   0       1616.50       1677.60        20.12 o
   3   3   0       1506.83       1477.16        18.18 o
   4   3   0       1322.95       1420.67        18.55 o
   5   3   0        698.12        698.70        12.88 o
   6   3   0         46.20         34.90         4.44 o
   7   3   0        180.70        184.33         8.53 o
   8   3   0         11.36         11.89         4.19 o
   9   3   0          2.66         -4.52         4.52 o
  10   3   0          0.30         -2.17         5.16 o
  11   3   0         26.28         30.38        10.44 o
   1   4   0        116.42        108.98         3.83 o
   2   4   0       1260.85       1269.48        19.05 o
   3   4   0        197.62        213.54         5.29 o
   4   4   0        793.18        821.36        11.69 o
   5   4   0        268.00        258.12         6.85 o
   6   4   0        186.93        161.46         7.21 o
   7   4   0        187.43        190.70        10.30 o
   8   4   0         48.72         45.12         5.52 o
   9   4   0         17.68         14.40         6.32 o
  10   4   0          3.41         -2.64         4.97 o
  11   4   0         16.25         10.83        11.36 o
   1   5   0       1099.33       1077.25        34.23 o
   2   5   0       1326.06       1354.79        20.16 o
   3   5   0        164.51        186.51         5.76 o
   4   5   0        133.43        136.13         6.26 o
   5   5   0        139.77        140.41        10.17 o
   6   5   0         40.05         36.79         4.02 o
   7   5   0         32.18         26.64         4.20 o
   8   5   0          7.04         14.17         4.15 o
   9   5   0          6.41          8.45         4.17 o
  10   5   0          1.07          1.22         4.97 o
   1   6   0         15.16         15.59         2.24 o
   2   6   0         23.18         24.79         3.36 o
   3   6   0        545.10        602.29        11.85 o
   4   6   0         47.17         50.46         5.05 o
   5   6   0        182.00        186.63         7.93 o
   6   6   0         10.33          4.62         3.26 o
   7   6   0         76.87         96.53         7.76 o
   8   6   0          1.00         -3.61         4.10 o
   9   6   0         15.41         18.20         5.94 o
  10   6   0          8.39         14.91        11.50 o
   1   7   0        473.05        477.85        11.86 o
   2   7   0         82.41         81.34         5.81 o
   3   7   0          4.68          8.92         2.58 o
   4   7   0         12.26         16.55         4.18 o
   5   7   0         80.42         61.29         7.14 o
   6   7   0          9.10         19.83         3.72 o
   7   7   0          8.06          3.75         3.68 o
   8   7   0          0.78         -0.48         4.11 o
   9   7   0         13.08         20.07         6.08 o
  10   7   0         11.64          4.05         6.55 o
   1   8   0         24.03         26.21         2.97 o
   2   8   0         61.53         54.30         2.89 o
   3   8   0          5.87          5.87         2.47 o
   4   8   0        176.51        182.07         9.63 o
   5   8   0         36.58         23.16         9.38 o
   6   8   0         38.98         32.63         6.61 o
   7   8   0         22.00          9.51         5.90 o
   8   8   0         23.42         18.33         4.40 o
   9   8   0         23.63         31.19         6.35 o
   1   9   0         54.60         51.91         3.83 o
   2   9   0         49.42         49.61         4.05 o
   3   9   0         56.81         54.12         6.43 o
   4   9   0          8.43         15.80         4.25 o
   5   9   0         37.94         43.57         6.62 o
   6   9   0          2.90          1.63         7.00 o
   7   9   0          6.78         21.33         9.25 o
   8   9   0         17.92         24.62         8.06 o
   1  10   0        153.07        151.16        19.42 o
   2  10   0         42.13         38.06         6.34 o
   3  10   0         66.69         60.57         5.46 o
   4  10   0         41.10         43.71         5.84 o
   5  10   0          8.33          2.59         4.38 o
   6  10   0          0.01         -1.28         4.76 o
   7  10   0          7.54         10.41         7.00 o
   8  10   0          1.03          5.29         6.98 o
   1  11   0         51.14         56.03         6.08 o
   2  11   0          7.19          6.34         4.76 o
   3  11   0          3.47         -1.06         5.55 o
   4  11   0          4.80          4.17         4.23 o
   5  11   0         28.11         30.69        16.38 o
   6  11   0         50.91         56.78        18.10 o
   7  11   0          7.88         -2.79         6.09 o
   2  12   0         18.65         15.33         5.81 o
   3  12   0         10.33         18.23         7.40 o
   4  12   0          3.14          9.86         5.15 o
   5  12   0          4.38          2.64         8.46 o
   6  12   0          2.58          6.08        10.04 o
   2  13   0          2.50         -2.38         5.02 o
   3  13   0         10.00         11.63         7.40 o
   4  13   0          5.11         11.64         4.68 o
   2  14   0         11.44          9.51         6.08 o
  -4 -12   1          1.04          7.93        12.42 o
  -3 -12   1          0.66         -2.38        10.57 o
  -2 -12   1          2.59         -6.08         9.78 o
  -1 -12   1          1.74         -3.96         9.51 o
   0 -12   1          6.99          7.14         9.78 o
   1 -12   1         10.62         10.83        11.36 o
  -4 -11   1         20.34         33.84        14.01 o
  -3 -11   1          0.72          9.78        10.57 o
  -2 -11   1         40.53         41.24        13.74 o
  -1 -11   1         51.65         38.59        12.95 o
   0 -11   1         80.84         93.35        11.12 o
   1 -11   1         42.42         39.95         9.07 o
   2 -11   1          2.95          3.36         6.88 o
   3 -11   1         10.03         14.72        13.74 o
  -3 -10   1         43.03         61.58        13.74 o
  -2 -10   1        108.23        126.67        11.84 o
  -1 -10   1        120.51        140.72        11.97 o
   0 -10   1         19.86         19.16         6.73 o
   1 -10   1        102.36        118.16        11.28 o
   2 -10   1         55.66         65.79        11.36 o
   3 -10   1         99.26         81.68        16.12 o
  -3  -9   1          3.14          9.25         8.19 o
  -2  -9   1        119.21        117.18        10.61 o
  -1  -9   1         42.08         32.33         7.28 o
   0  -9   1         12.62         29.89        14.40 o
   1  -9   1         78.30         65.22         8.86 o
   2  -9   1         41.81         54.98        12.68 o
   3  -9   1        181.38        197.71        20.08 o
  -3  -8   1        175.76        150.13        15.59 o
  -2  -8   1        103.45        112.49         9.70 o
  -1  -8   1        267.76        277.10        13.88 o
   0  -8   1        143.53        156.65        19.56 o
   1  -8   1        110.81        122.25         9.78 o
   2  -8   1        112.41        126.87        15.33 o
   3  -8   1          7.47         -1.06         7.40 o
  -2  -7   1        133.44        145.90        13.21 o
  -1  -7   1        207.15        223.22        20.08 o
   0  -7   1        201.16        210.48        18.63 o
   1  -7   1         81.14         83.74        15.06 o
   2  -7   1        223.01        241.85        18.23 o
   3  -7   1          0.03          1.32         6.61 o
  -2  -6   1        730.35        733.74        31.46 o
  -1  -6   1        131.77        136.42        18.76 o
   0  -6   1        526.43        530.05        17.70 o
   1  -6   1        176.83        202.47        14.80 o
   2  -6   1          1.79          8.19         5.55 o
   3  -6   1        315.43        303.70        20.61 o
  -2  -5   1        836.69        881.50        33.31 o
   0  -5   1       1562.64       1565.74        38.38 o
   1  -5   1        238.99        244.50        15.59 o
   2  -5   1        189.10        223.34        15.33 o
  -6  -4   1         88.67        105.46        12.95 o
  -5  -4   1         71.95         74.00        10.31 o
  -4  -4   1        151.55        178.15        12.42 o
  -2  -4   1        152.54        168.10        10.83 o
  -1  -4   1        737.22        691.19        25.90 o
   0  -4   1        394.68        364.76        12.29 o
   1  -4   1       1881.93       1852.59        62.91 o
   2  -4   1         57.84         62.11         8.46 o
   4  -4   1        171.94        192.43        13.21 o
   5  -4   1         74.55         90.93        11.36 o
  -8  -3   1         13.34         18.50         9.51 o
  -7  -3   1         31.41         22.73         9.51 o
  -6  -3   1        110.27        105.20        12.95 o
  -5  -3   1         30.11         25.45         4.21 o
  -4  -3   1        437.77        471.49        38.86 o
  -3  -3   1       1165.74       1167.87        26.44 o
  -1  -3   1       1667.94       1555.23        49.96 o
   0  -3   1       2806.40       2721.13        85.91 o
   1  -3   1       1342.14       1295.14        44.94 o
   2  -3   1       1434.95       1492.59        51.28 o
   3  -3   1        516.46        527.90        14.76 o
   4  -3   1         83.45         74.42         5.08 o
   5  -3   1        111.86        112.92         6.81 o
   6  -3   1         16.89         11.10         7.40 o
   7  -3   1        150.97        147.49        16.38 o
   8  -3   1         74.04         72.68        14.27 o
 -11  -2   1         15.70         22.46        13.21 o
 -10  -2   1          9.87         10.04        10.31 o
  -9  -2   1         40.34         54.71        13.21 o
  -8  -2   1         32.51         37.27        10.83 o
  -7  -2   1        125.01        105.91        10.18 o
  -6  -2   1         43.86         48.08         5.53 o
  -5  -2   1        666.34        697.29        14.40 o
  -4  -2   1       1471.43       1457.75        26.56 o
  -3  -2   1       1350.34       1373.37        30.10 o
  -2  -2   1       5071.49       4788.61       130.30 o
  -1  -2   1       2803.21       2635.50        82.21 o
   0  -2   1       7151.02       6464.11       195.07 o
   1  -2   1        622.85        571.19        22.99 o
   2  -2   1        538.26        522.82        18.50 o
   3  -2   1        446.03        445.43         9.18 o
   4  -2   1        506.36        599.92        12.29 o
   5  -2   1        227.91        240.84         7.93 o
   6  -2   1         25.78         25.73         4.67 o
   7  -2   1        403.41        379.82        24.58 o
   8  -2   1         42.11         21.67        10.83 o
   9  -2   1         49.39         68.19        14.53 o
  10  -2   1          5.32         20.88        11.36 o
  11  -2   1          0.78          4.49        11.63 o
 -11  -1   1          9.53         17.18        11.63 o
 -10  -1   1         16.85         16.12        10.57 o
  -9  -1   1          8.29         23.78         9.51 o
  -8  -1   1         41.42         56.47         8.60 o
  -7  -1   1         64.99         65.04         6.86 o
  -6  -1   1        337.34        363.99        11.25 o
  -5  -1   1       1015.36        998.37        18.56 o
  -4  -1   1       3637.50       3634.05        51.31 o
  -3  -1   1       1037.35       1074.61        27.97 o
  -2  -1   1       6595.64       6411.77        96.19 o
  -1  -1   1       1088.09       1081.68        28.15 o
   0  -1   1       3894.34       3632.23       112.86 o
   1  -1   1       4149.05       4066.08        77.37 o
   2  -1   1        481.80        489.74         8.95 o
   3  -1   1        288.53        288.43         7.06 o
   4  -1   1        137.06        132.54         5.44 o
   5  -1   1        255.37        248.24         9.40 o
   6  -1   1          3.48          1.31         2.82 o
   7  -1   1         86.12         72.83         7.37 o
   8  -1   1          6.77          1.67         5.70 o
   9  -1   1         24.05         33.31        11.63 o
  10  -1   1          4.51          8.46        10.57 o
  11  -1   1          6.63          5.02        11.89 o
 -11   0   1         11.38          6.08        10.57 o
 -10   0   1         15.91         25.18         8.13 o
  -9   0   1         23.38         13.81         6.63 o
  -8   0   1         26.25         30.76         8.37 o
  -7   0   1         23.36         18.51         6.14 o
  -6   0   1         22.72         21.13         3.67 o
  -5   0   1         50.12         56.24         4.39 o
  -4   0   1          6.15          2.75         1.79 o
  -3   0   1        498.51        547.77        10.40 o
  -2   0   1       3864.82       4143.29        55.57 o
  -1   0   1       1171.56       1156.58        18.66 o
   0   0   1          1.35          7.54         0.99 o
   1   0   1          1.41          0.89         0.85 o
   2   0   1        151.33        154.87         5.49 o
   3   0   1       2871.66       2844.47        40.54 o
   4   0   1        571.96        614.67        12.58 o
   5   0   1       2452.59       2562.32        45.36 o
   6   0   1        439.93        468.07        12.34 o
   7   0   1          0.46          1.93         4.03 o
   8   0   1        146.38        163.69        12.43 o
   9   0   1         11.90          4.92         6.35 o
  10   0   1          0.11          9.23        12.29 o
  11   0   1          0.55         12.95        11.36 o
 -11   1   1          9.41         24.14         9.25 o
 -10   1   1         16.74         25.37         7.85 o
  -9   1   1          8.26         -1.32         5.68 o
  -8   1   1         41.01         37.48         8.05 o
  -7   1   1         65.32         64.70         6.71 o
  -6   1   1        338.73        356.30        15.87 o
  -5   1   1       1017.42       1021.66        18.75 o
  -4   1   1       3625.30       3606.37        72.10 o
  -3   1   1       1021.34       1048.81        17.11 o
  -2   1   1       6600.18       6226.94        83.33 o
  -1   1   1       1074.95       1027.64        14.73 o
   0   1   1       3948.04       3826.75        41.75 o
   1   1   1       4128.06       4158.68        45.54 o
   2   1   1        483.60        492.46         8.95 o
   3   1   1        288.51        282.24         7.00 o
   4   1   1        136.74        140.01         5.51 o
   5   1   1        257.92        255.94        10.28 o
   6   1   1          3.53         -2.51         2.72 o
   7   1   1         89.00        103.46         8.43 o
   8   1   1          7.14         11.53         4.80 o
   9   1   1         23.96         17.81         7.22 o
  10   1   1          4.31         11.00         7.34 o
  11   1   1          6.64          5.41         7.80 o
 -11   2   1         15.58         12.12         8.13 o
 -10   2   1          9.69         20.25         7.63 o
  -9   2   1         39.94         44.31         8.74 o
  -8   2   1         33.23         26.48         4.74 o
  -7   2   1        124.99        125.68         7.30 o
  -6   2   1         44.27         38.86         6.71 o
  -5   2   1        677.95        699.90        15.79 o
  -4   2   1       1479.85       1411.05        32.43 o
  -3   2   1       1358.27       1408.73        19.30 o
  -2   2   1       5118.38       4900.81        49.15 o
  -1   2   1       2817.68       2744.43        27.97 o
   0   2   1       7148.93       6622.04        79.19 o
   1   2   1        637.53        614.38         7.30 o
   2   2   1        521.92        501.98         6.94 o
   3   2   1        443.05        434.57         9.10 o
   4   2   1        504.86        584.81        12.19 o
   5   2   1        228.77        244.72         8.05 o
   6   2   1         23.75         33.72         7.52 o
   7   2   1        404.28        437.67        12.86 o
   8   2   1         43.10         33.88         5.99 o
   9   2   1         49.93         74.32         8.37 o
  10   2   1          5.49         -7.17         9.12 o
  11   2   1          0.76         -9.14        10.31 o
 -11   3   1          9.80         -1.41         7.09 o
 -10   3   1         13.50         23.94         6.52 o
  -9   3   1         14.64          7.13         4.95 o
  -8   3   1         13.76          9.16         4.10 o
  -7   3   1         33.00         23.81         4.45 o
  -6   3   1        107.77         98.11         6.03 o
  -5   3   1         30.81         30.67         3.59 o
  -4   3   1        445.28        451.37         8.09 o
  -3   3   1       1146.99       1171.95        13.97 o
  -2   3   1       1217.33       1196.87        15.96 o
  -1   3   1       1654.11       1573.05        19.87 o
   0   3   1       2823.76       2752.09        40.33 o
   1   3   1       1353.71       1309.12        17.22 o
   2   3   1       1436.35       1471.89        27.11 o
   3   3   1        504.78        522.92         8.13 o
   4   3   1         88.22         91.98         5.07 o
   5   3   1        113.58        115.68         9.06 o
   6   3   1         16.14         13.65         3.65 o
   7   3   1        154.00        151.93         8.00 o
   8   3   1         73.34         61.12         6.39 o
   9   3   1         29.90         39.66         6.72 o
  10   3   1          6.80          0.95         6.16 o
  11   3   1          7.24          1.61         8.59 o
 -11   4   1          4.87          6.51         6.92 o
 -10   4   1          7.03          9.48         5.57 o
  -9   4   1          9.05         11.72         5.19 o
  -8   4   1         46.89         49.28         5.83 o
  -7   4   1          3.80          3.63         3.41 o
  -6   4   1         87.58         78.27         5.51 o
  -5   4   1         75.70         79.62         4.89 o
  -4   4   1        154.91        164.33         5.38 o
  -3   4   1        785.16        831.11        15.53 o
  -2   4   1        156.89        159.43         4.32 o
  -1   4   1        720.75        695.60         9.61 o
   0   4   1        394.23        354.72        11.10 o
   1   4   1       1860.07       1887.68        26.06 o
   2   4   1         56.52         64.36         3.24 o
   3   4   1       1489.10       1581.75        21.85 o
   4   4   1        171.49        180.64         4.75 o
   5   4   1         77.16         78.26         4.19 o
   6   4   1         49.13         52.80         5.47 o
   7   4   1         27.49         18.76         4.96 o
   8   4   1         18.19         18.71         4.64 o
   9   4   1         12.37          8.82         5.01 o
  10   4   1         17.00         18.18         6.09 o
 -10   5   1          2.30         11.71         5.32 o
  -9   5   1          3.43          5.55         4.01 o
  -8   5   1         10.79          7.85         3.67 o
  -7   5   1         78.96         86.38         5.86 o
  -6   5   1         69.00         66.03         7.54 o
  -5   5   1        128.02        124.06        12.73 o
  -4   5   1        188.84        195.19         6.21 o
  -3   5   1         63.74         61.66         3.48 o
  -2   5   1        840.86        838.54        13.57 o
  -1   5   1         54.91         46.63         3.64 o
   1   5   1        232.51        234.24         4.75 o
   2   5   1        189.98        205.37         6.33 o
   3   5   1          0.48          0.76         1.65 o
   4   5   1        118.59        126.21         5.39 o
   5   5   1        204.54        184.09         6.09 o
   6   5   1         29.19         25.89         3.81 o
   7   5   1         82.95         70.95         5.58 o
   8   5   1         30.50         26.43         4.66 o
   9   5   1          0.71          1.32         4.18 o
  10   5   1         12.60         11.35         5.52 o
 -10   6   1          0.66          3.11         6.66 o
  -9   6   1         14.00          7.35         5.50 o
  -8   6   1         10.99          7.36         4.55 o
  -7   6   1         10.48          4.98         3.92 o
  -6   6   1        248.24        246.10        14.82 o
  -5   6   1         72.49         73.98         7.84 o
  -4   6   1        128.79        148.59         6.95 o
  -3   6   1        328.39        353.61         9.80 o
  -2   6   1        740.38        762.30        12.44 o
  -1   6   1        135.82        157.78         5.51 o
   1   6   1        171.87        164.25         3.88 o
   2   6   1          1.30          0.21         1.44 o
   3   6   1        316.25        331.89         8.24 o
   4   6   1         96.26         97.90         7.52 o
   5   6   1        380.16        395.89        15.09 o
   6   6   1        181.93        165.98        18.81 o
   7   6   1         50.14         53.90         6.27 o
   8   6   1         24.59         35.02         9.19 o
   9   6   1          1.08          1.04         5.16 o
  10   6   1          8.40          9.08         7.34 o
 -10   7   1          1.53          8.05         7.66 o
  -9   7   1         23.32         21.70         6.06 o
  -8   7   1          2.20          2.12         4.14 o
  -7   7   1          5.92          7.43         3.67 o
  -6   7   1         49.87         60.43         6.95 o
  -5   7   1         24.40         20.95         8.32 o
  -4   7   1         34.47         35.79         9.65 o
  -3   7   1        416.77        408.05        10.28 o
  -2   7   1        134.76        123.35         5.40 o
  -1   7   1        209.76        231.40         7.47 o
   1   7   1         83.77         78.73         4.39 o
   2   7   1        223.61        220.81         5.69 o
   3   7   1          0.00         -0.74         2.23 o
   4   7   1        198.93        206.93        10.20 o
   5   7   1         32.47         28.06         8.06 o
   6   7   1         50.95         58.41         5.25 o
   7   7   1          5.23          2.66         5.05 o
   8   7   1          9.95         12.42         4.78 o
   9   7   1         21.83         17.61         7.76 o
  -9   8   1          2.79          0.93         4.60 o
  -8   8   1          0.21         -1.38         3.69 o
  -7   8   1         13.22         12.75         5.71 o
  -6   8   1         13.44         10.40         5.42 o
  -5   8   1         64.13         61.30         7.27 o
  -4   8   1         70.23         61.46         9.25 o
  -3   8   1        177.55        166.14         6.16 o
  -2   8   1        106.54        111.05         3.69 o
  -1   8   1        262.61        266.17        11.89 o
   1   8   1        110.85        111.41         5.42 o
   2   8   1        114.74        101.23         4.04 o
   3   8   1          7.02          8.81         2.67 o
   4   8   1        144.99        150.33         9.32 o
   5   8   1        130.79        120.15        11.50 o
   6   8   1         29.84         30.59         6.82 o
   7   8   1         18.69         13.17         6.44 o
   8   8   1          0.23         -0.31         3.71 o
   9   8   1         28.74         45.36        10.63 o
  -9   9   1          0.79          1.06        11.63 o
  -8   9   1          3.24         -2.25         6.05 o
  -7   9   1          1.25          1.98         5.52 o
  -6   9   1          2.77          4.04         4.82 o
  -5   9   1         35.74         38.20         9.51 o
  -4   9   1          5.90          4.48         3.49 o
  -3   9   1          3.22          1.59         2.37 o
  -2   9   1        118.54        112.07         9.25 o
  -1   9   1         40.88         37.25        10.44 o
   1   9   1         78.14         63.84         5.42 o
   2   9   1         41.42         36.86         3.14 o
   3   9   1        182.34        175.35         8.82 o
   4   9   1         79.42         83.21         7.48 o
   5   9   1          5.87          0.79         4.36 o
   6   9   1         12.29         15.96         5.72 o
   7   9   1          1.35          5.16         6.08 o
   8   9   1         23.58         26.56         9.25 o
  -8  10   1          5.01         14.53        11.36 o
  -7  10   1         11.20         15.06        10.31 o
  -6  10   1         30.24         10.83         8.72 o
  -5  10   1         26.91         14.60         5.26 o
  -4  10   1          7.05          3.44         6.08 o
  -3  10   1         43.38         42.95         4.79 o
  -2  10   1        108.20         90.93         8.99 o
  -1  10   1        119.33        125.54         8.19 o
   1  10   1        100.18         92.87         5.42 o
   2  10   1         57.46         58.49         3.74 o
   3  10   1        100.15        107.35         7.11 o
   4  10   1         47.06         47.23         6.41 o
   5  10   1         10.24          7.37         5.12 o
   6  10   1         12.88         16.51         6.21 o
   7  10   1          3.16          1.68         5.90 o
   8  10   1          0.71          2.67         7.66 o
  -7  11   1         10.60         11.03         6.70 o
  -6  11   1          8.51          5.73         5.64 o
  -5  11   1          2.85         12.35         5.12 o
  -4  11   1         20.13         26.95         5.13 o
  -3  11   1          0.66          4.05         3.17 o
  -2  11   1         41.01         40.97         6.87 o
  -1  11   1         52.42         49.69         5.81 o
   1  11   1         42.58         59.47         6.61 o
   2  11   1          2.86          1.06         5.02 o
   3  11   1          9.53          9.17         8.06 o
   4  11   1         85.29         89.61        16.38 o
   5  11   1          4.73         15.44         5.45 o
   6  11   1         22.77         16.57         7.07 o
   7  11   1          2.64          5.31         6.60 o
  -6  12   1         11.95         17.26         6.73 o
  -5  12   1         10.55         19.29         5.76 o
  -4  12   1          1.12          2.13         4.38 o
  -3  12   1          0.63          4.23         5.81 o
  -2  12   1          2.85          2.64         5.02 o
   2  12   1          4.33          2.38         5.55 o
   3  12   1         10.02         10.27         4.15 o
   4  12   1          1.19          2.27         4.44 o
   5  12   1         16.78         21.48         6.15 o
   6  12   1          7.74         19.95         6.92 o
  -5  13   1          6.64         10.75         5.76 o
  -4  13   1          2.79         -0.26         4.15 o
  -3  13   1         11.13          6.87         6.61 o
  -2  13   1          3.08          3.17         5.29 o
   2  13   1          1.44          2.38         5.55 o
   3  13   1          2.34          6.34         7.14 o
   4  13   1          2.92         17.18         8.99 o
  -2  14   1         18.46         22.73         6.61 o
   2  14   1         20.24         25.11         7.14 o
  -2 -13   2          2.62          8.19        12.16 o
  -1 -13   2         10.14         21.41        13.48 o
  -3 -12   2         23.14         18.76        13.21 o
  -2 -12   2          6.58         -6.61        10.57 o
  -1 -12   2          5.64          3.44        10.83 o
   0 -12   2         12.96         12.42        11.36 o
   1 -12   2          6.69         13.48        11.36 o
   2 -12   2         14.50         -6.08        10.57 o
  -4 -11   2          0.92         -6.61         8.99 o
  -3 -11   2         34.10         25.63        12.95 o
  -2 -11   2         33.05         20.08        11.63 o
  -1 -11   2        153.20        192.69        21.67 o
   0 -11   2         27.91          9.78        10.31 o
   1 -11   2         51.84         46.52        13.48 o
   2 -11   2         15.94          8.99        12.42 o
   3 -11   2         25.17         36.21        14.53 o
  -3 -10   2        150.88        172.86        20.61 o
  -2 -10   2         33.38         33.84        11.63 o
  -1 -10   2        319.97        356.30        26.43 o
   0 -10   2        238.69        238.92        18.76 o
   1 -10   2        199.87        240.03        28.42 o
   2 -10   2         69.78         75.66        10.26 o
   3 -10   2          3.46         -1.59         8.99 o
  -3  -9   2          1.41         -6.08         6.08 o
  -2  -9   2         77.99         81.85         9.18 o
  -1  -9   2         89.58        100.67        19.82 o
   0  -9   2         48.92         53.75         8.13 o
   1  -9   2        119.11        117.35        10.72 o
   2  -9   2         16.86         26.16        10.31 o
   3  -9   2         72.08         69.25        15.06 o
  -2  -8   2         14.90         13.86         5.45 o
  -1  -8   2         88.66        106.26        13.35 o
   0  -8   2        543.54        563.33        31.72 o
   1  -8   2         66.26         70.65         8.24 o
   2  -8   2         35.67         33.31        10.57 o
   3  -8   2        132.64        157.00        18.23 o
  -2  -7   2         87.36         74.80         9.78 o
  -1  -7   2        233.35        253.89        13.08 o
   0  -7   2        172.93        160.89         9.96 o
   1  -7   2        348.17        337.26        22.46 o
   2  -7   2        481.69        475.77        27.49 o
   3  -7   2        109.26        103.61        15.06 o
  -2  -6   2        396.70        438.76        20.61 o
  -1  -6   2       1979.29       1932.43        47.57 o
   0  -6   2        124.14        128.73         8.19 o
   1  -6   2        764.28        735.06        34.10 o
   2  -6   2        146.44        176.56        15.86 o
   3  -6   2        212.49        195.86        17.71 o
  -2  -5   2        629.66        587.05        24.58 o
  -1  -5   2        226.90        230.92         9.65 o
   0  -5   2         57.66         53.72         5.18 o
   1  -5   2        200.35        217.27        15.33 o
   2  -5   2        328.42        337.79        20.35 o
  -6  -4   2        535.74        534.97        27.49 o
  -5  -4   2         65.30         83.26        10.31 o
  -4  -4   2        894.28        938.85        33.84 o
  -1  -4   2         56.60         53.87         4.35 o
   0  -4   2        567.70        569.87        25.11 o
   1  -4   2        114.46        139.83        11.36 o
   2  -4   2        649.88        681.94        30.40 o
   4  -4   2        205.54        213.64        11.36 o
   5  -4   2        224.11        234.97        17.18 o
  -8  -3   2         16.01          0.26         7.66 o
  -7  -3   2        169.93        164.14        16.38 o
  -6  -3   2         94.92        114.18        13.21 o
  -5  -3   2        472.57        496.79        13.43 o
  -4  -3   2        472.93        486.52        17.18 o
  -3  -3   2         26.91         28.43         3.83 o
  -1  -3   2        538.52        498.76        17.71 o
   0  -3   2       1185.52       1128.63        40.71 o
   1  -3   2        403.32        392.77        19.03 o
   2  -3   2        382.99        422.38        21.14 o
   3  -3   2       1506.18       1522.59        33.83 o
   4  -3   2        427.27        436.09        12.84 o
   5  -3   2        252.33        258.64         9.86 o
   6  -3   2        138.37        153.83        15.59 o
   7  -3   2         15.31         21.67        10.04 o
   8  -3   2         43.77         53.39        13.21 o
 -11  -2   2          0.44         -5.81        10.04 o
 -10  -2   2         12.37         22.73        11.10 o
  -9  -2   2          2.57          2.11         8.46 o
  -8  -2   2         49.94         55.24        12.16 o
  -7  -2   2        130.30        134.83        13.21 o
  -6  -2   2         88.46         88.69         6.71 o
  -5  -2   2         47.68         50.01         4.88 o
  -4  -2   2        166.40        165.26         5.74 o
  -3  -2   2        956.66        968.41        18.46 o
  -2  -2   2       1358.18       1359.38        39.91 o
   0  -2   2       3949.07       3643.07       114.71 o
   1  -2   2       3186.41       2999.99        97.27 o
   2  -2   2        348.96        327.07         8.24 o
   3  -2   2       1557.42       1610.06        24.80 o
   4  -2   2       1772.10       1797.10        28.38 o
   5  -2   2          7.42          8.49         2.85 o
   6  -2   2        108.28        109.43         7.67 o
   7  -2   2        126.10        147.23        16.38 o
   8  -2   2         28.89         25.11        11.36 o
   9  -2   2         14.80         18.23        10.57 o
  10  -2   2          2.28          6.08        11.36 o
 -11  -1   2          8.42         -6.87         9.78 o
 -10  -1   2         11.90          8.72         9.51 o
  -9  -1   2         72.33         75.59        14.01 o
  -8  -1   2         45.36         47.81        22.46 o
  -7  -1   2        330.45        356.14        12.91 o
  -6  -1   2        150.93        156.13         8.73 o
  -5  -1   2        421.46        425.00        10.47 o
  -4  -1   2        643.72        643.17        12.55 o
  -3  -1   2        221.76        232.60         5.98 o
  -2  -1   2       1291.70       1251.17        21.31 o
  -1  -1   2       2796.91       2576.83        49.06 o
   0  -1   2        392.88        347.81        12.88 o
   1  -1   2       1585.64       1608.87        34.57 o
   2  -1   2        624.51        624.28        18.00 o
   3  -1   2        885.42        885.67        15.56 o
   4  -1   2        601.80        623.26        14.90 o
   5  -1   2        505.37        511.23        12.28 o
   6  -1   2         25.93         34.58         4.56 o
   7  -1   2         94.13        105.20        10.26 o
   8  -1   2          9.74          2.16         5.60 o
   9  -1   2         32.07         31.72        12.42 o
  10  -1   2          7.34          0.79        10.04 o
  11  -1   2          0.19          8.72        11.89 o
 -11   0   2          6.16         -6.08        10.04 o
 -10   0   2          2.14         -0.39         6.87 o
  -9   0   2         18.17         19.82         7.10 o
  -8   0   2         34.22         55.05        11.36 o
  -7   0   2          1.58          4.37         4.05 o
  -6   0   2        248.05        286.43        10.56 o
  -5   0   2        568.62        610.58        15.10 o
  -4   0   2         48.40         70.05         4.63 o
  -3   0   2        213.56        199.22         6.77 o
  -2   0   2       7603.70       7528.57        99.12 o
  -1   0   2        604.98        588.66        10.78 o
   0   0   2       4752.24       4634.89        51.75 o
   1   0   2       3564.43       3601.98        56.05 o
   2   0   2        629.85        596.49        12.41 o
   3   0   2          3.05          5.49         1.87 o
   4   0   2        218.37        220.37         8.16 o
   5   0   2        653.27        679.21        14.76 o
   6   0   2        119.17        119.75         8.20 o
   7   0   2        323.61        362.84        13.63 o
   8   0   2          3.31         -1.82         5.68 o
   9   0   2          0.08          0.61        16.52 o
  10   0   2         13.68          0.61         7.22 o
  11   0   2          8.55         14.27        12.42 o
 -11   1   2          8.51         16.08         8.46 o
 -10   1   2         12.03         14.51         7.93 o
  -9   1   2         73.69         78.63         8.47 o
  -8   1   2         45.37         47.70        13.35 o
  -7   1   2        330.01        328.01        10.93 o
  -6   1   2        153.95        149.92         7.09 o
  -5   1   2        415.05        409.21        10.38 o
  -4   1   2        634.22        622.62        12.48 o
  -3   1   2        219.78        214.92         6.79 o
  -2   1   2       1272.36       1222.07        18.43 o
  -1   1   2       2812.11       2551.74        34.69 o
   0   1   2        390.29        353.65         4.68 o
   1   1   2       1568.03       1589.50        20.81 o
   2   1   2        625.50        601.61        10.86 o
   3   1   2        881.99        903.17        15.65 o
   4   1   2        600.76        623.42        12.94 o
   5   1   2        511.25        492.97        12.04 o
   6   1   2         28.18         32.79         4.48 o
   7   1   2         92.89         87.52         6.82 o
   8   1   2         10.19          5.41         4.62 o
   9   1   2         31.36         47.79         9.44 o
  10   1   2          7.36         13.07         7.74 o
  11   1   2          0.20          1.42         8.31 o
 -11   2   2          0.43          1.55         7.41 o
 -10   2   2         12.59         13.91        12.68 o
  -9   2   2          2.58         -0.80         8.19 o
  -8   2   2         50.82         49.84         5.73 o
  -7   2   2        126.85        130.79         7.40 o
  -6   2   2         91.03         92.93         5.81 o
  -5   2   2         48.12         46.13         4.17 o
  -4   2   2        163.24        153.91         5.66 o
  -3   2   2        964.87        975.60        16.55 o
  -2   2   2       1362.28       1334.77        15.97 o
  -1   2   2       1998.66       1931.63        18.90 o
   0   2   2       3963.68       3787.74        35.89 o
   1   2   2       3213.56       3151.76        30.43 o
   2   2   2        348.68        340.32         7.65 o
   3   2   2       1578.33       1597.80        24.76 o
   4   2   2       1771.11       1768.17        28.34 o
   5   2   2          7.36          4.61         2.56 o
   6   2   2        110.24        101.75         6.54 o
   7   2   2        126.59        139.15         8.02 o
   8   2   2         28.11         20.90         5.69 o
   9   2   2         14.88         22.58         6.29 o
  10   2   2          2.16         -1.57         6.66 o
  11   2   2          5.40         -7.05         7.22 o
 -11   3   2          1.58          8.06         7.55 o
 -10   3   2          1.29          5.07         5.44 o
  -9   3   2         63.99         85.94        10.07 o
  -8   3   2         15.72         18.69         4.37 o
  -7   3   2        170.40        153.72         7.80 o
  -6   3   2         97.53         98.76         5.93 o
  -5   3   2        464.61        478.54         9.95 o
  -4   3   2        467.61        487.54        11.11 o
  -3   3   2         26.59         29.34         2.01 o
  -2   3   2        356.80        320.12         4.92 o
  -1   3   2        526.70        491.22         8.81 o
   0   3   2       1179.83       1147.10        15.30 o
   1   3   2        396.38        378.88         5.45 o
   2   3   2        395.66        436.04         5.76 o
   3   3   2       1509.00       1517.53        19.13 o
   4   3   2        428.99        438.12         8.93 o
   5   3   2        248.50        246.98         8.17 o
   6   3   2        138.02        134.36         7.15 o
   7   3   2         15.39         12.08         4.02 o
   8   3   2         44.06         52.67         7.29 o
   9   3   2         22.69         29.50         6.27 o
  10   3   2          8.64          7.36         7.09 o
 -11   4   2          1.18         10.71         7.11 o
 -10   4   2          4.15         -3.49         4.89 o
  -9   4   2         18.72         19.67         6.35 o
  -8   4   2        123.86        128.50        11.99 o
  -7   4   2          9.58         10.58         3.65 o
  -6   4   2        540.13        554.56        13.17 o
  -5   4   2         64.98         66.04         3.80 o
  -4   4   2        906.68        945.16        13.02 o
  -3   4   2       1146.11       1163.01        14.19 o
  -2   4   2        402.29        403.14         9.38 o
  -1   4   2         53.92         55.56         2.19 o
   0   4   2        558.34        561.93         8.99 o
   1   4   2        118.22        129.62         3.76 o
   2   4   2        648.56        694.51        14.26 o
   3   4   2         99.84        103.68         3.06 o
   4   4   2        197.77        191.75         5.02 o
   5   4   2        222.68        236.83         7.97 o
   6   4   2        434.77        456.83        14.11 o
   7   4   2         13.20          6.80         5.84 o
   8   4   2         21.75         23.86         5.91 o
   9   4   2         15.02         12.09         6.62 o
  10   4   2          5.20          9.81         6.04 o
 -10   5   2          0.91          5.25         5.28 o
  -9   5   2          0.81         -1.77         4.25 o
  -8   5   2         12.59         10.73         6.41 o
  -7   5   2          7.27         10.58         3.46 o
  -6   5   2          2.71          2.55         2.64 o
  -5   5   2         99.97         90.81         8.00 o
  -4   5   2        356.25        371.73         8.19 o
  -3   5   2         15.43         13.94         2.19 o
  -2   5   2        635.18        615.23         9.81 o
  -1   5   2        222.15        217.48         4.66 o
   0   5   2         57.21         53.13         2.21 o
   1   5   2        200.89        201.13         4.94 o
   2   5   2        320.59        328.94         8.28 o
   3   5   2          1.67          1.95         1.49 o
   4   5   2         18.33         15.57         3.18 o
   5   5   2         53.08         50.97         3.75 o
   6   5   2        156.72        158.75         7.00 o
   7   5   2          5.27          2.60         3.21 o
   8   5   2          3.97         -1.36         3.92 o
   9   5   2         32.45         40.69         6.49 o
  10   5   2          0.41          5.62         5.60 o
 -10   6   2          1.36          6.51         7.17 o
  -9   6   2         24.72         27.31        10.57 o
  -8   6   2          9.89          6.04         4.31 o
  -7   6   2        132.61        100.86        10.00 o
  -6   6   2        124.27        126.52         7.43 o
  -5   6   2         54.76         61.94         5.02 o
  -4   6   2        319.72        334.71        10.19 o
  -3   6   2        507.79        541.60        13.99 o
  -2   6   2        392.38        432.22        16.44 o
  -1   6   2       1970.44       1978.35        27.38 o
   0   6   2        118.27        110.28         3.24 o
   1   6   2        768.00        760.11        12.50 o
   2   6   2        147.63        156.08         5.00 o
   3   6   2        207.53        206.53         7.51 o
   4   6   2        726.31        735.12        15.99 o
   5   6   2         22.57         21.18         3.72 o
   6   6   2         46.81         54.01         5.71 o
   7   6   2          3.23         -1.72         3.81 o
   8   6   2         17.32         20.75         8.07 o
   9   6   2          0.67         -3.54         5.09 o
  10   6   2          8.29         20.50        13.48 o
 -10   7   2          8.91         10.38         8.77 o
  -9   7   2          6.47          9.34         5.56 o
  -8   7   2          1.67         -1.61         4.74 o
  -7   7   2         39.85         38.96         5.29 o
  -6   7   2         14.02          8.36         3.13 o
  -5   7   2        240.79        250.03        12.08 o
  -4   7   2         21.63         23.27         4.51 o
  -3   7   2         80.99         80.50         5.78 o
  -2   7   2         91.49         87.56         3.42 o
  -1   7   2        230.99        243.24         8.79 o
   0   7   2        171.69        161.56         4.03 o
   1   7   2        347.32        345.36         7.10 o
   2   7   2        480.08        482.82        11.82 o
   3   7   2        111.81        100.94         7.48 o
   4   7   2         91.19        105.36         9.38 o
   5   7   2         91.69         90.62        14.01 o
   6   7   2         37.11         34.53         4.59 o
   7   7   2         27.35         20.34         4.63 o
   8   7   2          3.67         -2.34         4.12 o
   9   7   2         20.87         22.28         6.18 o
  -9   8   2          0.82         -3.76         4.81 o
  -8   8   2          5.00          1.16         4.20 o
  -7   8   2         23.09         27.49        10.83 o
  -6   8   2         53.61         52.86        11.63 o
  -5   8   2        295.82        350.49        22.20 o
  -4   8   2         51.70         38.59         8.72 o
  -3   8   2         52.42         42.27         5.23 o
  -2   8   2         14.95          9.91         2.07 o
  -1   8   2         90.40         98.38         5.23 o
   0   8   2        540.17        558.87         9.51 o
   1   8   2         67.70         65.42         3.07 o
   2   8   2         36.06         42.33         3.48 o
   3   8   2        134.43        133.97        15.59 o
   4   8   2         35.48         33.42         5.64 o
   5   8   2         70.40         59.95         7.84 o
   6   8   2         36.75         41.14         7.60 o
   7   8   2          1.53         -1.01         5.70 o
   8   8   2          9.26         12.33         4.37 o
   9   8   2          3.75          3.28         4.93 o
  -9   9   2          1.44         -3.99         7.24 o
  -8   9   2          3.14         -2.31         5.91 o
  -7   9   2          6.56          5.37         5.70 o
  -6   9   2          4.87          9.37         5.08 o
  -5   9   2          5.04          5.56         4.36 o
  -4   9   2        107.46        105.09        12.82 o
  -3   9   2          1.42          0.93         2.37 o
  -2   9   2         78.70         72.64         3.58 o
  -1   9   2         90.13         87.38         7.66 o
   0   9   2         48.54         60.17         2.91 o
   1   9   2        119.19        121.44         6.41 o
   2   9   2         17.06         17.24         2.98 o
   3   9   2         70.32         67.11        10.70 o
   4   9   2         73.46         71.99        15.06 o
   5   9   2         28.84         35.88         6.53 o
   6   9   2         12.04          6.61         5.59 o
   7   9   2          2.18          0.38         5.78 o
   8   9   2          9.39         12.84         7.86 o
  -8  10   2          6.03          9.00         6.96 o
  -7  10   2         19.79         28.06         7.17 o
  -6  10   2          2.84          6.87         5.19 o
  -5  10   2         20.04         22.99         5.65 o
  -4  10   2         14.89         15.26         4.36 o
  -3  10   2        152.26        172.03         8.85 o
  -2  10   2         33.12         33.31         6.61 o
  -1  10   2        319.36        337.79        14.80 o
   0  10   2        239.31        237.82         5.89 o
   1  10   2        200.57        195.07         8.85 o
   2  10   2         70.12         64.12         5.46 o
   3  10   2          3.53         -0.19         3.42 o
   4  10   2         31.28         21.84         9.38 o
   5  10   2          7.40          9.79         5.30 o
   6  10   2         15.07          7.58         5.88 o
   7  10   2          4.93         13.34         7.18 o
  -7  11   2         14.02         17.30         6.96 o
  -6  11   2          0.73          0.68         5.19 o
  -5  11   2         20.82         22.85         5.71 o
  -4  11   2          1.00         -1.06         3.68 o
  -3  11   2         34.14         36.74         4.49 o
  -2  11   2         33.80         29.61         6.61 o
  -1  11   2        152.77        163.88        10.31 o
   1  11   2         52.67         53.92         6.87 o
   2  11   2         15.20         16.01         3.61 o
   3  11   2         24.68         23.36         4.69 o
   4  11   2          1.75          3.39         4.63 o
   5  11   2         55.03         61.59        12.42 o
   6  11   2         31.45         23.27         7.30 o
   7  11   2         19.69         26.56        12.68 o
  -6  12   2         33.37         41.07        15.33 o
  -5  12   2          8.60         11.98         5.52 o
  -4  12   2         10.12         15.73         4.82 o
  -3  12   2         22.43         22.99         7.40 o
  -2  12   2          6.74          7.93         5.29 o
  -1  12   2          5.58          4.76         4.49 o
   1  12   2          7.04          3.44         4.76 o
   2  12   2         14.53         12.42         6.08 o
   3  12   2         10.10         11.30         5.81 o
   4  12   2          7.50          2.52         7.40 o
   5  12   2          1.87          1.30         5.46 o
  -5  13   2          5.89          8.93         5.65 o
  -4  13   2          3.88         11.10         8.19 o
  -3  13   2          1.01          5.55         6.34 o
  -2  13   2          2.48          7.66         5.55 o
   2  13   2         16.12         29.61         7.66 o
   3  13   2          0.29          2.64         7.40 o
   4  13   2          5.87          5.26         5.08 o
  -2  14   2          4.77          1.06         6.08 o
   2  14   2          0.41         -2.38         6.34 o
   0 -13   3         19.49         29.61        15.33 o
   1 -13   3          6.99          1.06        12.95 o
  -3 -12   3         23.31          4.49        12.16 o
  -2 -12   3          8.75         18.50        12.68 o
  -1 -12   3         39.30         44.67        15.06 o
   0 -12   3         21.25         15.06        12.42 o
   1 -12   3         16.97         15.33        14.01 o
   2 -12   3         13.31         13.21        13.74 o
   3 -12   3          4.61         -8.46        11.89 o
  -4 -11   3          3.73         -5.02        10.04 o
  -3 -11   3          2.90          4.76        10.83 o
  -2 -11   3         15.87         13.48        11.63 o
  -1 -11   3         63.65         70.57        16.38 o
   0 -11   3          7.91         11.89        10.04 o
   1 -11   3         10.03          2.64        10.57 o
   2 -11   3         57.88         54.71        16.12 o
   3 -11   3         30.32         34.63        14.80 o
  -4 -10   3         14.32          7.40        10.57 o
  -3 -10   3         25.35         14.27        11.10 o
  -2 -10   3         63.30         46.26        13.48 o
  -1 -10   3        154.46        181.85        20.35 o
   0 -10   3        213.44        219.38        22.73 o
   1 -10   3          7.98          4.23         8.72 o
   2 -10   3         95.34        126.43        15.20 o
   3 -10   3         24.29         23.26        12.95 o
  -3  -9   3         10.46          6.87         8.46 o
  -2  -9   3        177.79        153.83        19.03 o
  -1  -9   3         53.18         59.35        13.08 o
   0  -9   3        100.45         95.33        13.74 o
   1  -9   3          5.09          7.02         5.29 o
   2  -9   3        433.85        434.01        29.87 o
   3  -9   3         25.09         18.23        11.10 o
  -2  -8   3        168.34        160.20        10.72 o
  -1  -8   3        109.00        113.32        11.63 o
   0  -8   3         78.54         72.22        11.63 o
   1  -8   3         11.44         25.37        10.04 o
   2  -8   3        131.47        134.81        17.44 o
   3  -8   3          9.68          8.99         9.25 o
  -2  -7   3        121.38        128.14         8.88 o
  -1  -7   3         88.85         85.60        10.83 o
   0  -7   3        158.85        134.45         9.33 o
   1  -7   3         65.62         57.36        11.63 o
   2  -7   3         91.80         71.10        13.21 o
   3  -7   3         87.00        100.44        15.33 o
  -2  -6   3         62.24         67.66         7.66 o
  -1  -6   3        216.10        231.54        10.31 o
   0  -6   3        133.61        141.35         8.36 o
   1  -6   3          7.37          7.14         6.34 o
   2  -6   3         33.70         26.16         8.99 o
   3  -6   3         54.75         68.19        12.42 o
  -1  -5   3        201.54        220.35         9.19 o
   0  -5   3       1859.12       1911.53        67.13 o
   1  -5   3        121.90        126.34        12.95 o
   2  -5   3         64.28         72.15        11.10 o
  -6  -4   3          2.72          0.00         6.34 o
  -5  -4   3        136.50        153.30        13.21 o
  -4  -4   3        146.44        154.10        11.89 o
  -1  -4   3        642.31        596.63        16.70 o
   0  -4   3       1190.27       1152.68        44.41 o
   1  -4   3        858.03        839.47        35.42 o
   2  -4   3          6.87          6.87         5.55 o
   3  -4   3        717.14        734.01        28.02 o
   4  -4   3          5.99          9.51         6.34 o
   5  -4   3        417.37        402.03        23.26 o
  -8  -3   3         39.95         33.04        10.83 o
  -7  -3   3        284.66        269.07        20.08 o
  -6  -3   3        261.51        245.82        18.23 o
  -5  -3   3        195.90        203.41         8.29 o
  -4  -3   3       1034.57       1052.21        26.97 o
  -3  -3   3         59.12         61.85         6.87 o
  -1  -3   3       1175.57       1146.61        42.56 o
   0  -3   3       2093.32       2023.87        67.40 o
   1  -3   3        613.81        648.63        28.55 o
   2  -3   3         58.12         54.45         8.72 o
   3  -3   3        244.74        262.83        11.63 o
   4  -3   3         53.42         60.05         4.39 o
   5  -3   3         19.49         15.20         5.22 o
   6  -3   3          7.83         -2.38         7.40 o
   7  -3   3         79.05         97.27        15.06 o
 -11  -2   3         17.04         22.73        11.63 o
 -10  -2   3          2.11          3.44         8.99 o
  -9  -2   3        118.43        132.42        17.18 o
  -8  -2   3         36.39         45.20        11.36 o
  -7  -2   3         23.99         25.34        16.65 o
  -6  -2   3        372.32        398.96        12.87 o
  -5  -2   3          4.00          5.04         2.47 o
  -4  -2   3        836.39        808.95        14.96 o
  -3  -2   3        329.48        342.75        16.99 o
  -2  -2   3       2026.26       1955.15        55.77 o
  -1  -2   3       1105.21       1089.24        25.28 o
   1  -2   3        216.76        234.20        11.77 o
   2  -2   3        311.66        283.92         6.77 o
   3  -2   3        305.61        291.70         7.79 o
   4  -2   3         30.54         27.15         3.45 o
   5  -2   3         20.31         19.49         3.60 o
   6  -2   3         93.33         86.77         9.25 o
   7  -2   3         23.84         32.78        10.57 o
   8  -2   3         53.00         38.86        11.89 o
   9  -2   3         47.24         58.41        14.80 o
  10  -2   3         15.42         19.29        12.42 o
 -11  -1   3          5.20         16.12        10.83 o
 -10  -1   3         21.63         31.99        11.36 o
  -9  -1   3         49.70         81.41        14.27 o
  -8  -1   3         95.54         74.06         9.78 o
  -7  -1   3         38.79         44.17         6.42 o
  -6  -1   3        231.47        235.82         8.41 o
  -5  -1   3        247.02        244.92         7.76 o
  -4  -1   3       1103.15       1081.35        18.43 o
  -3  -1   3         48.44         57.72         3.26 o
  -2  -1   3       1601.43       1587.67        26.71 o
  -1  -1   3       1044.83        991.10        13.79 o
   0  -1   3       1973.34       1910.82        22.75 o
   1  -1   3       1903.86       1888.03        24.75 o
   2  -1   3        106.41        100.65         4.06 o
   3  -1   3       1055.92       1076.87        18.30 o
   4  -1   3        136.57        130.55         5.84 o
   5  -1   3         26.62         25.86         4.55 o
   6  -1   3          4.97          4.03         3.93 o
   7  -1   3         48.88         51.75         8.49 o
   8  -1   3          0.14          3.80        10.44 o
   9  -1   3          5.00         10.04        10.04 o
  10  -1   3          0.66         -1.32         9.25 o
 -11   0   3         35.08         37.80        13.21 o
 -10   0   3          6.20         21.38         7.79 o
  -9   0   3        104.30        119.83        11.57 o
  -8   0   3         23.03         31.30         5.80 o
  -7   0   3        162.51        174.67         8.18 o
  -6   0   3         58.21         55.49         4.89 o
  -5   0   3          0.02         -0.48         2.06 o
  -4   0   3          0.21          0.65         1.72 o
  -3   0   3        105.46        106.67         4.22 o
  -2   0   3          8.05          8.07         1.98 o
  -1   0   3      27465.61      26008.81       387.66 o
   0   0   3      13533.37      13073.84       143.80 o
   1   0   3        487.70        450.29         7.89 o
   2   0   3        286.47        300.01         7.10 o
   3   0   3        498.68        529.37        11.09 o
   4   0   3         65.79         64.49         5.42 o
   5   0   3         34.52         31.22         3.90 o
   6   0   3         83.45         86.23         6.33 o
   7   0   3         13.90          9.73         4.76 o
   8   0   3         18.72          6.91         9.25 o
   9   0   3          5.26         11.22        10.44 o
  10   0   3          7.49         -4.19         7.19 o
 -11   1   3          5.19          0.41         7.26 o
 -10   1   3         21.52         19.31        15.86 o
  -9   1   3         49.91         57.10         9.15 o
  -8   1   3         96.37         93.54         8.11 o
  -7   1   3         37.44         33.88         4.85 o
  -6   1   3        231.84        215.20         8.73 o
  -5   1   3        246.77        226.27        11.03 o
  -4   1   3       1106.24       1075.94        18.55 o
  -3   1   3         45.45         42.28         2.92 o
  -2   1   3       1586.22       1545.06        22.99 o
  -1   1   3       1044.63        969.23        15.16 o
   0   1   3       2007.93       1924.17        24.69 o
   1   1   3       1878.06       1875.25        24.75 o
   2   1   3        106.83        100.50         4.10 o
   3   1   3       1047.14       1038.62        18.12 o
   4   1   3        141.02        130.98         5.87 o
   5   1   3         27.99         30.73         3.95 o
   6   1   3          4.94         -1.47         2.92 o
   7   1   3         48.27         42.66         6.33 o
   8   1   3          0.07         -4.31         4.31 o
   9   1   3          5.00         11.61         7.18 o
  10   1   3          0.60          8.50         7.75 o
 -11   2   3         16.92         24.18         8.65 o
 -10   2   3          2.14         -0.79         7.14 o
  -9   2   3        117.25        111.90         9.28 o
  -8   2   3         36.10         27.52         8.12 o
  -7   2   3         24.23         15.04         3.90 o
  -6   2   3        369.08        387.08        10.95 o
  -5   2   3          4.93          7.76         2.86 o
  -4   2   3        844.92        820.64        15.01 o
  -3   2   3        330.33        322.90         7.45 o
  -2   2   3       2031.59       1921.76        24.74 o
  -1   2   3       1120.10       1093.32        13.41 o
   0   2   3       1588.57       1537.94        18.55 o
   1   2   3        210.22        234.37         6.62 o
   2   2   3        302.51        273.82         6.65 o
   3   2   3        314.60        320.70         9.74 o
   4   2   3         30.88         33.53         3.63 o
   5   2   3         20.07         20.23         4.39 o
   6   2   3         96.45         93.99         7.25 o
   7   2   3         23.05         21.62         4.76 o
   8   2   3         52.17         66.27        15.28 o
   9   2   3         48.09         39.93         8.78 o
  10   2   3         15.89         20.19         8.13 o
 -11   3   3          4.10         10.04        10.83 o
 -10   3   3          4.20          1.16         5.16 o
  -9   3   3         12.37         17.40         5.72 o
  -8   3   3         40.36         47.55         6.02 o
  -7   3   3        287.16        270.51        13.54 o
  -6   3   3        260.25        268.41         8.95 o
  -5   3   3        195.73        199.32         6.30 o
  -4   3   3       1031.51       1035.45        14.49 o
  -3   3   3         54.79         62.77         2.63 o
  -2   3   3        204.04        201.42         3.16 o
  -1   3   3       1176.14       1184.03        14.22 o
   0   3   3       2066.78       2019.87        22.92 o
   1   3   3        622.54        672.76         7.78 o
   2   3   3         57.90         64.01         2.61 o
   3   3   3        249.32        258.44         5.72 o
   4   3   3         50.39         44.73         3.85 o
   5   3   3         19.87         15.41         3.35 o
   6   3   3          8.07         12.83         4.01 o
   7   3   3         81.72         87.12        11.67 o
   8   3   3         76.16         84.42         8.38 o
   9   3   3         12.28         15.04         5.80 o
  10   3   3         18.15         12.68         7.47 o
 -11   4   3         10.75         11.28         7.47 o
 -10   4   3          1.18         -2.49         5.38 o
  -9   4   3         20.43         26.80         5.24 o
  -8   4   3         48.96         49.47         5.74 o
  -7   4   3         37.67         41.12         4.83 o
  -6   4   3          2.62         -1.94         2.71 o
  -5   4   3        133.44        135.38         5.79 o
  -4   4   3        143.00        154.06         4.33 o
  -3   4   3       1474.28       1571.46        18.33 o
  -2   4   3         61.50         69.40         2.32 o
  -1   4   3        647.46        615.04        10.43 o
   0   4   3       1193.40       1195.93        17.97 o
   1   4   3        857.60        865.89        14.95 o
   2   4   3          5.10          6.05         2.09 o
   3   4   3        714.56        730.05        12.59 o
   4   4   3          5.70          3.65         2.17 o
   5   4   3        416.09        396.87        17.24 o
   6   4   3        158.95        152.42         7.58 o
   7   4   3        124.36        121.14         7.56 o
   8   4   3         17.45         10.74         4.44 o
   9   4   3          3.71         -2.51         4.71 o
  10   4   3         29.64         32.79         7.60 o
 -10   5   3         11.38          7.83         5.38 o
  -9   5   3          8.31          7.76         4.50 o
  -8   5   3         12.05         21.07         4.26 o
  -7   5   3         52.74         40.05         4.67 o
  -6   5   3         18.47         14.60         4.48 o
  -5   5   3         39.36         35.97         4.61 o
  -4   5   3         63.44         67.97         4.15 o
  -3   5   3         35.52         35.81         2.83 o
  -2   5   3        789.51        815.47        12.46 o
  -1   5   3        198.59        206.84         5.26 o
   0   5   3       1873.76       1881.74        27.06 o
   1   5   3        127.75        132.97         4.38 o
   2   5   3         64.89         88.10         5.38 o
   3   5   3         97.39        104.41         4.24 o
   4   5   3        219.97        211.33        12.61 o
   5   5   3        114.68        111.31         8.27 o
   6   5   3         31.66         31.82         5.91 o
   7   5   3          7.21         11.55         3.85 o
   8   5   3         44.78         35.59         5.40 o
   9   5   3          0.98          2.74         5.69 o
  10   5   3          8.66          4.54         5.66 o
 -10   6   3          8.12          9.76         7.26 o
  -9   6   3          7.33          6.65         5.14 o
  -8   6   3         21.29         18.55         5.15 o
  -7   6   3         59.85         69.53        14.27 o
  -6   6   3         54.71         63.25         8.76 o
  -5   6   3        188.32        186.79        19.10 o
  -4   6   3        190.72        189.47        11.45 o
  -3   6   3        157.00        156.13         7.04 o
  -2   6   3         65.55         68.35         4.84 o
  -1   6   3        214.43        220.29         5.36 o
   0   6   3        134.33        137.41         4.13 o
   1   6   3          6.60          6.49         1.73 o
   2   6   3         33.63         35.27         3.11 o
   3   6   3         52.25         57.03         6.59 o
   4   6   3        109.88        103.80         5.60 o
   5   6   3         91.58        106.69         7.33 o
   6   6   3        164.80        151.40        11.45 o
   7   6   3         62.94         54.10         8.62 o
   8   6   3         14.97         12.00         5.47 o
   9   6   3         17.00         23.05         6.89 o
 -10   7   3          1.17         -0.59         5.65 o
  -9   7   3         17.64         12.56         5.65 o
  -8   7   3          0.74         -0.77         3.90 o
  -7   7   3          8.92          9.19         3.95 o
  -6   7   3         13.64         13.00         3.41 o
  -5   7   3         60.06         50.71         6.66 o
  -4   7   3         40.03         42.17        15.46 o
  -3   7   3         76.40         87.11         5.83 o
  -2   7   3        122.43        128.29         5.46 o
  -1   7   3         89.94         89.74         3.47 o
   0   7   3        155.51        152.04         4.52 o
   1   7   3         68.36         66.43         3.45 o
   2   7   3         92.04         95.47         4.54 o
   3   7   3         85.86         77.92         6.70 o
   4   7   3         68.59         54.28         7.53 o
   5   7   3         18.56         10.42         7.40 o
   6   7   3         10.38          6.55         3.52 o
   7   7   3         17.92         12.45         6.41 o
   8   7   3         12.77          1.98         4.44 o
   9   7   3         13.59          9.70         5.76 o
  -9   8   3          5.57          7.78         4.98 o
  -8   8   3          2.58         -2.11         3.67 o
  -7   8   3         32.04         33.07         9.25 o
  -6   8   3         50.74         36.10         6.98 o
  -5   8   3        218.89        250.63        17.31 o
  -4   8   3         33.94         34.77         5.26 o
  -3   8   3        221.97        215.77         7.27 o
  -2   8   3        164.27        157.66         8.56 o
  -1   8   3        112.44        111.63         4.31 o
   0   8   3         79.43         77.47         6.11 o
   1   8   3         12.11          5.65         2.04 o
   2   8   3        135.91        136.00         6.08 o
   3   8   3          9.96          9.09         5.55 o
   4   8   3        307.17        287.78        13.02 o
   5   8   3         29.03         29.48         6.47 o
   6   8   3         47.21         48.60        12.95 o
   7   8   3         43.25         58.07         9.58 o
   8   8   3         33.06         43.38         7.30 o
  -9   9   3          5.15         10.52         8.24 o
  -8   9   3          1.37          3.10         6.16 o
  -7   9   3         10.85          5.45         5.71 o
  -6   9   3         12.94         17.11         5.83 o
  -5   9   3         46.65         44.35        10.97 o
  -4   9   3         34.40         30.39         6.08 o
  -3   9   3         10.33          8.29         3.36 o
  -2   9   3        176.22        172.18         5.91 o
  -1   9   3         52.18         56.87         5.03 o
   0   9   3        100.73         94.35         3.90 o
   1   9   3          4.61          7.48         3.13 o
   2   9   3        432.11        436.69        14.11 o
   3   9   3         24.05         38.56         5.45 o
   4   9   3        103.59        109.31         8.95 o
   5   9   3         48.84         37.27         6.92 o
   6   9   3          2.57          7.44         5.83 o
   7   9   3          4.48         13.77        10.83 o
   8   9   3         12.86         14.18        12.02 o
  -8  10   3          1.22         -1.66         6.66 o
  -7  10   3          4.13         -1.79         7.80 o
  -6  10   3          5.41          2.75         4.82 o
  -5  10   3         24.47         14.62         5.30 o
  -4  10   3         14.73         14.97         4.19 o
  -3  10   3         25.63         23.32         4.19 o
  -2  10   3         63.94         58.37        12.45 o
  -1  10   3        152.24        127.21         8.92 o
   0  10   3        214.44        219.20         6.86 o
   1  10   3          8.01          4.31         3.08 o
   2  10   3         98.16         89.12         6.66 o
   3  10   3         24.29         14.83         4.66 o
   4  10   3          5.79          8.30         9.38 o
   5  10   3         10.80          7.26         5.13 o
   6  10   3          7.72         15.23         6.85 o
   7  10   3          6.51          6.18         6.98 o
  -7  11   3         19.02         15.14         7.11 o
  -6  11   3          9.71          7.41         8.85 o
  -5  11   3         14.36         12.95         5.52 o
  -4  11   3          3.78          8.57         4.25 o
  -3  11   3          3.13          1.81         3.42 o
  -2  11   3         16.17         19.23         7.53 o
  -1  11   3         64.17         66.87         7.66 o
   0  11   3          7.74          7.47         3.27 o
   1  11   3          9.52          8.23         3.45 o
   2  11   3         57.46         64.69         6.02 o
   3  11   3         29.47         29.67         5.45 o
   4  11   3         44.77         60.21         7.52 o
   5  11   3         25.03         24.70         6.80 o
   6  11   3          3.26          8.93         6.53 o
  -6  12   3          2.93          2.58         6.16 o
  -5  12   3         11.79         12.33         5.52 o
  -4  12   3          1.30         -0.45         4.62 o
  -3  12   3         23.18         21.41         7.66 o
  -2  12   3          9.07         16.12         5.81 o
  -1  12   3         38.57         42.82         7.14 o
   0  12   3         21.13         29.08         5.81 o
   1  12   3         16.54         26.30         7.66 o
   2  12   3         12.76         19.10         4.49 o
   3  12   3          4.84          7.17         4.70 o
   4  12   3         16.32         14.06         7.00 o
   5  12   3          2.02          3.40         5.95 o
  -4  13   3          4.09         -1.38         4.35 o
  -3  13   3          3.90          1.85         6.61 o
  -2  13   3         19.63         28.29         7.14 o
  -1  13   3         11.54          3.70         5.55 o
   1  13   3          6.85          5.81         5.81 o
   2  13   3          8.93         10.83         7.40 o
   3  13   3          1.66          2.18         4.63 o
   4  13   3          2.60          4.65         5.40 o
  -2  14   3          1.35          0.00         6.08 o
  -2 -12   4          7.49         21.93        13.21 o
  -1 -12   4          3.60          6.08        12.16 o
   0 -12   4         11.84         24.58        13.48 o
   1 -12   4          0.63          5.81        11.89 o
   2 -12   4         12.89         25.63        15.33 o
  -4 -11   4          4.05          7.66        11.89 o
  -3 -11   4         49.82         51.01        14.80 o
  -2 -11   4         38.00         29.87        13.48 o
  -1 -11   4         47.23         35.69        14.01 o
   0 -11   4         15.62         22.73        12.16 o
   1 -11   4         10.11         13.48        11.89 o
   2 -11   4         23.03          1.85        11.89 o
   3 -11   4         21.36         29.08        14.53 o
  -4 -10   4          9.07          1.06         9.51 o
  -3 -10   4         21.68         29.34        13.21 o
  -2 -10   4        446.97        492.95        33.04 o
  -1 -10   4         28.20          5.55         9.78 o
   0 -10   4         92.54        105.20        17.44 o
   1 -10   4        144.25        135.33        20.08 o
   2 -10   4          5.13          1.32        10.31 o
   3 -10   4        115.41        113.92        20.35 o
  -3  -9   4         83.17         88.81        15.86 o
  -2  -9   4         18.40         25.90        10.83 o
  -1  -9   4         51.91         44.41        12.95 o
   0  -9   4        162.24        189.78        20.88 o
   1  -9   4         29.33         13.21        10.31 o
   2  -9   4        186.21        202.47        21.93 o
   3  -9   4         63.42         64.23        16.12 o
  -3  -8   4         44.70         37.01        11.89 o
  -2  -8   4        193.38        190.84        19.82 o
  -1  -8   4        282.40        247.68        12.90 o
   0  -8   4       1111.73       1104.27        38.46 o
   1  -8   4        189.12        186.35        19.82 o
   2  -8   4        235.60        251.10        22.99 o
   3  -8   4        278.98        279.12        25.11 o
  -2  -7   4        308.04        290.49        12.80 o
  -1  -7   4         46.52         55.49         6.08 o
   0  -7   4        419.09        411.07        16.06 o
   1  -7   4         15.93          3.96         7.40 o
   2  -7   4        308.83        334.62        24.31 o
   3  -7   4        364.99        363.17        26.70 o
  -2  -6   4         61.50         47.05        10.31 o
  -1  -6   4        250.76        244.95        10.31 o
   0  -6   4        113.33        110.61         7.40 o
   1  -6   4        115.35         83.79        13.21 o
   2  -6   4         83.37         96.48        14.01 o
   3  -6   4          1.32          6.08         7.66 o
  -2  -5   4        346.59        278.06        19.56 o
  -1  -5   4         94.14         87.04         6.08 o
   0  -5   4         33.12         14.01         6.08 o
   1  -5   4         95.61         63.17        10.83 o
   2  -5   4        213.31        240.53        18.76 o
   3  -5   4        370.67        365.29        24.58 o
  -5  -4   4         50.00         56.30         9.25 o
  -4  -4   4        472.71        515.95        22.73 o
  -1  -4   4         28.65         26.43         7.14 o
   0  -4   4        388.17        356.30        20.61 o
   1  -4   4          1.08         -0.26         4.49 o
   2  -4   4        154.68        154.89        15.06 o
   3  -4   4         26.61         30.93         7.14 o
   4  -4   4        627.84        666.61        29.08 o
  -8  -3   4         23.07         27.23        10.31 o
  -7  -3   4         56.57         40.97        11.10 o
  -6  -3   4         40.63         34.63         8.99 o
  -5  -3   4        415.95        389.00        20.74 o
  -4  -3   4         46.88         57.74         5.70 o
  -3  -3   4        349.17        338.59        16.38 o
  -1  -3   4       2009.98       1884.84        66.87 o
   0  -3   4        570.08        583.35        26.16 o
   1  -3   4        641.75        609.77        28.29 o
   2  -3   4        480.63        473.06        12.39 o
   3  -3   4         16.42         13.28         3.07 o
   4  -3   4        137.96        150.80         8.38 o
   5  -3   4         91.32         89.61        12.42 o
   6  -3   4         30.43         35.42        10.57 o
   7  -3   4         78.43         85.38        15.06 o
 -11  -2   4          2.56          6.61        10.04 o
 -10  -2   4          0.37          2.91         9.25 o
  -9  -2   4         47.57         60.53        13.74 o
  -8  -2   4          4.50          6.87         7.93 o
  -7  -2   4         86.31         80.84         9.24 o
  -6  -2   4          1.43          3.29         3.47 o
  -5  -2   4         32.17         32.30         3.63 o
  -4  -2   4        123.53        128.71        11.18 o
  -3  -2   4         97.47         85.31         4.77 o
  -2  -2   4       2455.05       2454.40        48.59 o
  -1  -2   4       1218.74       1218.28        22.78 o
   0  -2   4        395.36        380.53         9.35 o
   1  -2   4        402.43        416.81         8.00 o
   2  -2   4        167.58        160.41         5.45 o
   3  -2   4        191.68        186.63         7.81 o
   4  -2   4         34.55         36.09         3.86 o
   5  -2   4        207.22        197.63        13.78 o
   6  -2   4        189.16        226.78        18.50 o
   7  -2   4        144.75        149.08        17.44 o
   8  -2   4         15.29         17.97        10.04 o
   9  -2   4          2.95          6.61        10.31 o
  10  -2   4          1.05         28.82        13.21 o
 -11  -1   4         29.78         25.37        11.36 o
 -10  -1   4          6.59         10.83         9.25 o
  -9  -1   4          7.18          7.66         8.46 o
  -8  -1   4          2.18          2.75         5.38 o
  -7  -1   4         24.85         10.11         5.28 o
  -6  -1   4        208.72        206.37         8.12 o
  -5  -1   4         66.75         62.68         4.92 o
  -4  -1   4        295.84        271.79         9.48 o
  -3  -1   4        149.05        144.33         5.88 o
  -2  -1   4        132.35        152.94         5.53 o
  -1  -1   4        854.05        824.44        12.40 o
   0  -1   4        370.88        353.65         6.16 o
   1  -1   4        164.67        170.98         4.79 o
   2  -1   4        418.16        419.44         9.68 o
   3  -1   4        462.11        441.12        10.43 o
   4  -1   4         70.45         74.96         4.95 o
   5  -1   4        296.76        310.74         9.91 o
   6  -1   4         13.79         12.35         4.74 o
   7  -1   4         32.76         40.64        15.06 o
   8  -1   4         26.91         33.57        11.63 o
   9  -1   4          4.37         -7.14         9.51 o
  10  -1   4         19.58         34.63        13.21 o
 -11   0   4          4.59          2.11        10.04 o
 -10   0   4          3.05          4.55         6.60 o
  -9   0   4         22.22         27.05         8.32 o
  -8   0   4         11.32         11.23         4.76 o
  -7   0   4          1.99         -1.53         3.72 o
  -6   0   4        107.92        100.91         6.09 o
  -5   0   4         19.27         15.88         2.79 o
  -4   0   4          6.52         10.55         2.28 o
  -3   0   4       1492.57       1427.24        22.46 o
  -2   0   4       1360.96       1296.00        23.34 o
  -1   0   4         28.27         24.92         2.63 o
   0   0   4        632.32        654.17        10.51 o
   1   0   4       1003.01       1049.02        15.58 o
   2   0   4          0.07         -1.54         1.54 o
   3   0   4        753.19        826.92        15.58 o
   4   0   4        827.29        859.36        17.01 o
   5   0   4        478.71        465.63        12.45 o
   6   0   4         73.20         59.41        11.02 o
   7   0   4        116.66        141.16         9.80 o
   8   0   4         37.69         42.78        14.01 o
   9   0   4          0.32          0.88         7.18 o
  10   0   4          7.18         14.80        11.89 o
 -11   1   4         29.96         30.95         9.03 o
 -10   1   4          6.62          4.04        10.97 o
  -9   1   4          7.43          4.38         5.03 o
  -8   1   4          2.40         -0.20         4.14 o
  -7   1   4         25.11         21.37         4.27 o
  -6   1   4        210.26        213.46         8.14 o
  -5   1   4         64.22         53.92         4.39 o
  -4   1   4        289.62        280.96         7.64 o
  -3   1   4        148.56        130.73         4.77 o
  -2   1   4        133.98        143.75         5.97 o
  -1   1   4        843.27        804.06        13.54 o
   0   1   4        367.19        347.29         6.78 o
   1   1   4        166.71        164.79         4.67 o
   2   1   4        426.24        425.97         9.40 o
   3   1   4        455.10        477.96        10.58 o
   4   1   4         70.58         72.46         5.91 o
   5   1   4        298.97        316.82         9.97 o
   6   1   4         15.37         12.00         3.73 o
   7   1   4         31.96         28.18         6.69 o
   8   1   4         26.85         17.63         6.91 o
   9   1   4          4.10         -5.83         5.83 o
  10   1   4         19.85         11.97         8.28 o
 -11   2   4          2.55          8.76         7.49 o
 -10   2   4          0.36         12.29        10.70 o
  -9   2   4         47.17         46.88         7.04 o
  -8   2   4          4.35          1.48         3.56 o
  -7   2   4         84.35         76.26        12.06 o
  -6   2   4          1.21         -0.96         2.63 o
  -5   2   4         32.46         30.09         3.49 o
  -4   2   4        120.00        109.20         7.12 o
  -3   2   4        101.51         93.26         4.14 o
  -2   2   4       2455.77       2366.52        34.16 o
  -1   2   4       1223.70       1225.84        18.89 o
   0   2   4        390.59        359.02         7.52 o
   1   2   4        409.83        430.51         9.79 o
   2   2   4        165.71        159.27         5.35 o
   3   2   4        197.42        199.54         7.78 o
   4   2   4         31.78         25.70         4.20 o
   5   2   4        203.78        193.20        11.63 o
   6   2   4        187.96        190.99         8.76 o
   7   2   4        147.30        141.05        10.15 o
   8   2   4         14.94         14.23         6.97 o
   9   2   4          3.02         -3.15        12.42 o
  10   2   4          1.13          3.11         7.37 o
 -11   3   4          0.23          7.74         7.24 o
 -10   3   4         12.24          8.79         5.76 o
  -9   3   4         22.60         14.27         5.65 o
  -8   3   4         23.42         20.95         4.52 o
  -7   3   4         56.51         44.89         4.97 o
  -6   3   4         41.72         32.83         4.30 o
  -5   3   4        419.22        422.42        13.81 o
  -4   3   4         44.72         46.46         3.75 o
  -3   3   4        349.48        370.57         6.85 o
  -2   3   4        455.39        444.86         6.98 o
  -1   3   4       2024.07       1985.90        19.88 o
   0   3   4        573.01        574.84         7.74 o
   1   3   4        644.11        633.34         7.95 o
   2   3   4        487.63        481.73         8.09 o
   3   3   4         17.55         12.28         2.86 o
   4   3   4        138.12        145.69         6.41 o
   5   3   4         87.84         87.34         5.89 o
   6   3   4         32.24         38.52         4.98 o
   7   3   4         77.48         72.80         6.68 o
   8   3   4          2.58          6.68         5.04 o
   9   3   4         26.14         35.12         7.41 o
  10   3   4          8.85         11.20         8.01 o
 -11   4   4          7.96         10.60         9.65 o
 -10   4   4         21.60         18.25         6.32 o
  -9   4   4          5.00         13.52         5.20 o
  -8   4   4         27.93         20.75         4.61 o
  -7   4   4         22.20         24.50         6.16 o
  -6   4   4        205.54        211.58         8.17 o
  -5   4   4         50.35         54.03         3.66 o
  -4   4   4        478.71        516.06         9.07 o
  -3   4   4         77.96         74.16         2.47 o
  -2   4   4        485.07        482.17         7.55 o
  -1   4   4         29.63         30.14         1.65 o
   0   4   4        384.17        372.26        12.28 o
   1   4   4          0.70          2.21         1.33 o
   2   4   4        153.08        157.77         3.51 o
   3   4   4         24.82         25.17         2.83 o
   4   4   4        616.39        612.55        19.91 o
   5   4   4        201.03        202.65         8.07 o
   6   4   4         86.11         71.37         5.87 o
   7   4   4         35.53         39.20         7.07 o
   8   4   4         35.59         33.02         5.56 o
   9   4   4         15.58         17.85         6.07 o
  10   4   4          3.63         -6.24         6.24 o
 -10   5   4         11.99          3.53         5.19 o
  -9   5   4          0.35         -0.08         4.08 o
  -8   5   4          3.37          1.20         3.39 o
  -7   5   4         53.40         57.45         5.08 o
  -6   5   4         49.21         40.10         4.08 o
  -5   5   4        121.42        139.57        11.46 o
  -4   5   4        391.06        412.83        12.83 o
  -3   5   4         25.42         27.36         1.92 o
  -2   5   4        349.43        323.78         7.57 o
  -1   5   4         94.26         92.22         5.26 o
   0   5   4         33.96         27.59         2.44 o
   1   5   4         93.26         90.55         4.15 o
   2   5   4        219.88        227.03         8.96 o
   3   5   4        372.26        394.36         9.12 o
   4   5   4         68.84         73.70         5.98 o
   5   5   4        394.64        396.84        10.59 o
   6   5   4         57.36         56.67         5.18 o
   7   5   4         97.49         89.39         6.70 o
   8   5   4         22.55         10.09         4.57 o
   9   5   4         46.84         40.61         6.84 o
 -10   6   4          1.02          0.03         6.73 o
  -9   6   4          1.52         -1.36         4.82 o
  -8   6   4         11.79          4.42         4.67 o
  -7   6   4         17.37          9.42         4.44 o
  -6   6   4         44.19         36.02         5.75 o
  -5   6   4         34.35         43.41         4.60 o
  -4   6   4        373.25        379.75         9.19 o
  -3   6   4        304.89        312.87         9.94 o
  -2   6   4         60.68         56.56         3.41 o
  -1   6   4        252.68        244.67         6.27 o
   0   6   4        112.67        108.16         4.26 o
   1   6   4        110.90        126.92         9.04 o
   2   6   4         82.54         91.73         4.78 o
   3   6   4          1.01          4.76         3.45 o
   4   6   4        697.86        697.42        17.53 o
   5   6   4         66.15         68.73         7.97 o
   6   6   4         60.01         69.22        11.45 o
   7   6   4          9.36         11.86         6.92 o
   8   6   4          4.41          1.52         3.52 o
   9   6   4          6.73         13.63         4.98 o
 -10   7   4          3.52          0.04         5.77 o
  -9   7   4          3.47          6.30         5.32 o
  -8   7   4          2.29         -2.64         3.84 o
  -7   7   4         19.08         20.31         4.69 o
  -6   7   4         15.39          8.25         3.41 o
  -5   7   4          2.00          2.05         3.68 o
  -4   7   4        182.50        183.21         9.56 o
  -3   7   4        229.09        224.69         7.76 o
  -2   7   4        313.11        310.69         8.24 o
  -1   7   4         44.17         41.74         2.99 o
   0   7   4        417.24        444.96         9.35 o
   1   7   4         15.13         14.66         3.97 o
   2   7   4        304.46        306.23        11.92 o
   3   7   4        368.88        362.61        23.26 o
   4   7   4         12.39          9.65         4.39 o
   5   7   4        160.86        153.36         7.07 o
   6   7   4          8.42          9.27         3.70 o
   7   7   4         13.55         10.23         4.66 o
   8   7   4          9.43         10.77         5.40 o
   9   7   4         27.20         34.46         7.40 o
  -9   8   4          9.35         10.60         5.05 o
  -8   8   4          5.35          3.18         3.70 o
  -7   8   4         16.73          7.66         5.79 o
  -6   8   4         55.21         62.99         8.05 o
  -5   8   4          7.38          0.36         4.01 o
  -4   8   4         11.96         10.44         4.36 o
  -3   8   4         43.44         49.54         5.33 o
  -2   8   4        193.57        199.71         6.84 o
  -1   8   4        281.32        262.75         6.80 o
   0   8   4       1115.75       1159.86        18.86 o
   1   8   4        190.56        185.86        11.83 o
   2   8   4        235.28        237.18        10.53 o
   3   8   4        276.48        266.45        12.11 o
   4   8   4        142.21        142.18        10.12 o
   5   8   4          0.53          0.04         5.55 o
   6   8   4         56.91         51.69        17.31 o
   7   8   4         16.95         25.39         7.98 o
   8   8   4         11.93         17.46         5.03 o
  -9   9   4          3.85         -0.15         7.05 o
  -8   9   4          5.54          6.14         6.28 o
  -7   9   4          6.68          3.50         5.52 o
  -6   9   4          7.69          8.12         5.19 o
  -5   9   4          2.06         -0.70         4.06 o
  -4   9   4          0.03          0.58         5.68 o
  -3   9   4         83.47         85.61        10.83 o
  -2   9   4         19.07         17.71         3.70 o
  -1   9   4         51.72         52.97         3.88 o
   0   9   4        160.49        183.94        24.71 o
   1   9   4         30.18         27.81         4.57 o
   2   9   4        183.71        187.97         9.75 o
   3   9   4         61.76         53.83         6.58 o
   4   9   4         27.34         23.86         5.49 o
   5   9   4         41.21         38.11         8.85 o
   6   9   4          1.88          2.95         5.43 o
   7   9   4         17.57         18.25         7.65 o
   8   9   4          2.00          9.98         8.13 o
  -8  10   4          0.43          3.61         6.91 o
  -7  10   4          9.38         15.49         6.73 o
  -6  10   4          5.23         -0.17         4.82 o
  -5  10   4         26.83         35.70         9.78 o
  -4  10   4          8.88         17.97         6.87 o
  -3  10   4         20.87         22.48         8.32 o
  -2  10   4        447.62        476.50        17.05 o
  -1  10   4         28.26         32.59         6.61 o
   0  10   4         92.44        106.58         7.80 o
   1  10   4        144.65        169.05        13.74 o
   2  10   4          5.22          2.64         3.80 o
   3  10   4        117.06        103.02         8.35 o
   4  10   4         21.91         26.11         7.27 o
   5  10   4         10.95         13.71         5.84 o
   6  10   4          5.41         -2.43         5.97 o
   7  10   4         13.25         15.67        15.06 o
  -7  11   4         15.62         22.23         7.42 o
  -6  11   4          1.26          1.72         5.40 o
  -5  11   4         26.26         30.43         6.87 o
  -4  11   4          4.25         -2.40         3.94 o
  -3  11   4         49.84         50.94         5.71 o
  -2  11   4         38.46         45.07         5.12 o
  -1  11   4         46.91         43.81         5.00 o
   0  11   4         15.81         12.59         4.89 o
   1  11   4          9.92         10.91        11.10 o
   2  11   4         23.85         22.58         5.03 o
   3  11   4         21.10         18.79         5.12 o
   4  11   4          7.22          6.59         5.22 o
   5  11   4         20.79         23.57         6.96 o
   6  11   4         16.92         17.85         7.42 o
  -6  12   4         22.46         34.40         8.19 o
  -5  12   4          4.37          4.01         5.22 o
  -4  12   4          7.58          5.13         4.63 o
  -3  12   4          8.75          9.63         6.47 o
  -2  12   4          7.30         12.49         4.06 o
  -1  12   4          3.55          1.99         3.61 o
   0  12   4         11.99         10.46         4.76 o
   1  12   4          0.53          2.96         5.02 o
   2  12   4         12.76         13.57         4.70 o
   3  12   4         16.54          9.32         5.08 o
   4  12   4         25.22         28.94        15.20 o
   5  12   4          4.11          2.93         6.05 o
  -4  13   4          2.07         -2.15         4.51 o
  -3  13   4          0.03          5.02         6.34 o
  -2  13   4          9.35          5.81         6.34 o
  -1  13   4         16.37         20.35         7.14 o
   0  13   4          9.95         11.76         4.30 o
   1  13   4          3.83          3.44         4.36 o
   2  13   4         16.28         17.11         5.21 o
   3  13   4         11.77         11.77         8.46 o
  -1  14   4          0.29         -5.81         5.81 o
  -1 -12   5          4.75         -2.91        11.10 o
   0 -12   5         24.39          4.49        12.68 o
  -3 -11   5          7.21         22.73        12.16 o
  -2 -11   5         13.55         17.71        12.16 o
  -1 -11   5         22.19         35.42        14.80 o
   0 -11   5          1.87         -8.72         9.78 o
   1 -11   5         15.63         18.76        12.42 o
   2 -11   5          0.31          1.32        12.68 o
   3 -11   5         15.58         10.31        14.27 o
  -5 -10   5          4.92          5.29        11.10 o
  -4 -10   5         52.16         52.07        15.33 o
  -3 -10   5         47.44         35.95        13.74 o
  -2 -10   5         46.45         40.97        13.21 o
  -1 -10   5          2.70          3.96         9.51 o
   0 -10   5         26.76         17.97        11.63 o
   1 -10   5         30.35         25.11        12.42 o
   2 -10   5          1.08         -4.49         9.51 o
   3 -10   5         29.50          8.99        12.16 o
  -4  -9   5        129.48         94.10        17.18 o
  -3  -9   5         79.14         70.57        15.33 o
  -2  -9   5        107.99        123.70        18.23 o
  -1  -9   5         36.20         27.76        11.36 o
   0  -9   5         24.95         37.80        12.68 o
   1  -9   5         54.28         26.43        12.16 o
   2  -9   5         65.78         65.81        15.59 o
   3  -9   5         80.50         61.06        17.18 o
  -3  -8   5         11.32         13.74         9.78 o
  -2  -8   5         44.10         39.91        11.89 o
  -1  -8   5        369.22        314.27        25.11 o
   0  -8   5         90.18         82.47        15.06 o
   1  -8   5         48.60         58.68        14.27 o
   2  -8   5         49.45         48.90        14.01 o
   3  -8   5         11.08         -7.66         8.72 o
  -3  -7   5        226.18        203.79        20.08 o
  -2  -7   5         21.72         13.74         8.72 o
  -1  -7   5        146.97        151.71        16.78 o
   0  -7   5         97.48        101.82         8.19 o
   1  -7   5        120.01        117.35        16.38 o
   2  -7   5          7.98         -5.55         7.66 o
   3  -7   5         22.54         27.76        11.10 o
  -2  -6   5        461.53        456.21        27.23 o
  -1  -6   5        109.74        113.13        14.27 o
   0  -6   5         39.26         58.15        11.63 o
   1  -6   5        392.09        399.39        26.16 o
   2  -6   5         79.94         67.13        13.21 o
   3  -6   5        233.34        247.67        22.20 o
  -2  -5   5         95.55         97.01        12.68 o
  -1  -5   5        837.24        907.40        40.18 o
   0  -5   5        442.73        405.46        24.58 o
   1  -5   5         81.85         90.13        12.95 o
   2  -5   5        386.66        415.77        25.90 o
   3  -5   5         22.46         16.91         8.72 o
  -5  -4   5         60.29         65.28        10.31 o
  -4  -4   5        242.04        252.16        15.33 o
  -2  -4   5          9.97          7.66         5.55 o
  -1  -4   5         65.05         46.52         8.99 o
   0  -4   5        246.06        244.23        17.71 o
   1  -4   5        385.58        382.46        23.52 o
   2  -4   5         12.54          6.43         4.25 o
   3  -4   5        342.24        363.17        19.82 o
  -8  -3   5         54.57         35.95        10.83 o
  -7  -3   5        205.06        237.09        19.29 o
  -6  -3   5        446.24        444.58        24.31 o
  -5  -3   5         28.42         32.15         4.71 o
  -4  -3   5        156.34        168.96         9.03 o
  -3  -3   5        151.63        139.83        10.83 o
  -2  -3   5        623.02        606.89        28.68 o
  -1  -3   5        113.17        108.10        11.36 o
   0  -3   5       1825.13       1823.25        66.08 o
   1  -3   5        167.20        171.90         8.01 o
   2  -3   5        129.12        145.96         6.56 o
   3  -3   5         89.42         99.79         6.37 o
   4  -3   5         50.90         67.16        24.97 o
   5  -3   5        167.73        172.60        16.65 o
   6  -3   5         86.26        108.37        14.80 o
 -11  -2   5          2.21         -0.79         9.51 o
 -10  -2   5          1.84         28.02        11.63 o
  -9  -2   5          4.57         17.44         9.78 o
  -8  -2   5         58.90         88.28        14.01 o
  -7  -2   5          3.55          1.85         7.14 o
  -6  -2   5         31.81         23.14         4.58 o
  -5  -2   5        195.60        207.20        15.33 o
  -4  -2   5         88.14         93.31         5.75 o
  -3  -2   5        439.60        447.32        18.85 o
  -2  -2   5        608.78        601.02        21.25 o
  -1  -2   5       1733.11       1750.62        23.93 o
   0  -2   5        238.35        242.49         5.79 o
   1  -2   5        565.56        602.25        10.75 o
   2  -2   5        412.02        412.28        10.68 o
   3  -2   5       1515.24       1552.03        25.60 o
   4  -2   5        306.02        305.20         9.50 o
   5  -2   5        453.26        454.03        21.27 o
   6  -2   5        186.30        175.01        12.61 o
   7  -2   5        112.93        133.75        17.18 o
   8  -2   5          5.83         13.74        10.83 o
   9  -2   5         20.90         57.09        16.12 o
  10  -2   5          0.15          5.81        12.68 o
 -11  -1   5          5.52          3.96         9.25 o
 -10  -1   5         10.77         22.73        10.83 o
  -9  -1   5          1.98          4.23         7.66 o
  -8  -1   5         27.69         26.92         8.32 o
  -7  -1   5         16.20         19.71         4.96 o
  -6  -1   5         61.84         53.92         4.96 o
  -5  -1   5         91.46         92.20         5.33 o
  -4  -1   5         90.59         94.76         7.09 o
  -3  -1   5        180.63        170.09         9.31 o
  -2  -1   5        101.39         90.56         6.14 o
  -1  -1   5        972.18        988.43        16.74 o
   0  -1   5        373.07        346.29         6.55 o
   1  -1   5       1309.76       1281.60        18.10 o
   2  -1   5         81.03         86.25         5.26 o
   3  -1   5        818.87        807.04        15.99 o
   4  -1   5         65.98         73.76         5.23 o
   5  -1   5         13.93         12.43         4.77 o
   6  -1   5         58.49         46.20         8.13 o
   7  -1   5         24.06         15.15         7.53 o
   8  -1   5         38.78         48.90        14.01 o
   9  -1   5          6.19          7.40        10.83 o
  10  -1   5          5.87          2.38        11.89 o
 -11   0   5          4.56         17.97        10.83 o
 -10   0   5          2.84         -1.41         6.26 o
  -9   0   5         15.69         12.30         6.70 o
  -8   0   5         67.84         67.05         7.47 o
  -7   0   5         72.70         69.53         7.05 o
  -6   0   5         62.74         64.02         5.26 o
  -5   0   5        113.31        118.28         5.83 o
  -4   0   5          4.79          4.19         2.67 o
  -3   0   5          1.22          2.33         2.36 o
  -2   0   5        577.75        546.84        12.61 o
  -1   0   5        996.61       1078.39        16.67 o
   0   0   5        410.88        406.58         7.24 o
   1   0   5        321.86        339.90         8.16 o
   2   0   5          3.80          2.92         2.02 o
   3   0   5         70.45         59.69         4.30 o
   4   0   5        212.88        214.08         7.82 o
   5   0   5        205.01        213.68         8.79 o
   6   0   5         59.43         74.66         7.56 o
   7   0   5          0.28         -5.29         5.29 o
   8   0   5          0.58         -5.70         5.70 o
   9   0   5         28.47         26.74         8.87 o
  10   0   5         23.78         47.31        14.53 o
 -11   1   5          5.55          9.27         7.53 o
 -10   1   5         10.82         15.31         8.85 o
  -9   1   5          1.90          0.45         5.46 o
  -8   1   5         27.92         26.41         6.66 o
  -7   1   5         15.89         17.40         4.08 o
  -6   1   5         61.66         53.17         6.75 o
  -5   1   5         91.70         91.06         5.31 o
  -4   1   5         91.99         88.21         4.68 o
  -3   1   5        187.24        184.02         5.87 o
  -2   1   5        100.68         92.90         4.88 o
  -1   1   5        975.40        956.28        16.28 o
   0   1   5        365.47        350.44         7.24 o
   1   1   5       1297.70       1248.86        20.60 o
   2   1   5         79.25         74.51         4.69 o
   3   1   5        814.98        824.01        16.97 o
   4   1   5         63.50         59.70         6.87 o
   5   1   5         15.26         16.61         3.92 o
   6   1   5         58.62         55.71         5.87 o
   7   1   5         22.79         14.61         5.32 o
   8   1   5         38.32         49.41         9.24 o
   9   1   5          6.35          3.83         6.99 o
  10   1   5          6.00         21.12         9.06 o
 -11   2   5          2.19          3.90        12.82 o
 -10   2   5          1.84          0.68         6.24 o
  -9   2   5          4.58          1.23         7.74 o
  -8   2   5         57.98         46.67         6.82 o
  -7   2   5          3.71          2.98         3.34 o
  -6   2   5         32.01         35.85         4.31 o
  -5   2   5        192.78        184.74         7.04 o
  -4   2   5         90.28         98.58         6.10 o
  -3   2   5        438.97        413.71         9.35 o
  -2   2   5        619.50        625.35        13.67 o
  -1   2   5       1708.60       1704.74        30.31 o
   0   2   5        236.94        227.24         6.18 o
   1   2   5        561.63        581.11        11.54 o
   2   2   5        400.19        375.67         9.21 o
   3   2   5       1517.29       1503.11        25.41 o
   4   2   5        307.19        312.73         9.53 o
   5   2   5        460.38        449.22        14.87 o
   6   2   5        185.27        200.35         9.24 o
   7   2   5        111.09        109.15        12.33 o
   8   2   5          5.81         10.90         5.75 o
   9   2   5         20.58         39.03         9.05 o
  10   2   5          0.16          2.73         7.57 o
 -11   3   5          1.85         -6.24         6.24 o
 -10   3   5          2.82          2.03         5.32 o
  -9   3   5         12.55          7.52         6.26 o
  -8   3   5         54.74         57.14         5.91 o
  -7   3   5        207.27        209.36         8.91 o
  -6   3   5        442.51        454.86        11.96 o
  -5   3   5         28.14         25.23         3.40 o
  -4   3   5        153.65        162.96         8.66 o
  -3   3   5        149.29        145.32         5.73 o
  -2   3   5        620.84        598.31         9.18 o
  -1   3   5        114.45        118.32         6.78 o
   0   3   5       1812.50       1921.24        21.44 o
   1   3   5        173.02        162.75         4.75 o
   2   3   5        128.01        141.00         5.44 o
   3   3   5         87.24         81.09         4.84 o
   4   3   5         51.59         51.52         4.54 o
   5   3   5        168.65        171.76         7.94 o
   6   3   5         85.61         80.40         6.55 o
   7   3   5         72.53         73.52        11.52 o
   8   3   5         57.08         64.96         8.15 o
   9   3   5          0.48         -6.07         6.07 o
  10   3   5          8.87          6.47         7.85 o
 -11   4   5         12.11         13.15        13.21 o
 -10   4   5         16.30         13.70         5.87 o
  -9   4   5         25.18         19.45         5.44 o
  -8   4   5         52.97         52.22         7.22 o
  -7   4   5         43.59         45.67         5.00 o
  -6   4   5         46.55         62.43         5.08 o
  -5   4   5         61.49         62.67         4.55 o
  -4   4   5        239.55        240.41         8.06 o
  -3   4   5        165.21        176.67         3.72 o
  -2   4   5          9.88          7.65         1.22 o
  -1   4   5         67.02         66.32         2.08 o
   0   4   5        242.03        256.20         4.66 o
   1   4   5        384.68        427.83        10.09 o
   2   4   5         11.78         12.74         1.76 o
   3   4   5        337.01        331.97         9.30 o
   4   4   5        196.65        212.23         7.79 o
   5   4   5        421.83        409.76        13.27 o
   6   4   5         26.36         19.64         5.30 o
   7   4   5         28.25         39.22         7.21 o
   8   4   5         18.49         26.42         6.27 o
   9   4   5         12.56         10.15         7.81 o
 -10   5   5          7.43         -1.14         5.08 o
  -9   5   5         13.01         18.30         4.69 o
  -8   5   5         38.98         28.51         5.76 o
  -7   5   5         39.88         40.51         4.57 o
  -6   5   5        111.65        107.34         5.72 o
  -5   5   5        221.84        220.06         6.94 o
  -4   5   5         18.30         22.73         4.36 o
  -3   5   5         15.91         14.14         1.77 o
  -2   5   5         93.87         94.13         3.13 o
  -1   5   5        834.90        916.63        16.12 o
   0   5   5        442.83        434.92        11.07 o
   1   5   5         82.73         84.79         4.52 o
   2   5   5        389.94        414.11        11.88 o
   3   5   5         22.82         22.01         2.65 o
   4   5   5         81.33         85.50         5.01 o
   5   5   5         75.34         84.89         5.68 o
   6   5   5          9.61          3.03         3.36 o
   7   5   5         10.26          5.65         3.93 o
   8   5   5         32.97         39.83         6.14 o
   9   5   5          5.86         10.02         5.70 o
 -10   6   5          7.45          3.52         9.91 o
  -9   6   5         28.55         24.20         6.47 o
  -8   6   5          4.72          7.40         4.68 o
  -7   6   5         33.39         24.52         5.14 o
  -6   6   5          4.77          5.43         3.64 o
  -5   6   5         33.32         29.24         4.32 o
  -4   6   5         94.86         88.24         4.27 o
  -3   6   5        180.41        179.33         7.31 o
  -2   6   5        458.07        445.27        10.41 o
  -1   6   5        109.46        106.14         5.30 o
   0   6   5         39.78         34.03         5.38 o
   1   6   5        392.57        411.16         9.80 o
   2   6   5         79.13         67.40         6.70 o
   3   6   5        232.50        215.40        10.15 o
   4   6   5        407.72        405.95        14.27 o
   5   6   5         77.47         66.46         6.70 o
   6   6   5         65.08         64.38         6.92 o
   7   6   5         11.82          9.48         3.62 o
   8   6   5         11.91         11.40         4.06 o
   9   6   5          5.29          4.26         4.84 o
 -10   7   5          4.90          5.54         7.29 o
  -9   7   5          1.17          1.37         5.00 o
  -8   7   5         10.04          7.26         4.60 o
  -7   7   5          1.42          1.39         3.61 o
  -6   7   5         49.61         47.60         6.30 o
  -5   7   5        286.24        308.01        13.96 o
  -4   7   5        114.10        122.06         8.44 o
  -3   7   5        226.27        217.80         9.91 o
  -2   7   5         21.02         19.96         3.58 o
  -1   7   5        147.65        139.49         7.46 o
   0   7   5         94.52        110.64         4.95 o
   1   7   5        121.54        115.75         7.66 o
   2   7   5          8.31          4.62         3.55 o
   3   7   5         22.57         16.02         4.70 o
   4   7   5          9.59          6.29         4.32 o
   5   7   5         58.23         61.62         5.13 o
   6   7   5         20.57         23.61         5.96 o
   7   7   5         12.31          6.64         4.62 o
   8   7   5         12.42         12.07         5.58 o
  -9   8   5          3.48         -1.81         5.66 o
  -8   8   5          6.87          6.27         4.08 o
  -7   8   5          4.11          8.48         5.49 o
  -6   8   5         33.42         20.84         6.47 o
  -5   8   5         86.20         65.81         7.71 o
  -4   8   5         57.18         59.11         6.54 o
  -3   8   5         11.37         12.79         3.80 o
  -2   8   5         42.88         36.14         5.42 o
  -1   8   5        365.82        386.90        12.89 o
   0   8   5         91.59         83.82         6.43 o
   1   8   5         48.49         57.69         7.40 o
   2   8   5         50.82         56.84         6.51 o
   3   8   5         11.73         14.86         4.76 o
   4   8   5          6.11          8.46         4.86 o
   5   8   5          2.63          5.49         5.26 o
   6   8   5          0.58          3.82         5.96 o
   7   8   5         13.29          1.55         6.58 o
   8   8   5          1.53          4.88         5.01 o
  -8   9   5          1.37         -1.68         6.24 o
  -7   9   5          8.23          8.56         5.94 o
  -6   9   5          9.03         10.02         5.40 o
  -5   9   5          1.75         -0.29         5.29 o
  -4   9   5        129.92        124.14        14.40 o
  -3   9   5         79.01         73.55        13.08 o
  -2   9   5        107.75        102.42         7.40 o
  -1   9   5         36.08         32.05         4.74 o
   0   9   5         26.26         24.15         4.66 o
   1   9   5         54.53         49.76         7.14 o
   2   9   5         64.98         66.55        13.74 o
   3   9   5         79.33         86.73         8.31 o
   4   9   5         17.13         12.80        11.50 o
   5   9   5          5.03          7.93         5.61 o
   6   9   5          1.15          3.46         7.14 o
   7   9   5          5.87          5.11        12.55 o
  -8  10   5          8.12         14.46         7.74 o
  -7  10   5          9.77          8.70         6.15 o
  -6  10   5          2.62         -2.02         5.42 o
  -5  10   5          5.00          2.30         4.25 o
  -4  10   5         52.90         45.34         6.34 o
  -3  10   5         47.32         49.50         6.87 o
  -2  10   5         46.02         46.50         7.27 o
  -1  10   5          2.35         -2.54         3.35 o
   0  10   5         27.12         30.25        12.02 o
   1  10   5         29.86         20.76         4.89 o
   2  10   5          1.05          4.07         3.94 o
   3  10   5         30.51         23.45         8.32 o
   4  10   5          2.14          3.95         5.03 o
   5  10   5          6.76         16.28         8.32 o
   6  10   5          8.20          8.67         6.88 o
  -7  11   5          0.76         -0.03         7.66 o
  -6  11   5          2.52         -0.67         5.81 o
  -5  11   5          1.07          8.02         5.38 o
  -4  11   5          2.07         -0.71         4.62 o
  -3  11   5          7.43          0.35         6.21 o
  -2  11   5         13.21         15.81         5.68 o
  -1  11   5         22.21         15.13         4.58 o
   0  11   5          1.94          0.20         3.83 o
   1  11   5         15.06         11.34         4.51 o
   2  11   5          0.35          4.01         4.47 o
   3  11   5         15.41         17.43         5.49 o
   4  11   5         13.53          9.06         5.78 o
   5  11   5         11.12         17.13         7.03 o
   6  11   5         16.20         15.87        10.44 o
  -6  12   5          9.76          7.34         5.96 o
  -5  12   5          7.23          9.22         5.64 o
  -4  12   5          8.53          9.49         7.66 o
  -3  12   5          0.03         -1.15         7.27 o
  -2  12   5         32.48         34.18         6.47 o
  -1  12   5          4.58         11.23         4.67 o
   0  12   5         24.15         24.77         5.42 o
   1  12   5         31.45         30.51         6.34 o
   2  12   5         11.18         14.14         8.59 o
   3  12   5         14.77         16.24         5.78 o
   4  12   5          1.28          4.48         6.16 o
  -4  13   5         13.99         13.77         5.52 o
  -3  13   5          0.61         -4.39         4.39 o
  -2  13   5         14.26         19.37         5.14 o
  -1  13   5         11.49         23.04         5.41 o
   0  13   5         11.05         18.09         5.12 o
   1  13   5         11.17         16.07         5.03 o
   2  13   5          6.67         14.21         5.81 o
   3  13   5          5.50         12.73         5.97 o
  -2 -11   6          5.85          0.00        10.83 o
  -1 -11   6         26.42         22.20        13.48 o
   0 -11   6          3.80         -3.70        11.89 o
   1 -11   6          9.17         22.20        14.01 o
   2 -11   6          3.40          7.40        12.95 o
  -4 -10   6          0.73         11.63        11.36 o
  -3 -10   6         20.62         23.78        12.42 o
  -2 -10   6          3.58          1.06         9.51 o
  -1 -10   6         58.36         71.63        16.65 o
   0 -10   6         17.45         19.03        12.95 o
   1 -10   6         31.84         26.70        12.95 o
   2 -10   6         14.18          4.23        11.63 o
   3 -10   6          4.09          2.64        13.48 o
  -5  -9   6          3.05          6.34        10.04 o
  -4  -9   6          0.15         -7.40         7.93 o
  -3  -9   6          2.81          7.66         9.51 o
  -2  -9   6          1.69         -0.26         8.99 o
  -1  -9   6         33.66         32.51        12.16 o
   0  -9   6        100.07         86.70        16.65 o
   1  -9   6         80.74         86.44        17.44 o
   2  -9   6        164.60        213.30        24.31 o
   3  -9   6         64.69         77.18        18.76 o
  -4  -8   6         45.29         52.07        13.74 o
  -3  -8   6        234.30        210.13        22.20 o
  -2  -8   6        301.39        306.87        25.11 o
  -1  -8   6        197.51        178.41        20.61 o
   0  -8   6        355.52        337.26        26.97 o
   1  -8   6        151.46        129.25        19.29 o
   2  -8   6          8.18          5.29         9.51 o
   3  -8   6         36.36         15.59        11.36 o
  -3  -7   6         34.81         35.42        10.83 o
  -2  -7   6        103.52        122.64        16.65 o
  -1  -7   6         43.61         46.79        11.63 o
   0  -7   6         14.72         15.06         9.25 o
   1  -7   6        145.70        149.87        19.03 o
   2  -7   6        182.07        182.11        20.88 o
   3  -7   6        213.51        237.88        23.78 o
  -3  -6   6         11.43          8.72         7.40 o
  -2  -6   6        358.23        348.11        24.58 o
  -1  -6   6        113.01         93.57        14.27 o
   0  -6   6         77.86         85.91        14.01 o
   1  -6   6        398.47        440.88        28.29 o
   2  -6   6         35.61         57.09        13.21 o
   3  -6   6         33.16         30.66        12.16 o
  -3  -5   6         55.67         52.86        11.10 o
  -2  -5   6        343.42        338.32        22.99 o
  -1  -5   6         21.36         16.12         7.40 o
   0  -5   6        152.19        148.28        15.86 o
   1  -5   6        123.50        121.32        15.33 o
   2  -5   6         63.80         65.28        12.95 o
  -2  -4   6         93.64        101.99         7.80 o
  -1  -4   6        597.81        600.26        30.14 o
   0  -4   6        746.96        763.34        35.16 o
   1  -4   6        183.67        212.28        14.27 o
   2  -4   6        556.44        552.14        29.22 o
   3  -4   6        116.03        122.64        13.74 o
  -8  -3   6          9.09         15.59         8.99 o
  -7  -3   6          8.15         -0.53         6.08 o
  -6  -3   6         41.80         38.33        10.04 o
  -5  -3   6         35.34         32.25         9.25 o
  -4  -3   6         11.71         16.26         3.68 o
  -3  -3   6        529.49        550.80        16.72 o
  -2  -3   6        331.87        365.16         9.31 o
  -1  -3   6       2884.66       3005.57        44.13 o
   0  -3   6        888.08        936.82        13.82 o
   1  -3   6         30.84         30.75         3.59 o
   2  -3   6       1254.01       1290.54        24.38 o
   3  -3   6        386.44        394.85        12.25 o
   4  -3   6         45.18         42.29        10.83 o
   6  -3   6         20.84          6.08         9.78 o
 -11  -2   6          0.67         15.86        11.36 o
 -10  -2   6         10.30         21.41        11.63 o
  -9  -2   6         14.44         19.29         9.78 o
  -8  -2   6          5.53          4.76         8.19 o
  -7  -2   6        252.91        273.30        19.82 o
  -6  -2   6          6.83         -0.25         3.61 o
  -5  -2   6         32.49         31.45         4.04 o
  -4  -2   6         43.72         40.43         4.70 o
  -3  -2   6        519.83        491.36        14.26 o
  -2  -2   6         62.20         65.30         4.96 o
  -1  -2   6        154.69        148.30         5.00 o
   0  -2   6        507.77        500.74         8.73 o
   1  -2   6       1040.11       1003.87        14.96 o
   2  -2   6        359.20        340.40         9.31 o
   3  -2   6        439.13        462.04        11.56 o
   4  -2   6        126.08        103.65         7.50 o
   5  -2   6          0.89          2.04         6.21 o
   6  -2   6         25.56         31.99        11.10 o
   7  -2   6         35.03         37.80        12.16 o
   8  -2   6         21.52          9.25        10.31 o
   9  -2   6          0.04        -10.83        10.83 o
 -11  -1   6          3.05         11.10        10.83 o
 -10  -1   6          2.39         -2.38         8.46 o
  -9  -1   6         18.57         22.99         9.78 o
  -8  -1   6         91.46        108.34        10.79 o
  -7  -1   6          0.29          0.31         4.85 o
  -6  -1   6         33.02         23.83         4.43 o
  -5  -1   6         44.41         45.92         4.39 o
  -4  -1   6        232.59        217.04         8.49 o
  -3  -1   6        529.50        530.10        13.32 o
  -2  -1   6       1758.55       1722.44        29.22 o
  -1  -1   6        875.33        873.94        14.44 o
   0  -1   6        305.26        306.43         7.50 o
   1  -1   6        343.00        363.12         8.22 o
   2  -1   6        389.15        373.38         9.70 o
   3  -1   6        255.43        253.95        10.26 o
   4  -1   6        202.36        191.41         8.06 o
   5  -1   6        168.69        171.91         9.69 o
   6  -1   6        210.54        184.95        14.01 o
   7  -1   6         20.51         13.71         7.14 o
   8  -1   6          6.25          1.06        10.31 o
   9  -1   6          8.08          8.72        11.63 o
  10  -1   6          7.36         13.48        13.48 o
 -11   0   6          0.11          5.29        10.04 o
 -10   0   6          4.60          8.30         9.65 o
  -9   0   6          0.00         -4.57         5.45 o
  -8   0   6          0.96          9.68        11.89 o
  -7   0   6         32.76         27.53         5.44 o
  -6   0   6         18.46         13.90         3.58 o
  -5   0   6          0.01          5.54         2.61 o
  -4   0   6          2.93          1.35         2.17 o
  -3   0   6          0.15          0.15         2.09 o
  -2   0   6       1291.08       1274.58        21.43 o
  -1   0   6       1331.13       1339.17        18.07 o
   0   0   6       1049.89       1068.63        15.25 o
   1   0   6        103.29         87.53         4.55 o
   2   0   6          5.78          4.91         2.71 o
   3   0   6        270.69        269.55         9.21 o
   4   0   6          7.90         13.15         4.06 o
   5   0   6         18.69         13.82         3.84 o
   6   0   6         43.29         42.93         6.88 o
   7   0   6         14.44         15.94         7.07 o
   8   0   6         11.98         12.71         8.32 o
   9   0   6          2.38         -6.80         6.80 o
  10   0   6         20.32         19.82        12.95 o
 -11   1   6          3.09          6.52         7.71 o
 -10   1   6          2.37          1.62         6.09 o
  -9   1   6         18.90         13.60         8.72 o
  -8   1   6         90.28         95.04         8.36 o
  -7   1   6          0.26         -0.17         3.21 o
  -6   1   6         32.56         27.62         4.10 o
  -5   1   6         44.01         37.33         3.97 o
  -4   1   6        229.87        226.36         7.29 o
  -3   1   6        528.35        512.36        13.12 o
  -2   1   6       1747.34       1719.85        27.19 o
  -1   1   6        888.32        875.42        15.72 o
   0   1   6        307.54        315.46        13.24 o
   1   1   6        344.37        340.34        10.23 o
   2   1   6        399.02        375.45         9.62 o
   3   1   6        255.26        253.91        18.23 o
   4   1   6        200.54        201.24         9.80 o
   5   1   6        169.27        151.06         7.94 o
   6   1   6        205.76        184.41        10.36 o
   7   1   6         20.99         24.51         6.03 o
   8   1   6          6.15          2.76         9.38 o
   9   1   6          7.77          8.72         7.47 o
  10   1   6          7.69         13.69         9.15 o
 -11   2   6          0.69          7.38         7.55 o
 -10   2   6         10.13          5.57         6.26 o
  -9   2   6         14.30         13.54         5.52 o
  -8   2   6          5.52          4.41         4.31 o
  -7   2   6        251.67        247.72         9.81 o
  -6   2   6          6.62         -0.62         2.79 o
  -5   2   6         32.71         30.05         3.77 o
  -4   2   6         44.66         48.29         4.12 o
  -3   2   6        512.59        500.09        10.93 o
  -2   2   6         65.17         75.80         4.31 o
  -1   2   6        154.47        150.30         6.40 o
   0   2   6        497.44        485.50        10.51 o
   1   2   6       1052.02        990.62        17.76 o
   2   2   6        362.70        364.36        12.24 o
   3   2   6        444.97        448.99        11.40 o
   4   2   6        123.68        126.30         9.88 o
   5   2   6          0.80          5.44         3.51 o
   6   2   6         25.61         27.39         5.31 o
   7   2   6         33.87         30.45         6.33 o
   8   2   6         22.33         15.62         8.32 o
   9   2   6          0.05         -4.10         6.96 o
 -11   3   6          0.74         -2.21         6.62 o
 -10   3   6          1.23          2.40         5.21 o
  -9   3   6          0.55         10.08         5.01 o
  -8   3   6          9.17         10.50         4.14 o
  -7   3   6          8.36          7.35         4.08 o
  -6   3   6         42.16         37.70         4.52 o
  -5   3   6         33.94         28.05         3.72 o
  -4   3   6         12.39          8.49         2.52 o
  -3   3   6        529.85        543.21        10.16 o
  -2   3   6        331.43        359.05         8.93 o
  -1   3   6       2876.42       2915.80        42.51 o
   0   3   6        893.23        935.90        19.28 o
   1   3   6         31.17         25.79         3.29 o
   2   3   6       1258.37       1279.59        21.96 o
   3   3   6        379.50        364.64        10.08 o
   4   3   6         45.34         46.01         4.66 o
   5   3   6        272.69        243.04         9.56 o
   6   3   6         22.33         22.06         7.06 o
   7   3   6          4.62          7.29         8.38 o
   8   3   6          7.27         10.95         5.72 o
   9   3   6          3.52         -3.25         6.70 o
 -11   4   6          1.94          3.10         7.11 o
 -10   4   6         16.11         18.14         6.10 o
  -9   4   6         17.96         17.32         5.35 o
  -8   4   6          4.24          5.54         3.92 o
  -7   4   6         67.26         65.71         5.88 o
  -6   4   6        318.15        288.46         9.49 o
  -5   4   6         82.72         88.99         7.60 o
  -4   4   6        429.35        445.88        13.51 o
  -3   4   6         13.72         11.44         1.83 o
  -2   4   6         96.47         97.32         3.87 o
  -1   4   6        597.11        597.39         8.77 o
   0   4   6        751.69        762.67        10.54 o
   1   4   6        190.39        199.94         5.42 o
   2   4   6        553.34        562.33         9.58 o
   3   4   6        117.07        116.59         5.77 o
   4   4   6        326.98        309.43        16.07 o
   5   4   6         23.48         16.16         3.95 o
   6   4   6         53.55         49.80         9.46 o
   7   4   6         20.85         25.15         5.91 o
   8   4   6          1.56          1.27         4.82 o
   9   4   6          8.13          6.63         7.47 o
 -10   5   6          5.57          9.01         5.21 o
  -9   5   6          4.79          2.48         4.17 o
  -8   5   6          0.24          3.63         3.55 o
  -7   5   6         69.20         72.52        10.11 o
  -6   5   6         79.17         92.23         6.38 o
  -5   5   6        174.22        171.23         5.99 o
  -4   5   6         78.08         79.60         5.66 o
  -3   5   6         55.46         51.88         4.01 o
  -2   5   6        342.62        353.01         8.21 o
  -1   5   6         22.97         19.56         1.95 o
   0   5   6        151.95        160.89         4.82 o
   1   5   6        122.43        121.56         3.78 o
   2   5   6         60.79         57.98         2.87 o
   3   5   6        291.02        279.28         6.97 o
   4   5   6        493.72        490.27        11.99 o
   5   5   6         46.67         37.41         5.30 o
   6   5   6         67.95         83.80         7.02 o
   7   5   6         77.27         74.68         6.70 o
   8   5   6         20.13         29.54        10.70 o
   9   5   6         14.69          8.75         5.79 o
 -10   6   6          1.65         -2.67         6.88 o
  -9   6   6          6.40         -0.55         5.32 o
  -8   6   6         10.90          9.62         4.92 o
  -7   6   6         36.33         30.88         5.62 o
  -6   6   6         48.16         44.41         5.46 o
  -5   6   6        393.02        421.20        12.67 o
  -4   6   6         83.51         71.89         5.24 o
  -3   6   6         12.27          9.55         2.59 o
  -2   6   6        357.34        343.00        12.80 o
  -1   6   6        112.67        105.06         6.20 o
   0   6   6         80.83         79.10         6.53 o
   1   6   6        402.23        398.13        24.97 o
   2   6   6         34.57         36.63         5.70 o
   3   6   6         33.55         33.73         5.96 o
   4   6   6         22.36         19.80         3.99 o
   5   6   6         68.34         75.75         6.81 o
   6   6   6         22.09         29.24         4.11 o
   7   6   6         25.92         36.74         4.79 o
   8   6   6         24.77         25.31         5.57 o
 -10   7   6          0.58          0.50         6.53 o
  -9   7   6          0.27          7.34         5.28 o
  -8   7   6         16.52         23.03         7.34 o
  -7   7   6          0.26         -0.12         3.60 o
  -6   7   6         50.64         54.76         5.54 o
  -5   7   6         40.16         40.66         6.53 o
  -4   7   6        185.18        189.24        10.69 o
  -3   7   6         35.03         40.15         5.49 o
  -2   7   6        105.44        111.27         7.74 o
  -1   7   6         41.43         33.81         5.03 o
   0   7   6         15.03         13.75         3.94 o
   1   7   6        145.19        143.20        12.55 o
   2   7   6        180.63        177.88        28.95 o
   3   7   6        217.25        224.42        12.40 o
   4   7   6          5.69          7.82         4.93 o
   5   7   6          4.38          4.10         3.26 o
   6   7   6         33.97         24.94         5.08 o
   7   7   6         16.10         28.72         5.96 o
   8   7   6          3.73          4.25         5.41 o
  -9   8   6          2.98          7.62         5.10 o
  -8   8   6          4.94          8.21         4.15 o
  -7   8   6         11.28          4.50         6.61 o
  -6   8   6          3.55          4.50         4.55 o
  -5   8   6          8.85         16.73         9.25 o
  -4   8   6         45.87         38.26         6.08 o
  -3   8   6        231.09        240.55        11.25 o
  -2   8   6        303.64        294.21        12.04 o
  -1   8   6        197.11        196.30        10.09 o
   0   8   6        356.26        388.56        14.29 o
   1   8   6        150.33        180.21        10.26 o
   2   8   6          7.89          9.86         4.58 o
   3   8   6         37.28         30.59         6.34 o
   4   8   6        175.91        192.64        12.83 o
   5   8   6         41.67         32.52         7.29 o
   6   8   6          8.12          1.65         6.13 o
   7   8   6         17.74         14.85         7.63 o
  -8   9   6          4.47         10.67         8.06 o
  -7   9   6          0.91          4.87         5.87 o
  -6   9   6         14.03         15.43         5.65 o
  -5   9   6          2.99          8.12         4.89 o
  -4   9   6          0.12          1.35         3.99 o
  -3   9   6          2.79          3.24         4.01 o
  -2   9   6          1.70          1.91         3.45 o
  -1   9   6         34.90         26.02         5.14 o
   0   9   6         98.39         93.98        11.23 o
   1   9   6         80.04         72.01        10.04 o
   2   9   6        164.00        160.04        10.71 o
   3   9   6         65.16         68.35         8.35 o
   4   9   6          6.81          4.40         5.60 o
   5   9   6         38.89         23.77         8.06 o
   6   9   6          0.04         -0.90         6.35 o
   7   9   6          1.22         -1.82         7.43 o
  -8  10   6          4.12         12.90         7.74 o
  -7  10   6         11.16         13.67         6.79 o
  -6  10   6          3.48          4.35         8.46 o
  -5  10   6          4.85          1.49         4.63 o
  -4  10   6          0.75         -1.46         4.25 o
  -3  10   6         20.38         24.84         5.14 o
  -2  10   6          3.42          6.38         4.10 o
  -1  10   6         58.14         56.64         6.53 o
   0  10   6         18.03         19.03         5.05 o
   1  10   6         32.41         23.59         9.78 o
   2  10   6         13.92         12.60         5.19 o
   3  10   6          3.89          0.71         4.57 o
   4  10   6         24.38         32.04         7.11 o
   5  10   6          2.81         -0.39         5.68 o
   6  10   6         23.87         32.60         9.32 o
  -7  11   6         31.08         37.22         8.73 o
  -6  11   6          5.86          6.59         6.28 o
  -5  11   6          6.91          9.68         5.38 o
  -4  11   6         14.67         18.26         5.51 o
  -3  11   6          7.20         12.44         5.68 o
  -2  11   6          6.07          1.59         4.10 o
  -1  11   6         26.10         28.11         5.68 o
   0  11   6          3.89          3.25         4.47 o
   1  11   6          9.01          9.22         5.03 o
   2  11   6          3.51         -0.54         4.76 o
   3  11   6         53.04         63.29         8.57 o
   4  11   6         11.99         11.55         6.05 o
   5  11   6         24.56         21.02         8.01 o
  -5  12   6          1.03          5.55         5.78 o
  -4  12   6          1.65          9.57         6.47 o
  -3  12   6          9.43         13.14         7.14 o
  -2  12   6         11.92         14.65         5.81 o
  -1  12   6         43.72         51.28         6.88 o
   0  12   6          0.48         -3.06         4.70 o
   1  12   6         18.49         21.17         6.47 o
   2  12   6          9.62          4.94         5.14 o
   3  12   6         19.34         27.40         7.29 o
   4  12   6          6.35          5.65        20.48 o
  -3  13   6         12.71         16.67         5.78 o
  -2  13   6         17.87         30.12         9.38 o
  -1  13   6          6.27         17.97         5.61 o
   0  13   6          0.88          1.11         4.93 o
   1  13   6          6.75          7.80        10.17 o
   2  13   6          2.01          3.04         5.52 o
  -4 -10   7         11.80         28.02        13.48 o
  -3 -10   7         26.11         29.87        13.74 o
  -2 -10   7         76.13         96.74        19.03 o
  -1 -10   7          4.78          3.44        10.04 o
   0 -10   7         31.02         36.21        13.74 o
   1 -10   7         13.52          9.78        11.89 o
   2 -10   7         38.12         30.40        14.53 o
  -5  -9   7          3.54         11.63        10.83 o
  -4  -9   7         15.72          2.64         9.51 o
  -3  -9   7         35.98         48.37        14.27 o
  -2  -9   7         12.70         17.71        11.10 o
  -1  -9   7         95.29        136.92        20.08 o
   0  -9   7         10.33         14.27        11.10 o
   1  -9   7          7.53          5.55        10.83 o
   2  -9   7          2.20         -9.25         9.25 o
   3  -9   7          6.35          0.53        11.63 o
  -5  -8   7          0.43         -1.59         8.46 o
  -4  -8   7          1.73          2.91         8.99 o
  -3  -8   7         30.46         47.84        13.48 o
  -2  -8   7         17.46         -0.53         8.72 o
  -1  -8   7        243.86        216.21        23.26 o
   0  -8   7          6.10         -7.14         7.14 o
   1  -8   7        148.25        153.30        20.88 o
   2  -8   7         42.54         45.20        14.27 o
   3  -8   7         55.42         47.31        15.86 o
  -4  -7   7        516.06        479.47        31.99 o
  -3  -7   7          3.71          1.06         8.72 o
  -2  -7   7         59.19         61.32        14.01 o
  -1  -7   7         77.89         68.98        14.27 o
   0  -7   7        128.96        131.62        18.23 o
   1  -7   7         25.63         15.86        10.57 o
   2  -7   7        156.59        131.62        19.03 o
   3  -7   7         19.55          8.99        10.31 o
  -4  -6   7         17.27         24.58        10.31 o
  -3  -6   7         62.59         79.56        14.53 o
  -2  -6   7         42.98         60.26        12.95 o
  -1  -6   7         22.17         15.33         8.72 o
   0  -6   7         23.45         19.56         9.51 o
   1  -6   7        181.82        167.05        19.29 o
   2  -6   7        174.61        164.93        20.08 o
   3  -6   7        676.80        644.67        39.12 o
  -3  -5   7        116.47         89.08        13.74 o
  -2  -5   7        155.67        159.91        17.18 o
  -1  -5   7         18.09          7.93         7.40 o
   0  -5   7        145.04        143.79        16.65 o
   1  -5   7        176.09        142.73        17.44 o
   2  -5   7         63.02         44.14        12.95 o
  -3  -4   7         12.69         17.97         7.66 o
  -2  -4   7        197.06        211.19        10.78 o
  -1  -4   7        198.27        200.79        12.37 o
   0  -4   7        172.45        187.13        14.49 o
   1  -4   7        131.66        133.90         7.77 o
   2  -4   7         12.30         13.21         8.46 o
  -8  -3   7          2.46         -6.87         7.40 o
  -7  -3   7         51.14         38.59        10.04 o
  -6  -3   7         39.81         57.62        11.10 o
  -4  -3   7         75.38         78.09        13.35 o
  -3  -3   7        109.28        119.93         6.01 o
  -2  -3   7        414.23        437.96         9.61 o
  -1  -3   7        493.93        522.54        10.69 o
   0  -3   7        510.77        542.11        11.86 o
   1  -3   7        114.46        123.50         5.38 o
   2  -3   7         13.34         10.29         3.21 o
   3  -3   7         83.71         87.80         8.57 o
   4  -3   7         37.30         39.39        11.10 o
   5  -3   7        215.67        186.35        19.29 o
 -11  -2   7          0.23         11.63        11.63 o
 -10  -2   7          1.10         12.68        10.04 o
  -9  -2   7          5.18          5.55         8.46 o
  -8  -2   7          9.66         13.74         8.72 o
  -7  -2   7          5.27          9.51         7.14 o
  -6  -2   7         23.91         34.33         7.09 o
  -5  -2   7        114.68        122.81         9.34 o
  -4  -2   7        441.94        468.26        16.52 o
  -3  -2   7        182.22        174.83         8.24 o
  -2  -2   7       2206.58       2333.56        36.52 o
  -1  -2   7        369.47        399.77        11.96 o
   0  -2   7        700.09        743.01        11.99 o
   1  -2   7         96.18        104.69         4.96 o
   2  -2   7        582.34        620.01        14.95 o
   3  -2   7         25.93         34.79         4.39 o
   4  -2   7        164.26        195.47        12.14 o
   5  -2   7        108.70        129.89        11.21 o
   6  -2   7        103.20        123.96        16.65 o
   7  -2   7         44.17         68.45        15.06 o
   8  -2   7          2.94         -0.26        10.83 o
   9  -2   7         15.85         14.01        12.68 o
 -11  -1   7          9.48          7.40        10.57 o
 -10  -1   7          4.08          8.99         9.78 o
  -9  -1   7         29.25         20.61        10.04 o
  -8  -1   7         21.91          5.12         5.59 o
  -7  -1   7         33.09         40.04        11.76 o
  -6  -1   7         15.58          9.68         4.21 o
  -5  -1   7         17.52         13.71         3.36 o
  -4  -1   7         92.54         97.72         6.56 o
  -3  -1   7        171.90        179.55         7.87 o
  -2  -1   7        954.71       1003.15        18.61 o
  -1  -1   7        109.86        114.18         4.24 o
   0  -1   7         40.91         44.70         2.99 o
   1  -1   7         78.54         82.10         4.45 o
   2  -1   7         62.55         69.26         4.97 o
   3  -1   7         83.32         82.96         5.76 o
   4  -1   7         26.03         33.01         9.40 o
   5  -1   7         74.96         83.98         9.53 o
   6  -1   7        112.93         89.11        10.65 o
   7  -1   7         17.25         18.77        12.29 o
   8  -1   7         22.82         31.99        13.48 o
   9  -1   7         14.47         21.41        12.68 o
 -11   0   7          1.61         -5.81         8.72 o
 -10   0   7          3.59         14.04        13.35 o
  -9   0   7          0.70          1.07         5.84 o
  -8   0   7          3.86          2.02         5.14 o
  -7   0   7         52.25         47.03         6.20 o
  -6   0   7         56.74         56.62         7.09 o
  -5   0   7        194.70        207.31         8.10 o
  -4   0   7        168.89        167.15        12.67 o
  -3   0   7        492.45        511.55        13.68 o
  -2   0   7        163.99        165.93         7.36 o
  -1   0   7          2.35         -0.98         1.84 o
   0   0   7          2.28         -1.68         1.68 o
   1   0   7          3.53          5.79         2.32 o
   2   0   7          6.09          7.33         2.80 o
   3   0   7        298.44        304.04         9.70 o
   4   0   7          7.86          5.17         3.28 o
   5   0   7         62.75         51.89         6.53 o
   6   0   7          0.12          1.33         7.53 o
   7   0   7         40.72         41.82         8.99 o
   8   0   7          3.55         -3.47         6.44 o
   9   0   7          2.27         -7.14         7.47 o
 -11   1   7          9.50          2.58        12.68 o
 -10   1   7          4.02         -0.32         6.87 o
  -9   1   7         29.39         21.77         7.03 o
  -8   1   7         21.99         11.88         4.82 o
  -7   1   7         33.68         44.41         8.10 o
  -6   1   7         15.85          6.32         3.48 o
  -5   1   7         17.08         17.68         3.29 o
  -4   1   7         91.84         96.05         5.46 o
  -3   1   7        175.91        168.28        14.41 o
  -2   1   7        944.62        991.73        18.09 o
  -1   1   7        109.87        116.01         5.13 o
   0   1   7         38.71         38.44         4.00 o
   1   1   7         73.96         70.78         6.18 o
   2   1   7         61.16         70.03         9.19 o
   3   1   7         81.80         86.17         5.76 o
   4   1   7         26.48         32.20         4.59 o
   5   1   7         77.93         63.76        11.52 o
   6   1   7        112.25        119.07         9.28 o
   7   1   7         17.02         33.64         8.22 o
   8   1   7         22.99         36.43        10.97 o
   9   1   7         14.51         10.77         8.46 o
 -11   2   7          0.24          1.89         7.22 o
 -10   2   7          1.09         -3.75         6.09 o
  -9   2   7          5.06          3.94         5.30 o
  -8   2   7          9.76         11.82         4.80 o
  -7   2   7          5.31          4.65         3.53 o
  -6   2   7         23.83         28.00         4.20 o
  -5   2   7        113.58        117.84         6.31 o
  -4   2   7        446.58        446.90        11.13 o
  -3   2   7        180.96        173.29         6.07 o
  -2   2   7       2211.02       2310.88        35.68 o
  -1   2   7        360.70        385.40        15.69 o
   0   2   7        693.66        706.10        14.38 o
   1   2   7         96.56         96.01         5.16 o
   2   2   7        572.49        626.97        13.80 o
   3   2   7         24.23         17.59         3.65 o
   4   2   7        165.47        171.27        12.36 o
   5   2   7        107.18        107.52         9.57 o
   6   2   7        105.31        103.37         7.78 o
   7   2   7         43.36         37.54         8.60 o
   8   2   7          2.92          2.57         6.43 o
   9   2   7         15.91         10.46         8.46 o
 -11   3   7          6.98          8.33        10.83 o
 -10   3   7          1.85         -0.12         5.23 o
  -9   3   7         15.12         11.73         5.23 o
  -8   3   7          2.44          2.29         3.82 o
  -7   3   7         51.60         59.85         7.17 o
  -6   3   7         39.04         36.17         4.58 o
  -5   3   7         99.54        100.55         5.89 o
  -4   3   7         75.06         63.88         4.63 o
  -3   3   7        112.16        124.51         5.56 o
  -2   3   7        419.66        416.83        11.93 o
  -1   3   7        493.32        528.12        13.59 o
   0   3   7        515.56        545.26        21.48 o
   1   3   7        113.56        111.57         6.64 o
   2   3   7         12.47         14.75         4.26 o
   3   3   7         83.13         75.62         6.48 o
   4   3   7         35.97         40.03         7.29 o
   5   3   7        214.52        201.59        10.35 o
   6   3   7         10.74          7.04         4.21 o
   7   3   7         38.34         40.70         6.76 o
   8   3   7         41.43         45.63         9.15 o
   9   3   7          1.23         -2.03         7.28 o
 -10   4   7          9.80          7.84         6.33 o
  -9   4   7         29.96         27.27         6.41 o
  -8   4   7          2.65          0.72         4.81 o
  -7   4   7         33.63         40.15         5.02 o
  -6   4   7         10.76         12.68         3.54 o
  -5   4   7          5.06          5.00         3.17 o
  -4   4   7         62.24         60.39         4.50 o
  -3   4   7         12.85          7.10         2.27 o
  -2   4   7        198.95        207.52         5.29 o
  -1   4   7        201.58        214.18         5.45 o
   0   4   7        172.82        191.02         5.77 o
   1   4   7        132.72        135.90         5.05 o
   2   4   7         11.14         13.82         3.38 o
   3   4   7         30.36         36.42         4.21 o
   4   4   7        194.89        205.75         8.85 o
   5   4   7        117.90        114.92         7.25 o
   6   4   7          2.94          1.00         3.84 o
   7   4   7         24.01         27.38         5.41 o
   8   4   7         28.89         29.16         6.82 o
   9   4   7          4.64         13.16         7.65 o
 -10   5   7          8.05         13.41         5.68 o
  -9   5   7          2.35          1.93         4.03 o
  -8   5   7         15.23         23.55         6.23 o
  -7   5   7         12.60         14.05         3.94 o
  -6   5   7        119.44        135.84         6.61 o
  -5   5   7         34.69         38.28         4.10 o
  -4   5   7          3.02          2.13         2.22 o
  -3   5   7        119.36        121.72         4.18 o
  -2   5   7        155.77        152.40         4.74 o
  -1   5   7         17.90         20.45         1.91 o
   0   5   7        146.66        139.44         4.62 o
   1   5   7        177.62        194.14         5.64 o
   2   5   7         61.39         55.53         4.18 o
   3   5   7        241.16        235.50         8.03 o
   4   5   7         16.67         12.40         3.47 o
   5   5   7         33.48         35.21         4.78 o
   6   5   7         14.35          3.72         3.97 o
   7   5   7         18.73         26.49         5.08 o
   8   5   7          6.90          6.79         5.34 o
 -10   6   7          0.04          5.73         7.47 o
  -9   6   7         13.14         19.28         6.25 o
  -8   6   7          4.68          1.43         4.48 o
  -7   6   7         28.34         34.52         9.69 o
  -6   6   7          4.85          3.04         3.53 o
  -5   6   7         21.39         15.18         3.93 o
  -4   6   7         17.30         18.13         3.83 o
  -3   6   7         62.75         64.42         3.93 o
  -2   6   7         44.04         35.23        10.70 o
  -1   6   7         23.07         24.85         4.85 o
   0   6   7         22.63         19.38         4.66 o
   1   6   7        180.93        197.05        16.25 o
   2   6   7        178.90        194.77        11.48 o
   3   6   7        673.44        699.77        17.34 o
   4   6   7        126.97        112.80         7.43 o
   5   6   7         23.83         21.87         3.74 o
   6   6   7          8.23          3.72         3.31 o
   7   6   7          9.38         13.87         4.29 o
   8   6   7          3.42          3.55         4.63 o
  -9   7   7         11.58          2.96         5.48 o
  -8   7   7          7.74          1.95         4.74 o
  -7   7   7         39.35         39.43         5.82 o
  -6   7   7         48.91         48.32         6.18 o
  -5   7   7         10.87          8.49         3.48 o
  -4   7   7        516.73        520.44        25.37 o
  -3   7   7          3.37         -1.01         3.45 o
  -2   7   7         58.08         63.62         6.82 o
  -1   7   7         78.17         52.72         6.44 o
   0   7   7        126.55        142.06        12.68 o
   1   7   7         26.41         30.49         5.76 o
   2   7   7        158.62        151.46        10.65 o
   3   7   7         19.61         20.96         5.94 o
   4   7   7          8.18          5.54         5.32 o
   5   7   7          0.33          1.76         3.52 o
   6   7   7         11.71         20.74         5.03 o
   7   7   7          0.95         10.75         6.69 o
   8   7   7          1.06          3.22         7.49 o
  -9   8   7          1.32         -2.10         4.75 o
  -8   8   7          3.88          9.07         7.45 o
  -7   8   7          2.80          1.50         5.78 o
  -6   8   7          2.91          1.44         4.93 o
  -5   8   7          0.42          1.16         5.02 o
  -4   8   7          1.74          5.40         4.29 o
  -3   8   7         30.48         24.00         6.87 o
  -2   8   7         17.21         16.58         4.55 o
  -1   8   7        246.05        271.18        12.42 o
   0   8   7          6.19          1.12         4.01 o
   1   8   7        148.45        146.51        10.26 o
   2   8   7         41.04         42.90         6.77 o
   3   8   7         55.09         50.08         7.60 o
   4   8   7         20.47         22.41         6.35 o
   5   8   7         68.42         73.10        10.12 o
   6   8   7          8.32          3.77         6.77 o
   7   8   7          5.42          9.61         4.33 o
  -8   9   7          9.27         14.14         7.74 o
  -7   9   7          5.88          2.63         5.76 o
  -6   9   7         28.96         26.71         7.14 o
  -5   9   7          3.46          6.79         4.76 o
  -4   9   7         15.63         21.00         5.42 o
  -3   9   7         35.63         28.96         5.97 o
  -2   9   7         12.29          6.98         4.18 o
  -1   9   7         95.53        102.81         8.40 o
   0   9   7         10.67         11.73         7.27 o
   1   9   7          7.64          5.38         4.39 o
   2   9   7          2.01          6.08         4.95 o
   3   9   7          6.59          5.13         4.95 o
   4   9   7         18.32         19.19         6.53 o
   5   9   7          9.09         10.16         6.77 o
   6   9   7          6.67          1.33         6.54 o
  -7  10   7          2.70          3.21         6.77 o
  -6  10   7          7.89         16.74        13.21 o
  -5  10   7         11.85         14.97        12.55 o
  -4  10   7         12.08         18.43         7.80 o
  -3  10   7         26.30         20.80         7.00 o
  -2  10   7         76.54        104.34        18.23 o
  -1  10   7          4.67          6.74         4.48 o
   0  10   7         30.66         51.73         8.19 o
   1  10   7         13.62         13.99         5.30 o
   2  10   7         38.63         42.67        10.04 o
   3  10   7         17.90         28.17         8.46 o
   4  10   7          9.68          5.18         5.90 o
   5  10   7          4.95          3.99         6.60 o
   6  10   7          3.65          7.10         7.98 o
  -6  11   7          0.29         -2.53         5.78 o
  -5  11   7          1.54          6.22         5.70 o
  -4  11   7         21.80         31.07         6.17 o
  -3  11   7         13.27          7.30         5.03 o
  -2  11   7         10.62         11.29         5.68 o
  -1  11   7         32.09         35.60        11.23 o
   0  11   7         35.62         39.71         7.07 o
   1  11   7         91.44        113.93        13.35 o
   2  11   7          8.36          4.91         5.30 o
   3  11   7          0.22          0.25         5.45 o
   4  11   7          8.59          6.06         6.66 o
   5  11   7          0.91         -2.49         6.74 o
  -5  12   7          6.56          9.27         6.09 o
  -4  12   7          0.81         -1.03         5.03 o
  -3  12   7         17.84          7.03         5.71 o
  -2  12   7          7.75          7.71         5.12 o
  -1  12   7          0.44          4.81         5.14 o
   0  12   7          8.11          8.82         5.51 o
   1  12   7         11.23          2.31         5.81 o
   2  12   7         21.72         17.50         6.80 o
   3  12   7          9.28          1.81        11.50 o
  -3  13   7          7.67          7.67         7.93 o
  -2  13   7          1.70          3.74         5.70 o
  -1  13   7          8.29          8.97         6.13 o
   0  13   7          2.16          8.05         5.94 o
   1  13   7          1.93         -4.33         5.81 o
  -3 -10   8          4.52         13.48        11.89 o
  -2 -10   8         16.36          6.08        10.57 o
  -1 -10   8          2.55         10.04        11.10 o
   0 -10   8          6.92         20.08        12.95 o
   1 -10   8          7.63         20.35        13.74 o
  -4  -9   8         66.66         63.17        16.12 o
  -3  -9   8         15.82         12.42        11.36 o
  -2  -9   8          2.25          4.76        10.31 o
  -1  -9   8         31.61         28.02        12.16 o
   0  -9   8         32.73         39.12        12.68 o
   1  -9   8         52.98         84.06        18.76 o
   2  -9   8         57.25         66.87        17.71 o
   3  -9   8         58.30         52.07        16.91 o
  -5  -8   8          3.19         -0.26         9.25 o
  -4  -8   8        100.02         82.47        17.18 o
  -3  -8   8         18.09         19.56        11.10 o
  -2  -8   8         54.99         52.07        14.27 o
  -1  -8   8        121.31        114.71        18.76 o
   0  -8   8         18.66          1.32         9.25 o
   1  -8   8        110.90        100.71        18.76 o
   2  -8   8          0.56         -0.53         9.25 o
   3  -8   8          5.56          3.17        11.36 o
  -5  -7   8          4.43          7.93         9.51 o
  -4  -7   8         15.23         23.78        10.57 o
  -3  -7   8        217.44        194.01        21.67 o
  -2  -7   8        217.98        209.34        22.20 o
  -1  -7   8        337.83        386.96        28.29 o
   0  -7   8         31.67         42.56        13.21 o
   1  -7   8         65.69         57.09        15.06 o
   2  -7   8        122.61        128.72        20.35 o
   3  -7   8         29.07         23.26        12.42 o
  -4  -6   8         13.35         10.57         9.25 o
  -3  -6   8         24.51         20.08         9.78 o
  -2  -6   8         10.37         14.27         9.25 o
  -1  -6   8         38.54         36.74        11.63 o
   0  -6   8         30.98         26.43        10.83 o
   1  -6   8         54.15         77.97        15.33 o
   2  -6   8         38.61         37.01        13.21 o
  -4  -5   8         55.92         65.55        13.21 o
  -3  -5   8         44.36         45.20        11.63 o
  -2  -5   8         67.72         80.62        13.48 o
  -1  -5   8         69.76         67.13        13.21 o
   0  -5   8         75.84         59.21        12.68 o
   1  -5   8         55.56         72.68        14.27 o
   2  -5   8         10.20         14.80         9.51 o
  -4  -4   8        405.93        425.55        26.97 o
  -3  -4   8        299.20        251.37        20.61 o
  -2  -4   8        155.69        156.94        12.16 o
  -1  -4   8         97.19        115.85         9.14 o
   0  -4   8        151.64        125.28        15.86 o
   1  -4   8         68.22         65.02        12.95 o
   2  -4   8         99.56         85.38        14.80 o
  -7  -3   8         40.12         41.24        10.83 o
  -6  -3   8          9.08         -6.34         6.34 o
  -4  -3   8         52.85         65.02        11.63 o
  -3  -3   8        227.93        229.76        11.63 o
  -2  -3   8        241.43        243.51         7.46 o
  -1  -3   8        456.17        481.12        13.11 o
   0  -3   8        192.34        208.30         7.21 o
   1  -3   8         35.59         36.49         5.61 o
   2  -3   8         38.88         37.31         5.74 o
   3  -3   8        366.45        354.72        23.52 o
   4  -3   8         74.42         82.47        14.01 o
 -11  -2   8          2.93         16.12        12.16 o
 -10  -2   8          0.66          5.81         9.78 o
  -9  -2   8         17.39         29.87        11.36 o
  -8  -2   8         28.66         20.88         9.78 o
  -7  -2   8         13.55         10.04         8.19 o
  -6  -2   8         19.96         30.10         7.17 o
  -5  -2   8         38.47         31.29         6.47 o
  -4  -2   8         19.58         26.15         5.90 o
  -3  -2   8          5.26          2.95         3.55 o
  -2  -2   8        423.44        410.39        12.85 o
  -1  -2   8        363.57        361.16         8.98 o
   0  -2   8         63.76         66.79         3.83 o
   1  -2   8        140.99        140.26         6.10 o
   2  -2   8        291.30        315.26        15.49 o
   3  -2   8        117.72        148.23        14.01 o
   4  -2   8        417.87        427.14        20.48 o
   5  -2   8        153.56        128.72        16.91 o
   6  -2   8         10.46          6.61         9.78 o
   7  -2   8         28.21         40.71        12.95 o
   8  -2   8         17.97         28.55        13.48 o
   9  -2   8          2.35         15.06        13.48 o
 -11  -1   8          1.68         -2.91        10.31 o
 -10  -1   8         15.23         11.36        10.31 o
  -9  -1   8          2.95         12.68         9.25 o
  -8  -1   8         54.52         50.57         9.10 o
  -7  -1   8         22.82         27.39         6.96 o
  -6  -1   8         41.07         54.15        12.22 o
  -5  -1   8        121.55        121.56         9.71 o
  -4  -1   8         57.04         56.16         5.77 o
  -3  -1   8        101.54        109.91         5.94 o
  -2  -1   8         11.65         13.40         3.09 o
  -1  -1   8        104.11        106.27         7.79 o
   0  -1   8        263.86        272.99         7.81 o
   1  -1   8          2.96          4.25         4.20 o
   2  -1   8        118.95        121.76         6.56 o
   3  -1   8        115.80        113.07         7.02 o
   4  -1   8         23.51         32.70         7.63 o
   5  -1   8         77.77         82.83        10.97 o
   6  -1   8         70.59         74.95        10.36 o
   7  -1   8         23.57         20.35        11.89 o
   8  -1   8          4.78         -0.26        10.57 o
   9  -1   8          4.91         15.33        12.95 o
 -11   0   8          2.35          5.55        10.04 o
 -10   0   8          5.28          1.40         6.67 o
  -9   0   8          1.28          0.70         5.96 o
  -8   0   8         74.70         58.79         9.03 o
  -7   0   8         66.29         90.28         8.07 o
  -6   0   8         60.98         69.70         6.86 o
  -5   0   8         57.38         64.16         5.36 o
  -4   0   8          2.92          1.76         3.22 o
  -3   0   8          2.52          0.54         2.44 o
  -2   0   8        191.96        211.95         7.34 o
  -1   0   8       1497.39       1520.16        23.20 o
   0   0   8          0.31          3.41         2.38 o
   1   0   8        417.62        423.15        11.14 o
   2   0   8        126.86        130.43         6.70 o
   3   0   8        122.61        127.02         7.17 o
   4   0   8        305.03        301.88        10.83 o
   5   0   8        101.49        110.70        12.82 o
   6   0   8         20.47         19.86         7.22 o
   7   0   8          3.54          2.34         7.14 o
   8   0   8         52.65         74.40        12.05 o
   9   0   8          2.23          3.44        12.68 o
 -11   1   8          1.67          3.33         7.67 o
 -10   1   8         15.18         20.14         7.67 o
  -9   1   8          2.95         15.07         6.73 o
  -8   1   8         53.91         63.98         7.58 o
  -7   1   8         22.83         32.45         5.87 o
  -6   1   8         40.83         40.94         4.94 o
  -5   1   8        122.37        127.46         8.77 o
  -4   1   8         55.89         47.48         5.43 o
  -3   1   8        102.02        105.28         5.50 o
  -2   1   8         11.19         11.71         2.68 o
  -1   1   8        103.66        104.08         6.37 o
   0   1   8        266.53        293.18         8.74 o
   1   1   8          3.02         13.07         3.24 o
   2   1   8        120.43        108.42         6.29 o
   3   1   8        112.08        116.20         6.81 o
   4   1   8         23.09         32.07         4.80 o
   5   1   8         77.33         78.58         8.08 o
   6   1   8         68.11         92.28        15.99 o
   7   1   8         24.32         24.53         8.30 o
   8   1   8          4.83         12.83         8.22 o
   9   1   8          4.91         -2.91         8.01 o
 -11   2   8          2.95         -0.84         7.03 o
 -10   2   8          0.64          5.57         7.27 o
  -9   2   8         17.24         25.35         6.10 o
  -8   2   8         28.62         19.47         5.59 o
  -7   2   8         13.30         10.62         4.00 o
  -6   2   8         20.09         28.56         4.49 o
  -5   2   8         38.84         29.66         4.18 o
  -4   2   8         19.73         21.72         3.44 o
  -3   2   8          5.47          8.25         2.56 o
  -2   2   8        420.11        418.64        10.16 o
  -1   2   8        364.73        352.21        11.38 o
   0   2   8         65.87         65.56         4.79 o
   1   2   8        140.58        144.71         9.65 o
   2   2   8        291.64        311.49         9.87 o
   3   2   8        118.30        120.55         7.06 o
   4   2   8        420.34        398.71        12.32 o
   5   2   8        149.74        144.25         8.44 o
   6   2   8         10.40          4.91         5.13 o
   7   2   8         27.87         39.55         9.12 o
   8   2   8         17.46         14.67         8.04 o
   9   2   8          2.22          4.97         8.09 o
 -10   3   8          3.13          5.50         6.55 o
  -9   3   8          2.07          1.41         4.85 o
  -8   3   8         12.67         15.80         5.15 o
  -7   3   8         39.75         39.48         5.21 o
  -6   3   8          9.06          7.92         4.08 o
  -5   3   8         15.64         12.58         3.35 o
  -4   3   8         51.41         54.23         4.64 o
  -3   3   8        227.73        241.05         9.61 o
  -2   3   8        239.12        219.40         9.60 o
  -1   3   8        451.16        472.98        13.56 o
   0   3   8        195.87        199.81         9.78 o
   1   3   8         35.27         40.03         5.03 o
   2   3   8         37.15         38.93         4.35 o
   3   3   8        367.78        389.85        11.58 o
   4   3   8         73.32         71.06         6.11 o
   5   3   8         52.56         50.64         5.84 o
   6   3   8        219.08        237.83        19.38 o
   7   3   8         49.13         40.14         7.03 o
   8   3   8          8.41         10.20         7.80 o
   9   3   8          8.34          3.17        11.36 o
 -10   4   8          1.76         -3.31         5.32 o
  -9   4   8         18.72         15.44         6.69 o
  -8   4   8          8.69          2.90         3.88 o
  -7   4   8        151.19        137.16         7.84 o
  -6   4   8        273.68        309.19        10.24 o
  -5   4   8        216.56        217.61         8.81 o
  -4   4   8        406.70        422.58        12.09 o
  -3   4   8        296.29        283.09         8.41 o
  -2   4   8        152.68        158.11         7.87 o
  -1   4   8         97.31        103.79         8.51 o
   0   4   8        149.06        165.44         9.47 o
   1   4   8         65.68         60.83         4.65 o
   2   4   8         99.82        105.07         5.94 o
   3   4   8        181.04        170.14         7.72 o
   4   4   8         92.29         76.38         6.10 o
   5   4   8        179.49        171.38         8.88 o
   6   4   8         20.83         15.81         4.64 o
   7   4   8         10.57         10.29         5.30 o
   8   4   8          0.13          4.26         5.46 o
 -10   5   8          8.30          8.86         5.28 o
  -9   5   8          4.24          4.86         4.78 o
  -8   5   8         15.33          8.58         4.08 o
  -7   5   8         26.84         16.56         4.07 o
  -6   5   8         26.25         23.57         4.03 o
  -5   5   8         68.15         78.40         5.31 o
  -4   5   8         57.21         52.72         4.31 o
  -3   5   8         43.90         39.16         3.29 o
  -2   5   8         67.16         63.44         5.10 o
  -1   5   8         70.81         72.45         4.48 o
   0   5   8         74.90         82.79         8.48 o
   1   5   8         55.42         65.42         5.56 o
   2   5   8         10.96         13.65         3.25 o
   3   5   8        191.35        201.87        13.20 o
   4   5   8         88.60         89.85         6.09 o
   5   5   8         12.90          6.56         3.70 o
   6   5   8         39.30         42.42         5.61 o
   7   5   8         46.01         33.34         5.86 o
   8   5   8         27.16         32.27         6.98 o
 -10   6   8         10.36         14.73        17.44 o
  -9   6   8         24.81         25.25         6.68 o
  -8   6   8         16.20         10.72         5.25 o
  -7   6   8         27.74         20.10         5.39 o
  -6   6   8          6.58          6.06         4.17 o
  -5   6   8         54.80         61.01        13.78 o
  -4   6   8         13.63         11.36         3.66 o
  -3   6   8         23.59         15.98         3.73 o
  -2   6   8          9.86          4.63         2.98 o
  -1   6   8         38.56         44.92         4.99 o
   0   6   8         29.90         35.56         6.21 o
   1   6   8         54.85         58.01         4.69 o
   2   6   8         38.45         36.89         6.77 o
   3   6   8         51.59         50.36         4.96 o
   4   6   8          5.87          5.77         2.97 o
   5   6   8          8.66          6.10         4.69 o
   6   6   8         46.41         43.85         5.26 o
   7   6   8          5.56          1.20         4.06 o
   8   6   8         19.94         26.45         7.41 o
  -9   7   8          3.60          5.99         9.63 o
  -8   7   8          8.93          4.18         5.10 o
  -7   7   8         38.35         35.34         5.91 o
  -6   7   8         43.76         48.90         5.69 o
  -5   7   8          4.50          2.30         3.18 o
  -4   7   8         15.81          8.80         7.40 o
  -3   7   8        217.66        196.79        14.40 o
  -2   7   8        219.36        203.94        14.27 o
  -1   7   8        334.64        322.88        14.56 o
   0   7   8         30.59         29.82         5.88 o
   1   7   8         65.98         47.55         7.29 o
   2   7   8        121.70        106.38        10.09 o
   3   7   8         29.15         15.74         6.26 o
   4   7   8          0.59          1.22         6.47 o
   5   7   8         21.11         16.26         4.62 o
   6   7   8          2.82          0.17         4.09 o
   7   7   8          1.57          3.90         4.71 o
  -9   8   8          2.58          1.91         5.12 o
  -8   8   8          3.49          5.51         4.68 o
  -7   8   8          9.44         11.10         6.60 o
  -6   8   8          9.84         10.12         5.83 o
  -5   8   8          3.22          0.38         4.93 o
  -4   8   8        100.08         72.06         8.40 o
  -3   8   8         18.65         22.33         5.95 o
  -2   8   8         55.03         46.63         6.85 o
  -1   8   8        121.18        125.72        21.93 o
   0   8   8         19.15         19.05         5.41 o
   1   8   8        110.23        119.06        10.28 o
   2   8   8          0.51          2.38         4.86 o
   3   8   8          5.40          4.38         5.30 o
   4   8   8          0.21         -1.66         5.30 o
   5   8   8         16.11         16.15         7.26 o
   6   8   8          0.60         -0.80         6.58 o
   7   8   8          0.41          9.73         8.68 o
  -8   9   8          6.20          0.17         6.98 o
  -7   9   8          5.83          1.57         5.82 o
  -6   9   8          9.69         13.66         6.11 o
  -5   9   8         12.53         15.50         5.87 o
  -4   9   8         66.11         61.38         7.94 o
  -3   9   8         15.70         17.28        12.29 o
  -2   9   8          2.18          3.85         4.39 o
  -1   9   8         31.09         27.58         8.99 o
   0   9   8         31.93         23.40         6.24 o
   1   9   8         53.01         45.47         7.57 o
   2   9   8         55.97         49.15         8.13 o
   3   9   8         58.84         59.88         8.76 o
   4   9   8         21.26         24.45         7.65 o
   5   9   8         14.70         19.59         7.86 o
   6   9   8          1.01         -0.19         7.66 o
  -7  10   8          4.01          8.43         6.77 o
  -6  10   8          0.44         -2.37         5.90 o
  -5  10   8          8.05          9.34         5.87 o
  -4  10   8          5.58          0.92         5.15 o
  -3  10   8          4.37          2.25         4.86 o
  -2  10   8         16.68         13.11         5.51 o
  -1  10   8          2.60         -2.83         4.39 o
   0  10   8          6.72         10.09         5.14 o
   1  10   8          7.40         14.48         5.87 o
   2  10   8         30.98         35.89         7.48 o
   3  10   8          0.54          4.39         6.05 o
   4  10   8         15.49         19.32         8.06 o
   5  10   8          3.06          2.60         7.03 o
  -6  11   8          8.54          6.50         6.72 o
  -5  11   8          3.01          7.47        12.16 o
  -4  11   8          2.01         -3.79         5.22 o
  -3  11   8          3.32          2.62         5.12 o
  -2  11   8          8.07         17.63         5.68 o
  -1  11   8          4.50          5.09         5.32 o
   0  11   8          2.89          8.64         8.46 o
   1  11   8          4.84         -1.51         8.06 o
   2  11   8         10.75         14.45         8.06 o
   3  11   8         36.54         44.30         8.68 o
   4  11   8          7.75         12.65         7.45 o
  -4  12   8         16.44         13.21         6.91 o
  -3  12   8          8.93         15.44         6.43 o
  -2  12   8          8.98         13.23         6.26 o
  -1  12   8          1.04          2.08         6.74 o
   0  12   8         34.21         41.12        11.50 o
   1  12   8         24.80         29.30         7.65 o
   2  12   8          9.12          3.22         6.43 o
  -4  -9   9          4.61         -1.85        10.04 o
  -3  -9   9         41.93         49.96        15.06 o
  -2  -9   9         24.66         36.21        14.53 o
  -1  -9   9         17.26         29.87        13.74 o
   0  -9   9          5.83         -9.78         9.78 o
   1  -9   9         53.61         58.41        17.18 o
  -5  -8   9          5.16          2.64        10.57 o
  -4  -8   9         55.68         49.43        14.80 o
  -3  -8   9        156.32        123.70        19.82 o
  -2  -8   9          7.94         -7.93         7.93 o
  -1  -8   9         17.91         45.73        14.27 o
   0  -8   9        155.11        155.95        22.46 o
   1  -8   9         24.45         28.29        13.21 o
   2  -8   9         89.70        136.39        22.73 o
   3  -8   9         70.90         93.31        20.61 o
  -6  -7   9         13.45         13.74        11.10 o
  -5  -7   9         15.48         20.08        11.36 o
  -4  -7   9          4.66          8.99         9.78 o
  -3  -7   9         55.79         73.48        15.59 o
  -2  -7   9         15.95         26.16        11.36 o
  -1  -7   9        101.99        107.84        17.97 o
   0  -7   9         89.45         79.83        16.65 o
   1  -7   9        206.49        227.31        25.11 o
   2  -7   9        146.03        164.14        23.52 o
   3  -7   9         31.78         37.27        15.06 o
  -5  -6   9         44.03         27.23        10.83 o
  -4  -6   9         25.06         25.37        11.10 o
  -3  -6   9         72.91         59.73        14.27 o
  -2  -6   9        291.53        268.02        24.58 o
  -1  -6   9         20.06         28.55        11.36 o
   0  -6   9         59.25         39.39        12.95 o
   1  -6   9         12.52         17.44        10.31 o
   2  -6   9         19.38         29.34        12.42 o
  -5  -5   9          6.41          1.32         8.46 o
  -4  -5   9          8.56         -6.61         6.61 o
  -3  -5   9         83.54         89.08        15.33 o
  -2  -5   9         77.36         83.00        14.80 o
  -1  -5   9         91.24        113.39        16.12 o
   0  -5   9        123.55        128.45        17.97 o
   1  -5   9         44.79         37.80        12.68 o
   2  -5   9         29.18         15.33        10.57 o
  -4  -4   9        239.41        222.55        20.35 o
  -3  -4   9         28.56         23.26         9.51 o
  -2  -4   9         16.97         15.59         8.99 o
  -1  -4   9        429.71        394.09        26.70 o
   0  -4   9         59.09         45.73        11.89 o
   1  -4   9         13.28          2.38         7.66 o
   2  -4   9        370.14        360.79        26.97 o
  -7  -3   9         96.79        117.88        16.12 o
  -4  -3   9         36.70         24.58         9.51 o
  -3  -3   9        260.96        272.73        14.29 o
  -2  -3   9         66.11         73.74         8.91 o
  -1  -3   9         22.60         11.46         4.24 o
   0  -3   9         14.49         10.30         4.86 o
   1  -3   9        133.34        153.02        14.38 o
   2  -3   9        116.35        107.05        14.80 o
   3  -3   9         57.83         65.02        13.48 o
 -10  -2   9          4.46         14.80        10.57 o
  -9  -2   9          6.70         -3.70         8.46 o
  -8  -2   9         69.20         88.02        14.80 o
  -7  -2   9         16.98         19.56         9.51 o
  -6  -2   9         74.37         84.85        13.48 o
  -5  -2   9          1.40         -3.44         8.19 o
  -4  -2   9         11.81          9.60         4.27 o
  -3  -2   9        115.68        136.58        12.44 o
  -2  -2   9         16.75         21.14         3.87 o
  -1  -2   9        107.27        123.87         5.94 o
   0  -2   9        332.34        359.11         9.65 o
   1  -2   9        123.84        115.72         7.25 o
   2  -2   9         87.45         77.49         8.99 o
   3  -2   9        168.28        179.52        12.60 o
   4  -2   9        116.13        123.49        11.59 o
   5  -2   9        110.78         86.44        16.12 o
   6  -2   9          0.02          0.26        10.04 o
   7  -2   9          2.65          3.44        10.83 o
   8  -2   9          8.44         13.48        13.74 o
 -11  -1   9          6.68         28.02        12.16 o
 -10  -1   9          2.74          5.29         9.78 o
  -9  -1   9          5.56         10.31         9.25 o
  -8  -1   9          0.25         -0.53         7.14 o
  -7  -1   9          6.47          9.90         5.97 o
  -6  -1   9         39.03         39.55        18.23 o
  -5  -1   9         98.09        113.85         9.90 o
  -4  -1   9         81.52         77.41         5.85 o
  -3  -1   9        392.34        427.02        11.79 o
  -2  -1   9          9.60          2.61         2.87 o
  -1  -1   9         41.65         40.49         5.92 o
   0  -1   9        259.09        271.84         8.79 o
   1  -1   9        106.54        114.10         6.57 o
   2  -1   9          6.20          9.72         3.49 o
   3  -1   9         20.66         23.77         7.93 o
   4  -1   9          9.73          8.61         6.43 o
   5  -1   9         21.90         12.40         6.77 o
   6  -1   9         31.80         48.17         9.40 o
   7  -1   9          5.29         10.04        10.57 o
   8  -1   9          0.40         -7.66        12.16 o
 -11   0   9          5.19          1.59        11.10 o
 -10   0   9          0.52          6.34         9.25 o
  -9   0   9          7.39         10.38         7.40 o
  -8   0   9          6.86         11.23         6.62 o
  -7   0   9         58.79         37.57         7.36 o
  -6   0   9         24.01         12.97         4.68 o
  -5   0   9        121.98        122.62        10.83 o
  -4   0   9          0.01          3.80         3.00 o
  -3   0   9          0.03         10.66         3.10 o
  -2   0   9         75.10         83.75         5.41 o
  -1   0   9        126.56        142.34         6.00 o
   0   0   9        162.14        175.66         6.70 o
   1   0   9          6.25          4.06         3.18 o
   2   0   9         39.23         36.46         4.77 o
   3   0   9         49.80         48.77         5.47 o
   4   0   9         11.13         15.00         5.56 o
   5   0   9          9.43          4.43         6.07 o
   6   0   9         62.64         61.18        10.04 o
   7   0   9        118.49        108.90        17.97 o
   8   0   9          0.75         14.34        13.48 o
 -11   1   9          6.67          8.52         8.99 o
 -10   1   9          2.76          5.40         7.17 o
  -9   1   9          5.58         15.33         6.92 o
  -8   1   9          0.26          2.76         5.81 o
  -7   1   9          6.51          3.18         4.22 o
  -6   1   9         39.52         47.12         5.46 o
  -5   1   9         97.09        102.30         6.66 o
  -4   1   9         81.78         69.75         7.70 o
  -3   1   9        388.24        408.64        11.75 o
  -2   1   9          8.81         11.30         3.04 o
  -1   1   9         42.19         47.36         4.58 o
   0   1   9        260.17        278.58         9.61 o
   1   1   9        104.99         92.94         6.15 o
   2   1   9          6.53          4.51         3.66 o
   3   1   9         20.54         10.09         3.96 o
   4   1   9          9.08          7.34         4.06 o
   5   1   9         21.20         25.84         6.22 o
   6   1   9         32.21         38.60        14.93 o
   7   1   9          5.12         16.02         8.46 o
   8   1   9          0.41         -3.54        14.80 o
 -10   2   9          4.49         21.57         9.78 o
  -9   2   9          6.64          2.01        13.87 o
  -8   2   9         69.36         88.79         8.58 o
  -7   2   9         16.86          6.72         4.42 o
  -6   2   9         74.20         81.72         6.42 o
  -5   2   9          1.31          1.47         4.16 o
  -4   2   9         11.56          9.54         3.22 o
  -3   2   9        116.99        126.94         6.08 o
  -2   2   9         17.16         22.04         5.07 o
  -1   2   9        104.04        104.15         7.27 o
   0   2   9        336.06        372.21        10.55 o
   1   2   9        124.11        111.75         6.50 o
   2   2   9         89.91        106.48         8.35 o
   3   2   9        170.31        168.25         8.42 o
   4   2   9        117.39        122.94         9.50 o
   5   2   9        111.99        112.61         9.97 o
   6   2   9          0.02         -3.13         7.48 o
   7   2   9          2.56         -0.90         8.06 o
   8   2   9          8.32         -5.03         7.28 o
 -10   3   9         17.36          0.06        13.87 o
  -9   3   9          8.59          8.64         6.21 o
  -8   3   9         38.90         39.90         6.68 o
  -7   3   9         97.07        102.74         7.32 o
  -6   3   9         72.00         73.29         6.07 o
  -5   3   9        208.10        215.99         9.55 o
  -4   3   9         36.35         36.39         4.35 o
  -3   3   9        262.58        254.47        10.47 o
  -2   3   9         65.82         75.75         6.51 o
  -1   3   9         22.43         13.64         3.84 o
   0   3   9         13.96         11.88         4.02 o
   1   3   9        132.75        137.64         6.98 o
   2   3   9        113.73        124.78         7.70 o
   3   3   9         57.36         64.97         6.02 o
   4   3   9         97.77         98.88         8.24 o
   5   3   9          2.38          4.79         4.19 o
   6   3   9          4.80          6.46         5.39 o
   7   3   9         16.04         12.57         7.14 o
   8   3   9          6.99         -0.45         8.99 o
 -10   4   9         10.43         18.77         6.37 o
  -9   4   9          9.79         21.37         5.86 o
  -8   4   9          4.72          7.62         4.79 o
  -7   4   9         32.28         23.82         5.11 o
  -6   4   9         62.96         70.65         5.98 o
  -5   4   9         92.56         88.53        10.42 o
  -4   4   9        241.60        226.07         8.81 o
  -3   4   9         28.95         25.61         3.81 o
  -2   4   9         17.20         12.88         5.40 o
  -1   4   9        433.04        434.59        13.56 o
   0   4   9         58.52         54.96         5.82 o
   1   4   9         13.26         11.58         3.44 o
   2   4   9        370.14        363.56        10.99 o
   3   4   9        153.63        152.92         7.86 o
   4   4   9         76.93         75.11         6.47 o
   5   4   9         23.39         18.88         4.85 o
   6   4   9          6.22          3.25         4.48 o
   7   4   9          9.47          7.90         5.58 o
   8   4   9         16.97         13.52         7.45 o
 -10   5   9          8.37         13.02         8.11 o
  -9   5   9          3.46         -0.51         4.71 o
  -8   5   9         27.55         31.07         5.27 o
  -7   5   9        152.63        152.43        13.62 o
  -6   5   9         16.37         11.01         3.63 o
  -5   5   9          6.55         -0.23         2.79 o
  -4   5   9          8.42          3.04         3.89 o
  -3   5   9         82.74         93.14         6.87 o
  -2   5   9         79.06         78.20         4.87 o
  -1   5   9         91.99         99.67         6.96 o
   0   5   9        125.29        153.23        10.07 o
   1   5   9         45.09         46.70         5.47 o
   2   5   9         30.17         41.74         4.49 o
   3   5   9          4.60          5.49         3.10 o
   4   5   9         84.00         78.92         9.04 o
   5   5   9         26.15         25.83         4.77 o
   6   5   9          8.05         11.46         4.43 o
   7   5   9          1.46         -2.47         4.96 o
  -9   6   9          9.40          6.37         6.91 o
  -8   6   9         15.25         14.33         5.80 o
  -7   6   9          6.50          9.90         4.95 o
  -6   6   9         51.64         55.36         6.70 o
  -5   6   9         44.01         44.44         5.86 o
  -4   6   9         24.57         28.22         6.09 o
  -3   6   9         72.61         87.47        14.94 o
  -2   6   9        290.99        288.14        19.51 o
  -1   6   9         20.40         23.52         4.04 o
   0   6   9         60.66         67.27         5.37 o
   1   6   9         12.39         13.94         8.52 o
   2   6   9         19.90         26.96         6.98 o
   3   6   9         40.47         44.97         4.47 o
   4   6   9         23.68         26.41         5.91 o
   5   6   9          2.70         -1.60         3.11 o
   6   6   9          2.88          1.50         3.76 o
   7   6   9         12.13         15.37         4.86 o
  -9   7   9          6.74          7.87         6.12 o
  -8   7   9         13.71         18.88         5.74 o
  -7   7   9          6.11          1.61         4.50 o
  -6   7   9         13.49         14.39         4.50 o
  -5   7   9         15.65         12.51         4.57 o
  -4   7   9          4.71          4.82         3.17 o
  -3   7   9         55.22         64.09         8.40 o
  -2   7   9         15.56          9.33         8.32 o
  -1   7   9        102.46        109.77        14.53 o
   0   7   9         88.53         84.50         9.15 o
   1   7   9        209.24        229.51        32.38 o
   2   7   9        146.41        149.53        12.11 o
   3   7   9         31.96         21.98         7.26 o
   4   7   9         34.66         46.52         8.86 o
   5   7   9          5.94          6.62         4.39 o
   6   7   9          3.62         -0.25         4.54 o
   7   7   9          4.13          6.16         5.75 o
  -8   8   9          0.36          5.37         4.80 o
  -7   8   9          0.91         -0.27         3.79 o
  -6   8   9          7.40         11.74         6.34 o
  -5   8   9          5.10          5.09         5.38 o
  -4   8   9         54.97         54.24         8.01 o
  -3   8   9        156.94        161.55        11.54 o
  -2   8   9          7.73          4.31         7.53 o
  -1   8   9         17.89         23.03        10.97 o
   0   8   9        156.58        162.66        11.77 o
   1   8   9         24.24         23.55         6.40 o
   2   8   9         90.52        100.46        10.74 o
   3   8   9         69.42         74.71        10.70 o
   4   8   9         86.37        102.63        30.93 o
   5   8   9          2.29          0.81         7.22 o
   6   8   9         14.30         20.54         8.63 o
  -8   9   9          7.41          8.48         9.65 o
  -7   9   9          1.18         13.87         7.49 o
  -6   9   9         16.43         16.38         6.91 o
  -5   9   9          6.60          8.54         5.83 o
  -4   9   9          4.65          5.03        11.89 o
  -3   9   9         42.19         44.28         7.57 o
  -2   9   9         24.25         18.63         5.98 o
  -1   9   9         17.24         20.91         5.97 o
   0   9   9          5.68          4.13         8.32 o
   1   9   9         53.76         59.71         8.62 o
   2   9   9          5.02          2.27         5.49 o
   3   9   9          4.94         -1.88         6.61 o
   4   9   9         16.38         31.39         8.40 o
   5   9   9          6.61         10.96         9.12 o
  -7  10   9          1.09         -4.49         6.77 o
  -6  10   9          6.86          4.85         6.43 o
  -5  10   9         14.70          9.15         6.63 o
  -4  10   9          7.90         11.14         5.94 o
  -3  10   9          5.45          5.46         5.21 o
  -2  10   9          7.38         16.52         5.98 o
  -1  10   9         12.06         16.71         5.88 o
   0  10   9         27.52         20.47         6.24 o
   1  10   9         24.95         26.80         7.19 o
   2  10   9          2.14         -5.68         5.68 o
   3  10   9          5.70         -1.25         6.13 o
   4  10   9         15.80         32.22         8.68 o
  -5  11   9          8.43         -1.27         5.88 o
  -4  11   9         23.56         26.65         7.52 o
  -3  11   9          1.20          2.40         5.60 o
  -2  11   9          5.78          1.85         6.08 o
  -1  11   9          0.67         -0.72         5.60 o
   0  11   9         15.52         26.19         6.99 o
   1  11   9          8.71         13.15         6.44 o
   2  11   9          4.40          3.35         6.28 o
   3  11   9          1.48          1.25         6.35 o
  -3  12   9         11.04         13.61         6.82 o
  -2  12   9          3.59          7.09        10.57 o
  -1  12   9          1.70          2.36         6.35 o
   0  12   9         14.09         11.96         7.01 o
   1  12   9          2.43          2.65         8.32 o
  -2  -9  10         15.72         28.29        13.74 o
  -1  -9  10         13.56         21.67        13.21 o
  -4  -8  10          3.72         19.82        11.36 o
  -3  -8  10          7.79         19.29        11.89 o
  -2  -8  10         12.66         10.04        10.83 o
  -1  -8  10          5.42         -7.66        10.04 o
   0  -8  10          6.39         -2.91        10.57 o
   1  -8  10         24.48         -1.85        11.10 o
   2  -8  10          3.90         -0.53        11.89 o
  -6  -7  10          1.11          5.81        10.31 o
  -5  -7  10          9.61          1.06        10.57 o
  -4  -7  10         19.62         21.41        12.42 o
  -3  -7  10          5.91         -2.11         8.72 o
  -2  -7  10        130.43        122.38        19.29 o
  -1  -7  10         15.02         28.55        12.16 o
   0  -7  10        167.31        201.15        24.31 o
   1  -7  10          9.26         -2.11         9.51 o
   2  -7  10         33.43         50.48        16.12 o
  -6  -6  10         28.87         19.03        11.63 o
  -5  -6  10         13.52         22.73        11.89 o
  -4  -6  10          5.35         10.31         9.25 o
  -3  -6  10        140.15        131.89        19.03 o
  -2  -6  10          5.84          7.40         9.51 o
  -1  -6  10        126.85        161.50        20.61 o
   0  -6  10         74.18         69.51        15.86 o
   1  -6  10         95.67        114.18        19.29 o
   2  -6  10        298.76        300.53        28.82 o
  -6  -5  10         26.34         26.70        11.89 o
  -5  -5  10         18.01          5.81         8.72 o
  -4  -5  10         51.39         62.64        14.27 o
  -3  -5  10         81.81         53.92        12.95 o
  -2  -5  10         16.27         10.83         8.99 o
  -1  -5  10         63.22         40.71        11.89 o
   0  -5  10         63.18         36.21        12.16 o
   1  -5  10         38.71         48.37        13.48 o
   2  -5  10        117.59        127.40        19.29 o
  -5  -4  10         22.36         45.46        11.89 o
  -4  -4  10         23.06         17.44         9.51 o
  -3  -4  10          3.28         23.52         9.51 o
  -2  -4  10         38.01         35.42        11.10 o
  -1  -4  10         25.55         15.59         9.51 o
   0  -4  10         31.24         33.57        11.36 o
   1  -4  10          3.56          8.72         8.99 o
   2  -4  10          0.47         -3.17         7.93 o
  -5  -3  10          9.14          4.76         7.66 o
  -4  -3  10        260.67        283.08        22.46 o
  -3  -3  10         15.03         17.97         8.99 o
  -2  -3  10        239.46        260.13        13.92 o
  -1  -3  10        209.61        209.60        12.89 o
   0  -3  10        165.39        169.91         9.75 o
   1  -3  10         51.94         52.78         8.95 o
 -10  -2  10          4.22         21.67        12.42 o
  -9  -2  10          7.08          9.51         9.78 o
  -8  -2  10         11.88          0.79         8.19 o
  -7  -2  10         24.06         23.78         9.78 o
  -5  -2  10        149.48        139.25        11.77 o
  -4  -2  10         26.90         32.54         7.45 o
  -3  -2  10        288.17        339.78        15.88 o
  -2  -2  10        129.74        147.70        10.92 o
  -1  -2  10        119.78        104.84         7.89 o
   0  -2  10         54.00         70.36         6.87 o
   1  -2  10         61.56         68.96         7.09 o
   2  -2  10         41.16         61.00         8.59 o
   3  -2  10          8.10         -1.77         5.76 o
   4  -2  10          0.87         -4.49         8.72 o
   5  -2  10         27.34         35.16        12.68 o
   6  -2  10         36.10         58.68        15.59 o
   7  -2  10         14.05         12.16        12.68 o
 -10  -1  10          2.41          2.91         9.51 o
  -9  -1  10         10.93         11.63         9.25 o
  -8  -1  10         16.11         14.53         8.99 o
  -7  -1  10         42.30         28.90         7.74 o
  -6  -1  10          3.53         -1.75         5.14 o
  -5  -1  10         76.52         64.49         8.80 o
  -4  -1  10         62.37         62.74         6.78 o
  -3  -1  10        319.65        330.94        23.54 o
  -2  -1  10        101.29         96.06         6.35 o
  -1  -1  10         96.79        107.30         6.59 o
   0  -1  10         74.27         59.60         4.95 o
   1  -1  10        356.77        350.27        11.31 o
   2  -1  10         25.32         17.67         6.40 o
   3  -1  10        369.50        378.52        17.28 o
   4  -1  10         10.46         13.68         6.44 o
   5  -1  10         13.83          6.96         6.99 o
   6  -1  10         44.29         65.81        15.86 o
   7  -1  10         16.71          7.93        12.16 o
   8  -1  10          3.42         11.89        13.21 o
 -10   0  10          2.57          3.70         9.51 o
  -9   0  10          4.34          4.06         6.77 o
  -8   0  10          7.91          4.17         6.01 o
  -7   0  10          4.75          3.91         5.32 o
  -6   0  10         69.85         83.02        11.52 o
  -5   0  10         15.81         13.88         5.33 o
  -4   0  10          9.47          9.63         3.54 o
  -3   0  10        210.42        235.46        13.27 o
  -2   0  10         41.97         50.77         5.10 o
  -1   0  10        787.51        765.34        15.19 o
   0   0  10         53.53         53.10         5.35 o
   1   0  10        272.10        292.00        10.38 o
   2   0  10         93.72        118.59         7.51 o
   3   0  10        155.34        157.90        10.00 o
   4   0  10         25.02         16.80         6.51 o
   5   0  10          0.49          4.04        10.44 o
   6   0  10          1.88         -1.83         6.58 o
   7   0  10          0.00          7.28        15.46 o
   8   0  10          0.23         -2.94         9.38 o
 -10   1  10          2.42          0.57        11.10 o
  -9   1  10         10.90         21.90         7.60 o
  -8   1  10         16.31         16.97         7.07 o
  -7   1  10         42.56         30.27        10.06 o
  -6   1  10          3.51          4.89         4.17 o
  -5   1  10         76.98         67.49         5.20 o
  -4   1  10         63.49         59.17         5.32 o
  -3   1  10        318.22        306.29         9.96 o
  -2   1  10        100.73         94.90         6.07 o
  -1   1  10         99.20         94.91         6.20 o
   0   1  10         72.54         72.85         6.19 o
   1   1  10        356.24        336.18        11.21 o
   2   1  10         24.56         25.59         4.62 o
   3   1  10        366.13        343.84        20.17 o
   4   1  10         10.80         13.96         8.83 o
   5   1  10         14.06          5.49         7.80 o
   6   1  10         43.15         21.54         7.66 o
   7   1  10         17.19          9.48        25.50 o
   8   1  10          3.36         11.99         8.95 o
 -10   2  10          4.19         11.81        17.57 o
  -9   2  10          7.08          2.97         6.28 o
  -8   2  10         11.90          5.68         5.10 o
  -7   2  10         23.99         20.40         5.68 o
  -6   2  10          0.60          1.61         3.53 o
  -5   2  10        149.96        158.55        10.48 o
  -4   2  10         27.02         29.55         5.48 o
  -3   2  10        286.12        299.78        18.14 o
  -2   2  10        130.07        117.12         6.51 o
  -1   2  10        120.47        114.20        10.09 o
   0   2  10         54.35         60.38         5.52 o
   1   2  10         60.38         63.35         5.91 o
   2   2  10         42.31         50.57         5.99 o
   3   2  10          8.09          5.84         3.97 o
   4   2  10          0.85         -2.28         3.56 o
   5   2  10         28.11         11.58         6.03 o
   6   2  10         36.27         35.93        11.50 o
   7   2  10         14.35          0.76         7.80 o
   8   2  10         28.19         53.41        10.74 o
 -10   3  10          3.63         -2.17         8.59 o
  -9   3  10          2.56          8.63         5.47 o
  -8   3  10          5.50          0.78         4.64 o
  -7   3  10         11.52         13.76         5.86 o
  -6   3  10         18.20         19.04         5.30 o
  -5   3  10          9.39          6.76         3.42 o
  -4   3  10        259.75        288.52        10.03 o
  -3   3  10         15.44         24.43         4.97 o
  -2   3  10        240.23        255.12        11.32 o
  -1   3  10        211.40        209.78        10.23 o
   0   3  10        164.87        154.45         9.13 o
   1   3  10         52.09         52.65         5.32 o
   2   3  10        162.45        148.35        10.38 o
   3   3  10         23.43         25.61         4.76 o
   4   3  10        235.29        235.98        18.35 o
   5   3  10         53.65         57.01         7.59 o
   6   3  10         44.81         43.31         7.24 o
   7   3  10         28.43         45.81         9.88 o
   8   3  10          0.82          0.53         9.78 o
 -10   4  10          3.91         12.65         7.38 o
  -9   4  10          7.54         11.54         5.70 o
  -8   4  10          1.26          3.47         4.61 o
  -7   4  10         19.34         18.16         4.56 o
  -6   4  10         15.32         13.69         4.65 o
  -5   4  10         22.21         18.89         4.02 o
  -4   4  10         23.10         15.65         4.01 o
  -3   4  10          3.26         -0.88         3.00 o
  -2   4  10         37.46         38.04         5.54 o
  -1   4  10         25.85         18.77         4.76 o
   0   4  10         31.70         23.94         5.08 o
   1   4  10          4.01          5.99         3.27 o
   2   4  10          0.35          3.80         3.23 o
   3   4  10        109.80        110.99         7.39 o
   4   4  10         91.82         80.64         6.95 o
   5   4  10         34.75         34.24         5.78 o
   6   4  10         11.87         23.63         6.23 o
   7   4  10         14.45          5.02         6.62 o
  -9   5  10          0.65          3.90         5.62 o
  -8   5  10          5.05         10.25         5.61 o
  -7   5  10          9.89         12.42         4.20 o
  -6   5  10         26.31         37.11         5.03 o
  -5   5  10         17.73         12.03         4.42 o
  -4   5  10         51.83         50.42         7.38 o
  -3   5  10         81.51         81.10         5.43 o
  -2   5  10         16.26         13.23         4.85 o
  -1   5  10         62.86         60.16         6.17 o
   0   5  10         63.33         69.25         6.73 o
   1   5  10         38.52         31.84         5.35 o
   2   5  10        117.80        121.14         7.63 o
   3   5  10          8.70          4.54         3.85 o
   4   5  10          5.54          5.65         4.39 o
   5   5  10          5.97         10.48         5.56 o
   6   5  10         22.94         11.16         4.92 o
   7   5  10          7.21          9.17         5.88 o
  -9   6  10          4.17          0.38         6.91 o
  -8   6  10         12.23         10.60         4.01 o
  -7   6  10          3.27          1.85         3.33 o
  -6   6  10         29.24         30.41         6.29 o
  -5   6  10         13.71          6.90         4.37 o
  -4   6  10          5.42          5.21         4.04 o
  -3   6  10        141.38        131.35         8.01 o
  -2   6  10          5.98          8.66         3.99 o
  -1   6  10        126.27        132.40         5.74 o
   0   6  10         74.88         62.88         6.07 o
   1   6  10         95.86        110.57         9.05 o
   2   6  10        296.42        291.08        11.60 o
   3   6  10         50.18         48.07         5.99 o
   4   6  10         91.17         88.53         6.48 o
   5   6  10         18.57         10.51         4.24 o
   6   6  10          8.42         10.80         4.50 o
   7   6  10          1.43         -4.42         4.42 o
  -9   7  10          6.39          2.11        13.21 o
  -8   7  10          1.18          2.48         5.21 o
  -7   7  10          1.52          2.66         4.79 o
  -6   7  10          1.11          2.52         4.28 o
  -5   7  10          9.69          5.64         4.13 o
  -4   7  10         19.97         28.30         4.69 o
  -3   7  10          5.91          4.32         3.36 o
  -2   7  10        130.72        128.83        11.25 o
  -1   7  10         14.52          8.11         7.27 o
   0   7  10        166.71        169.78        12.70 o
   1   7  10          9.34          4.23         5.42 o
   2   7  10         33.63         15.96         6.62 o
   3   7  10         21.87         21.54         7.57 o
   4   7  10          1.96          8.10         7.34 o
   5   7  10         27.43         18.15         5.25 o
   6   7  10          0.06          2.98         5.32 o
  -8   8  10          3.81          5.52         5.15 o
  -7   8  10          0.80          0.52         4.14 o
  -6   8  10         11.32         17.53         6.96 o
  -5   8  10          3.33         -1.01         5.45 o
  -4   8  10          3.73         -0.74         5.14 o
  -3   8  10          7.86          9.51         5.64 o
  -2   8  10         13.01         11.90         6.87 o
  -1   8  10          5.32          3.64         5.14 o
   0   8  10          6.56          5.28         5.38 o
   1   8  10         23.72         30.28         7.41 o
   2   8  10          4.04          2.03         5.97 o
   3   8  10          8.81          3.73         6.62 o
   4   8  10          5.15          5.69         6.96 o
   5   8  10          4.44          4.51        11.23 o
  -7   9  10          8.07         14.11         8.72 o
  -6   9  10          0.19          5.63         6.62 o
  -5   9  10          2.86          1.50         5.78 o
  -4   9  10          3.18         -0.81         6.74 o
  -3   9  10         18.70         17.58         6.74 o
  -2   9  10         15.64         13.61         7.00 o
  -1   9  10         13.79          6.58         6.47 o
   0   9  10          6.74          6.48         8.19 o
   1   9  10         14.33         11.89         6.54 o
   2   9  10         17.19         16.74         7.09 o
   3   9  10         14.43          3.91         7.07 o
   4   9  10          4.62         14.86        13.08 o
   5   9  10         16.56         15.07         8.73 o
  -6  10  10         17.73         18.47         7.63 o
  -5  10  10          6.63          3.31         8.72 o
  -4  10  10         17.25         11.79         6.41 o
  -3  10  10          7.04          6.29         5.70 o
  -2  10  10          0.14         -2.09         7.00 o
  -1  10  10          1.67         -0.50         5.32 o
   0  10  10         11.08          5.51         6.07 o
   1  10  10          5.81          5.81         6.35 o
   2  10  10          9.26         14.56         7.41 o
   3  10  10          0.55         -3.38         6.13 o
   4  10  10         18.87         17.76         8.76 o
  -5  11  10          4.80          7.34         7.22 o
  -4  11  10          9.16          5.55         6.73 o
  -3  11  10          0.29         -5.45         5.45 o
  -2  11  10         11.50          6.05        10.04 o
  -1  11  10         31.91         36.18         8.03 o
   0  11  10         39.87         53.97         9.32 o
   1  11  10         10.57         21.14         8.46 o
   2  11  10          1.95         -4.27         6.32 o
  -1  12  10          0.45          7.92        10.04 o
  -3  -8  11          7.66          8.19        11.10 o
  -2  -8  11         12.70          0.26        10.83 o
  -1  -8  11         20.92         18.50        12.68 o
   0  -8  11          1.25         16.38        12.42 o
  -5  -7  11          3.47         10.31        11.63 o
  -4  -7  11         42.97         28.55        12.95 o
  -3  -7  11         38.97         58.94        15.33 o
  -2  -7  11         40.95         28.82        13.48 o
  -1  -7  11         47.93         53.92        15.86 o
   0  -7  11          2.43         -6.34         8.99 o
   1  -7  11         17.79         18.50        12.95 o
   2  -7  11          0.96         10.57        13.21 o
  -6  -6  11          9.87         -3.17         9.51 o
  -5  -6  11          2.20         14.53        11.10 o
  -4  -6  11         40.21         33.31        12.68 o
  -3  -6  11          3.66         -1.85         9.25 o
  -2  -6  11         82.71         70.57        16.12 o
  -1  -6  11          0.31         -6.34         8.46 o
   0  -6  11         45.83         46.79        14.01 o
   1  -6  11         13.44         14.80        11.10 o
   2  -6  11         14.94         22.73        12.95 o
  -7  -5  11         15.75          0.26         9.78 o
  -6  -5  11         10.79         -6.08         8.99 o
  -5  -5  11         11.50          6.34        10.04 o
  -4  -5  11         74.70         64.49        15.06 o
  -3  -5  11         64.57         60.00        13.74 o
  -2  -5  11         35.48         28.82        11.89 o
  -1  -5  11         12.14         16.65        10.04 o
   0  -5  11         28.03         33.57        12.16 o
   1  -5  11         14.80          8.46        10.57 o
   2  -5  11          6.55         17.18        11.36 o
  -6  -4  11         60.63         61.85        14.53 o
  -5  -4  11         34.73         39.65        12.68 o
  -4  -4  11          0.29         -5.29         7.40 o
  -3  -4  11         30.78         48.37        12.68 o
  -2  -4  11        142.12        127.92        16.91 o
  -1  -4  11         73.29         76.12        15.06 o
   0  -4  11        156.71        148.02        18.76 o
   1  -4  11         94.29         86.44        16.12 o
  -6  -3  11          0.63         -3.44         7.66 o
  -5  -3  11         35.16         29.08        10.83 o
  -4  -3  11         11.36         -2.91         7.14 o
  -3  -3  11         23.06         25.37         9.78 o
  -2  -3  11          0.72          1.78         6.08 o
  -1  -3  11          8.86          2.83         5.00 o
   0  -3  11          3.91         -5.81         5.81 o
   1  -3  11         80.02         62.38        14.01 o
 -10  -2  11          1.47         10.83        11.63 o
  -9  -2  11          0.63         -2.11         9.25 o
  -8  -2  11         14.60          8.19         9.51 o
  -7  -2  11          3.35          6.87         8.72 o
  -6  -2  11          9.58         12.95         9.51 o
  -5  -2  11         33.02         29.87        10.31 o
  -4  -2  11         25.60         45.57         9.78 o
  -3  -2  11         62.62         74.68         9.34 o
  -2  -2  11         40.54         32.73         7.74 o
  -1  -2  11         28.18         25.18        10.17 o
   0  -2  11        128.88        111.01         8.82 o
   1  -2  11        248.23        247.54        44.14 o
   2  -2  11        120.15        101.70        10.83 o
   3  -2  11        202.91        218.32        20.35 o
   4  -2  11         42.52         46.52        13.48 o
   5  -2  11         11.31         10.04        10.83 o
   6  -2  11          6.15         -8.46        10.57 o
 -10  -1  11          3.02          0.53        10.31 o
  -9  -1  11         11.12         15.59        10.57 o
  -8  -1  11          0.64         11.89         8.99 o
  -7  -1  11         19.22         11.63         8.46 o
  -6  -1  11         85.41        104.93        16.12 o
  -5  -1  11          7.09          9.23         5.90 o
  -4  -1  11        255.05        256.05        14.47 o
  -3  -1  11         64.29         76.33         9.91 o
  -2  -1  11         42.58         49.40         6.37 o
  -1  -1  11         79.06         72.62         7.23 o
   0  -1  11         72.82         80.44        10.01 o
   1  -1  11        151.21        127.05        11.21 o
   2  -1  11         71.33         71.09        11.76 o
   3  -1  11         63.51         60.50        12.95 o
   4  -1  11         19.02         20.55        15.33 o
   5  -1  11          6.11         -0.15         6.53 o
   6  -1  11         49.64         73.21        17.18 o
   7  -1  11         10.77          8.19        12.95 o
 -10   0  11          4.24         31.19        12.42 o
  -9   0  11         26.10         18.86         8.06 o
  -8   0  11         15.36         13.69         7.07 o
  -7   0  11         35.58         33.13         7.94 o
  -6   0  11          1.76         -1.18         5.45 o
  -5   0  11         28.77         28.41         5.73 o
  -4   0  11         51.26         62.27         6.78 o
  -3   0  11         14.67         18.38         4.06 o
  -2   0  11         48.06         53.59         5.53 o
  -1   0  11        710.90        717.84        15.23 o
   0   0  11          1.63         -0.21         3.38 o
   1   0  11        103.93        126.06         7.94 o
   2   0  11         29.95         20.86         6.91 o
   3   0  11          0.01          1.04         5.65 o
   4   0  11         12.26         25.46         7.55 o
   5   0  11         13.20          3.60         7.40 o
   6   0  11          3.03         18.10         8.22 o
   7   0  11         41.37         32.15        10.23 o
 -10   1  11          3.01          2.40         7.19 o
  -9   1  11         11.09         19.10         7.81 o
  -8   1  11          0.63          9.51         6.28 o
  -7   1  11         19.12         23.46         6.88 o
  -6   1  11         85.72         79.51         7.89 o
  -5   1  11          6.93          5.34         5.78 o
  -4   1  11        254.88        244.57        11.95 o
  -3   1  11         65.09         74.27        12.89 o
  -2   1  11         43.50         46.52         5.09 o
  -1   1  11         79.62         89.14         7.94 o
   0   1  11         73.42         82.52         6.69 o
   1   1  11        153.15        144.76         8.26 o
   2   1  11         70.01         62.32         6.36 o
   3   1  11         63.46         77.42         7.92 o
   4   1  11         18.45         15.61         7.93 o
   5   1  11          5.69          4.65         6.99 o
   6   1  11         49.69         59.51        10.56 o
   7   1  11         10.78         16.41        12.29 o
 -10   2  11          1.46         10.32        12.16 o
  -9   2  11          0.64         16.74         6.99 o
  -8   2  11         14.56         12.61         6.59 o
  -7   2  11          3.29         -1.59         4.24 o
  -6   2  11          9.53         11.58         4.89 o
  -5   2  11         32.67         32.23         5.04 o
  -4   2  11         25.89         23.78         5.44 o
  -3   2  11         62.39         50.46         6.76 o
  -2   2  11         40.41         46.97         6.49 o
  -1   2  11         27.50         13.84         4.73 o
   0   2  11        127.08        115.11         7.36 o
   1   2  11        249.26        265.44        20.41 o
   2   2  11        119.47        120.44         7.95 o
   3   2  11        204.13        187.43        10.11 o
   4   2  11         43.22         35.09         6.68 o
   5   2  11         11.28          9.64         6.16 o
   6   2  11          6.26          7.68         7.37 o
   7   2  11          0.34          6.86         8.03 o
 -10   3  11          3.93          3.58         7.43 o
  -9   3  11          3.13          4.09         6.70 o
  -8   3  11          0.83          1.57         4.84 o
  -7   3  11         12.65         12.47         6.34 o
  -6   3  11          0.63         -0.62         3.59 o
  -5   3  11         35.56         34.92         5.16 o
  -4   3  11         11.39         14.07         5.24 o
  -3   3  11         22.98         18.89         5.03 o
  -2   3  11          0.60         -3.20         3.76 o
  -1   3  11          8.60          8.17         6.97 o
   0   3  11          3.99          3.57         4.16 o
   1   3  11         79.23         82.49         6.60 o
   2   3  11         46.87         46.27         5.62 o
   3   3  11        105.35        104.73         7.80 o
   4   3  11          9.34          6.58         4.43 o
   5   3  11         21.03         24.27         6.41 o
   6   3  11         39.11          8.72        10.17 o
   7   3  11          1.81         17.08         8.09 o
  -9   4  11         12.04         12.42         9.59 o
  -8   4  11          0.72          3.87         4.73 o
  -7   4  11         19.11         19.01         4.82 o
  -6   4  11         60.59         64.90         6.34 o
  -5   4  11         34.91         32.38         5.11 o
  -4   4  11          0.29          5.33         3.37 o
  -3   4  11         30.80         32.93         8.57 o
  -2   4  11        142.30        144.01         9.19 o
  -1   4  11         72.38         68.56         7.30 o
   0   4  11        154.50        165.66         9.85 o
   1   4  11         94.57         88.58         8.08 o
   2   4  11        151.21        172.55        11.10 o
   3   4  11         17.65         18.10         4.85 o
   4   4  11         99.83         84.27         7.43 o
   5   4  11         39.04         42.41         7.09 o
   6   4  11          1.76         -0.32         5.35 o
   7   4  11          5.59          1.04         6.88 o
  -9   5  11          9.80         10.95         5.71 o
  -8   5  11          5.97          1.73         4.70 o
  -7   5  11         15.72         12.10         4.35 o
  -6   5  11         10.70          7.55         4.05 o
  -5   5  11         11.31          8.05         3.70 o
  -4   5  11         74.81         62.04         5.43 o
  -3   5  11         63.89         67.48         5.42 o
  -2   5  11         34.89         30.94         7.29 o
  -1   5  11         12.32         17.61         8.64 o
   0   5  11         27.70         16.68         5.86 o
   1   5  11         14.83         16.39         5.05 o
   2   5  11          6.50         13.27         4.93 o
   3   5  11         29.51         28.55         4.87 o
   4   5  11         14.75         10.10         5.01 o
   5   5  11          4.92          4.88         4.38 o
   6   5  11          1.69          4.60         5.34 o
  -9   6  11          4.88          0.59         4.43 o
  -8   6  11         21.59         28.16         4.89 o
  -7   6  11          6.79          2.77         3.50 o
  -6   6  11          9.88          2.05         3.22 o
  -5   6  11          2.15          2.16         3.03 o
  -4   6  11         39.95         40.56         6.06 o
  -3   6  11          3.78          4.53         2.89 o
  -2   6  11         82.74         81.58         7.33 o
  -1   6  11          0.37         -0.33         3.73 o
   0   6  11         46.69         61.18         6.40 o
   1   6  11         13.59         12.66         4.55 o
   2   6  11         14.70         20.38         5.09 o
   3   6  11          5.96          6.88         4.64 o
   4   6  11          3.44          5.98         3.89 o
   5   6  11         31.53         38.92         5.57 o
   6   6  11          1.45          0.31         4.67 o
  -8   7  11          0.46         -0.55         5.37 o
  -7   7  11          0.28          3.10         5.00 o
  -6   7  11          6.10          6.24         4.97 o
  -5   7  11          3.44          1.11         4.11 o
  -4   7  11         43.04         36.74         5.44 o
  -3   7  11         38.79         35.85         5.17 o
  -2   7  11         40.45         36.16         9.89 o
  -1   7  11         48.33         45.33        16.38 o
   0   7  11          2.37         -4.20         4.74 o
   1   7  11         18.15         11.57         6.73 o
   2   7  11          0.93         -3.69         5.60 o
   3   7  11          8.12         10.33         7.65 o
   4   7  11          7.20         12.94         7.94 o
   5   7  11          2.24         11.89         5.15 o
  -7   8  11          4.47          7.04         4.70 o
  -6   8  11          0.26          1.92         6.87 o
  -5   8  11          2.76          5.90         6.02 o
  -4   8  11          8.53         19.38         6.92 o
  -3   8  11          7.48          7.66         5.83 o
  -2   8  11         12.62          9.09         6.02 o
  -1   8  11         20.97         15.15         7.53 o
   0   8  11          1.26         -2.64         5.42 o
   1   8  11          3.73          6.15         6.21 o
   2   8  11          3.44          2.21         6.88 o
   3   8  11          0.95         -1.72         6.17 o
   4   8  11         23.02         10.74         8.40 o
   5   8  11          4.01          1.98         8.41 o
  -6   9  11         24.52         33.19         9.18 o
  -5   9  11         12.94         12.29         7.24 o
  -4   9  11          0.23         -3.55         5.60 o
  -3   9  11          8.88          5.96         6.87 o
  -2   9  11         26.97         38.79         8.38 o
  -1   9  11          0.96          3.18         5.60 o
   0   9  11         10.59          1.16         6.24 o
   1   9  11          5.73          3.69         6.70 o
   2   9  11         16.25         14.38         7.82 o
   3   9  11          6.36          7.58         7.84 o
   4   9  11          3.85          3.51         8.20 o
  -5  10  11         16.79         11.05         7.55 o
  -4  10  11         13.17          5.37         6.44 o
  -3  10  11          1.68         -1.22         6.47 o
  -2  10  11         18.93         15.73         7.19 o
  -1  10  11         10.03         13.31         9.51 o
   0  10  11          2.42          0.18         6.05 o
   1  10  11          5.57          9.49        10.44 o
   2  10  11          3.49          4.69         7.45 o
   3  10  11          2.23         -0.77         9.78 o
  -3  11  11          3.83         -1.97        11.36 o
  -2  11  11          3.97          0.53         6.79 o
  -1  11  11          0.64         -2.77         6.17 o
   0  11  11          0.37         -0.94         6.66 o
   1  11  11          4.80          0.15         7.48 o
  -4  -7  12          1.76          3.96        10.04 o
  -3  -7  12          5.24          6.34        11.10 o
  -2  -7  12         10.70         -2.38        10.04 o
  -1  -7  12          3.56         -2.91        10.31 o
   0  -7  12         10.56          1.85        11.36 o
   1  -7  12         72.81         83.79        21.14 o
  -6  -6  12          4.51         15.33        12.68 o
  -5  -6  12          1.79          5.81        10.04 o
  -4  -6  12          7.05          7.40        11.10 o
  -3  -6  12         24.31         35.42        13.48 o
  -2  -6  12          7.62         14.80        11.36 o
  -1  -6  12          5.19          3.44        10.04 o
   0  -6  12          1.80         -1.06        10.31 o
   1  -6  12         20.85         34.89        14.27 o
   2  -6  12          2.07        -10.31        10.31 o
  -7  -5  12          7.73         20.08        12.68 o
  -6  -5  12          3.73          8.99        10.83 o
  -5  -5  12         35.74         23.78        11.89 o
  -4  -5  12          5.90         31.46        11.89 o
  -3  -5  12         19.90         32.51        11.63 o
  -2  -5  12         24.94         15.86        10.83 o
  -1  -5  12         57.82         76.91        16.38 o
   0  -5  12         93.05         98.59        17.44 o
   1  -5  12          4.72         15.33        11.10 o
  -7  -4  12         15.01         18.50        11.89 o
  -6  -4  12          7.43          0.79         8.99 o
  -5  -4  12         38.09         43.61        13.48 o
  -4  -4  12          6.22         14.01         9.78 o
  -3  -4  12         19.34         16.38         9.78 o
  -2  -4  12         30.82         25.90        10.57 o
  -1  -4  12         29.93         10.83         9.25 o
   0  -4  12        119.26         81.15        16.38 o
   1  -4  12         23.64         32.78        12.95 o
  -7  -3  12         21.19         24.05        12.16 o
  -6  -3  12          0.58         -8.19         8.19 o
  -5  -3  12          8.26         -6.34         7.66 o
  -4  -3  12         30.45         25.11        10.31 o
  -3  -3  12         68.09         51.54        12.68 o
  -2  -3  12         47.38         54.18        12.42 o
  -1  -3  12          7.62          9.51         8.19 o
   0  -3  12        158.32        174.97        20.08 o
   1  -3  12          8.44         -7.14         7.14 o
  -9  -2  12         16.87         17.44        11.10 o
  -8  -2  12          0.66         -3.96         8.19 o
  -7  -2  12          0.53          7.66         9.25 o
  -6  -2  12         63.95         51.01        13.48 o
  -5  -2  12         26.59         14.53         9.25 o
  -4  -2  12          4.53         15.59         8.72 o
  -3  -2  12         15.57          2.90         5.43 o
  -2  -2  12         43.52         36.38        12.02 o
  -1  -2  12         70.53         49.82         7.07 o
   0  -2  12         48.62         68.58         7.76 o
   1  -2  12         10.96         11.10         6.77 o
   2  -2  12         99.79         86.44        17.71 o
   3  -2  12         47.78         12.95        10.83 o
   4  -2  12          3.31          7.93        10.57 o
 -10  -1  12          4.33         11.63        11.63 o
  -9  -1  12          0.21         -1.59         8.99 o
  -8  -1  12          1.46         -7.66         7.66 o
  -7  -1  12         14.21          7.66         8.99 o
  -6  -1  12         31.15         34.63        12.42 o
  -5  -1  12          4.24         -0.26         9.51 o
  -4  -1  12        139.89        153.44        20.35 o
  -3  -1  12          6.64          4.96         5.90 o
  -2  -1  12        265.82        268.54        15.22 o
  -1  -1  12        137.86        148.03        11.65 o
   0  -1  12        102.38        103.32        12.22 o
   1  -1  12         70.02         64.35         9.51 o
   2  -1  12         19.26         22.99         7.29 o
   3  -1  12         31.69         44.88         8.86 o
   4  -1  12         11.58          3.96        11.36 o
   5  -1  12          4.55         15.59        11.63 o
   6  -1  12          8.90         -3.17        11.63 o
   7  -1  12          2.44         -1.59        12.68 o
 -10   0  12          0.03          8.72        10.57 o
  -9   0  12          6.47          9.33         7.72 o
  -8   0  12          7.80          9.92         7.18 o
  -7   0  12         27.44         28.20        16.12 o
  -6   0  12          6.15          2.64         8.19 o
  -5   0  12         82.70        103.08        15.59 o
  -4   0  12        120.75        116.56        16.38 o
  -3   0  12        263.76        259.70        15.32 o
  -2   0  12         28.87         32.84         6.49 o
  -1   0  12        271.46        270.83        11.98 o
   0   0  12        147.60        151.55        33.18 o
   1   0  12        429.63        447.95        19.39 o
   2   0  12        105.00        113.85        15.06 o
   3   0  12          0.57         -5.38         5.38 o
   4   0  12         81.45         85.11        11.49 o
   5   0  12          0.03         16.73         8.01 o
   6   0  12          5.90          2.91         8.30 o
   7   0  12          2.89          2.52         8.69 o
 -10   1  12          4.35          7.79         8.28 o
  -9   1  12          0.22         13.72         7.71 o
  -8   1  12          1.49          5.78         6.66 o
  -7   1  12         14.30         20.12         7.26 o
  -6   1  12         31.16         28.39         7.63 o
  -5   1  12          4.30          6.97         6.40 o
  -4   1  12        139.15        127.79        12.05 o
  -3   1  12          6.75          8.79         4.97 o
  -2   1  12        265.84        278.93        12.93 o
  -1   1  12        139.24        164.16        10.42 o
   0   1  12        102.59         96.82         7.44 o
   1   1  12         70.13         68.98         6.70 o
   2   1  12         19.63         18.47         6.91 o
   3   1  12         31.96         26.36         7.74 o
   4   1  12         11.70          8.49        12.42 o
   5   1  12          4.54          6.98         7.93 o
   6   1  12          9.16         13.31         8.03 o
   7   1  12          2.59          2.10         8.40 o
  -9   2  12         16.95         25.01         8.51 o
  -8   2  12          0.67          6.03         6.47 o
  -7   2  12          0.52         -0.81         5.38 o
  -6   2  12         64.36         59.15         7.57 o
  -5   2  12         26.32         18.34         5.45 o
  -4   2  12          4.54          7.39         5.08 o
  -3   2  12         15.57         13.09         6.44 o
  -2   2  12         42.79         39.85         6.47 o
  -1   2  12         70.81         61.09         7.42 o
   0   2  12         48.45         54.93         7.16 o
   1   2  12         11.06         15.74         4.54 o
   2   2  12         99.73        111.31         8.11 o
   3   2  12         47.98         39.24        10.74 o
   4   2  12          3.44          4.19         6.41 o
   5   2  12          1.22         -6.47         7.80 o
   6   2  12         17.03         11.60         7.90 o
  -9   3  12          4.11         11.35         6.99 o
  -8   3  12         16.93         18.86         7.93 o
  -7   3  12         21.07         22.19         7.54 o
  -6   3  12          0.58          0.53         4.42 o
  -5   3  12          8.18          8.05         4.16 o
  -4   3  12         30.20         26.36         5.82 o
  -3   3  12         68.34         71.01         7.89 o
  -2   3  12         47.24         39.07         6.40 o
  -1   3  12          7.54          7.62         4.83 o
   0   3  12        159.84        186.23        11.09 o
   1   3  12          8.31          3.86         3.89 o
   2   3  12          5.37          8.52         4.45 o
   3   3  12         48.24         34.51         5.72 o
   4   3  12          7.49         -4.15         4.72 o
   5   3  12          0.30          2.14         6.53 o
   6   3  12          1.58         -1.10         6.91 o
  -9   4  12          7.05         13.64         7.23 o
  -8   4  12          1.00          3.38         4.94 o
  -7   4  12         14.94         15.86         5.26 o
  -6   4  12          7.31          7.25         4.18 o
  -5   4  12         38.37         26.94         7.97 o
  -4   4  12          6.23          6.54         3.53 o
  -3   4  12         19.04          7.76         4.86 o
  -2   4  12         31.38         29.55         5.98 o
  -1   4  12         30.15         37.26         6.38 o
   0   4  12        119.64        121.12         9.47 o
   1   4  12         24.33         23.15         5.96 o
   2   4  12         31.94         27.88         6.83 o
   3   4  12         77.30         86.71         9.54 o
   4   4  12          2.64          1.45         5.05 o
   5   4  12          5.36         10.04         5.81 o
   6   4  12         16.68         17.81         7.63 o
  -9   5  12          9.36         10.28         5.85 o
  -8   5  12         16.61         19.45         5.63 o
  -7   5  12          7.76          9.97         4.57 o
  -6   5  12          3.71          6.12         3.88 o
  -5   5  12         35.72         35.05         6.94 o
  -4   5  12          5.73          5.22         6.03 o
  -3   5  12         20.11         26.67         4.59 o
  -2   5  12         25.00         14.74         6.03 o
  -1   5  12         58.61         74.84         7.53 o
   0   5  12         92.40         84.73        16.17 o
   1   5  12          4.81          6.27         4.77 o
   2   5  12          4.78          1.62         4.81 o
   3   5  12          1.64         -2.38         3.66 o
   4   5  12         40.76         43.62         6.26 o
   5   5  12          4.74          1.95         5.00 o
   6   5  12          6.02          3.96         6.35 o
  -8   6  12         12.78         24.96         6.51 o
  -7   6  12          1.42          2.08         3.84 o
  -6   6  12          4.49          5.59         6.03 o
  -5   6  12          1.81          1.44         3.13 o
  -4   6  12          7.05         13.85         3.54 o
  -3   6  12         24.34         33.09         5.67 o
  -2   6  12          7.80          7.42         3.71 o
  -1   6  12          5.04         -2.25         3.99 o
   0   6  12          1.76         -3.15         3.85 o
   1   6  12         21.01         34.49         7.44 o
   2   6  12          2.17         -3.12         4.34 o
   3   6  12         13.91          2.56         5.00 o
   4   6  12         13.19         13.58         4.52 o
   5   6  12          5.18          4.77         4.65 o
  -8   7  12         18.06         18.19         9.42 o
  -7   7  12         14.54         13.02         6.05 o
  -6   7  12          3.05          4.97         5.08 o
  -5   7  12          3.30          2.81         4.64 o
  -4   7  12          1.84          1.13         4.25 o
  -3   7  12          5.28          4.26         4.86 o
  -2   7  12         10.79         12.83         4.38 o
  -1   7  12          3.46         -3.58         3.58 o
   0   7  12         10.78         15.41         5.52 o
   1   7  12         72.62         75.62        17.97 o
   2   7  12          2.73          2.51         7.10 o
   3   7  12         16.12         11.80         8.78 o
   4   7  12          9.25         10.70         8.97 o
   5   7  12          1.02         -0.18         8.31 o
  -7   8  12          1.84          1.00         4.87 o
  -6   8  12         13.03         16.44         4.81 o
  -5   8  12          2.13          3.79         6.98 o
  -4   8  12          3.00          0.61         6.28 o
  -3   8  12          6.53          3.57        13.87 o
  -2   8  12         10.71         11.56         7.18 o
  -1   8  12         22.59         29.06         8.35 o
   0   8  12          6.73         10.68         7.28 o
   1   8  12          2.59          0.79         6.35 o
   2   8  12          9.37          7.34         7.84 o
   3   8  12         18.65         24.71         9.32 o
   4   8  12          5.56          1.98         8.38 o
  -6   9  12          1.37          0.96         7.30 o
  -5   9  12         11.16          9.04         7.94 o
  -4   9  12          9.85         -1.61         7.27 o
  -3   9  12         12.69          6.96         6.88 o
  -2   9  12         11.27         10.20         6.98 o
  -1   9  12          6.17          5.11         8.72 o
   0   9  12         28.31         26.40         8.57 o
   1   9  12          0.59          1.84         7.07 o
   2   9  12          7.23         11.08         8.01 o
   3   9  12         12.68         17.79         9.06 o
  -4  10  12          0.14          1.32         7.10 o
  -3  10  12          0.95          1.87         7.19 o
  -2  10  12         12.53         22.60         8.20 o
  -1  10  12          1.10         -1.12         8.46 o
   0  10  12         14.02         13.62         7.93 o
   1  10  12          1.18          3.76         7.29 o
  -5  -6  13          2.90         -0.26        10.04 o
  -4  -6  13          3.77          0.26        10.57 o
  -3  -6  13          0.16         -3.17         9.78 o
  -2  -6  13          9.15         12.95        11.10 o
  -1  -6  13          7.21          8.99        11.63 o
   0  -6  13          7.57         17.18        12.68 o
   1  -6  13         30.66          2.91        11.63 o
  -6  -5  13          2.45          5.55        11.63 o
  -5  -5  13         20.16         27.76        12.16 o
  -4  -5  13         25.41         17.18        11.36 o
  -3  -5  13          0.85         -4.76         8.72 o
  -2  -5  13         21.88         30.66        12.42 o
  -1  -5  13         14.80          3.70        10.04 o
   0  -5  13         28.56         12.16        11.89 o
   1  -5  13         16.25          4.76        11.36 o
  -7  -4  13          9.12          3.44        11.10 o
  -6  -4  13          2.50         13.21        10.57 o
  -5  -4  13          1.51         10.31        10.04 o
  -4  -4  13         27.84         50.75        13.48 o
  -3  -4  13          9.54          3.70         8.99 o
  -2  -4  13         24.22         24.31        11.10 o
  -1  -4  13         11.00          7.14         9.51 o
   0  -4  13         22.34         22.99        11.89 o
   1  -4  13          3.68         -8.19         8.19 o
  -6  -3  13          8.38         19.29        11.36 o
  -5  -3  13         15.47          3.70         9.78 o
  -4  -3  13         20.33         10.83        10.31 o
  -3  -3  13         37.53         34.10        11.63 o
  -2  -3  13          8.33          6.87         8.46 o
  -1  -3  13         70.18         75.06        15.33 o
   0  -3  13         35.86         17.71        10.31 o
  -9  -2  13          3.94         16.65        11.10 o
  -8  -2  13         13.51         35.69        13.48 o
  -7  -2  13          0.46         -5.02         8.72 o
  -4  -2  13         11.75         11.89         8.72 o
  -3  -2  13        210.85        172.33        18.76 o
  -2  -2  13        108.14        107.05        15.59 o
  -1  -2  13         67.36         55.54         9.15 o
   0  -2  13         54.06         57.33         8.73 o
   1  -2  13          9.21          8.34         7.37 o
   2  -2  13          4.23          6.34        10.83 o
  -9  -1  13          5.50          3.44        10.04 o
  -8  -1  13         11.00         19.82        11.10 o
  -7  -1  13          7.42         18.23        10.57 o
  -5  -1  13         48.42         43.61        13.48 o
  -4  -1  13          3.32         -3.96         8.99 o
  -3  -1  13         89.07        121.58        16.91 o
  -2  -1  13         83.59         78.31         9.75 o
  -1  -1  13         14.73         18.69         5.77 o
   0  -1  13         29.58          9.07         6.99 o
   1  -1  13         27.14         28.52         8.99 o
   2  -1  13         11.04          0.70         6.41 o
   3  -1  13         33.70         34.29         8.96 o
   4  -1  13          4.92         -4.65        10.83 o
   5  -1  13          0.93         -9.25        10.83 o
   6  -1  13          2.05          8.72        12.95 o
  -9   0  13          1.70         11.10        10.57 o
  -8   0  13         10.96         10.85         7.63 o
  -7   0  13          7.09         -2.60         6.22 o
  -6   0  13        103.38        120.53        17.97 o
  -5   0  13         20.82          1.32         8.72 o
  -4   0  13         48.25         47.31        13.74 o
  -3   0  13          6.12          6.61         9.78 o
  -2   0  13        226.66        212.77        20.61 o
  -1   0  13        101.50         99.38        15.86 o
   0   0  13          0.81          3.38         5.94 o
   1   0  13          0.01         -5.76         9.12 o
   2   0  13          3.93          9.73         6.79 o
   3   0  13         24.35          9.82         7.57 o
   4   0  13         38.26         67.01        14.27 o
   5   0  13          3.94          2.84         8.05 o
   6   0  13          4.51         -2.82         8.78 o
  -9   1  13          5.53          6.47        11.23 o
  -8   1  13         10.98          7.22         7.22 o
  -7   1  13          7.41          9.89         6.40 o
  -6   1  13         20.43         20.71         9.78 o
  -5   1  13         48.39         75.06        15.06 o
  -4   1  13          3.29          6.87         9.25 o
  -3   1  13         88.83        101.38        12.16 o
  -2   1  13         83.90         85.97        19.95 o
  -1   1  13         14.62          7.14         9.25 o
   0   1  13         29.59         24.05        19.69 o
   1   1  13         26.90         25.35         7.55 o
   2   1  13         10.68         10.32         6.53 o
   3   1  13         33.88         44.33        12.02 o
   4   1  13          5.06         -2.38         6.91 o
   5   1  13          0.96          7.81         9.51 o
   6   1  13          2.07          5.16        11.89 o
  -9   2  13          3.94          6.74         7.36 o
  -8   2  13         13.49         16.22         7.63 o
  -7   2  13          0.44          2.06         5.84 o
  -6   2  13         27.31         30.10         7.49 o
  -5   2  13          9.70         -0.65         6.35 o
  -4   2  13         12.00         28.04         7.45 o
  -3   2  13        211.55        211.86        30.53 o
  -2   2  13        108.07        108.72         9.61 o
  -1   2  13         68.02         77.01        11.94 o
   0   2  13         53.33         41.81        14.96 o
   1   2  13          9.12         17.58         5.66 o
   2   2  13          4.33          7.76         6.24 o
   3   2  13         10.62          5.36         6.40 o
   4   2  13          7.15         14.64         7.22 o
   5   2  13         26.62          9.36         7.98 o
   6   2  13          1.06         -3.50         7.22 o
  -9   3  13          4.18         -1.31         7.17 o
  -8   3  13          2.58          1.40         5.91 o
  -7   3  13          4.73          5.62         5.27 o
  -6   3  13          8.38          3.80         4.96 o
  -5   3  13         15.32         12.38         5.39 o
  -4   3  13         20.36         23.08         6.27 o
  -3   3  13         37.72         34.54         6.73 o
  -2   3  13          8.40         14.60         5.75 o
  -1   3  13         69.56         77.80         8.53 o
   0   3  13         35.76         30.55         6.82 o
   1   3  13          7.45          9.21         4.41 o
   2   3  13         46.14         45.40         7.44 o
   3   3  13         35.79         38.11         8.05 o
   4   3  13         58.62         37.10        12.95 o
   5   3  13          1.89         -0.42         6.99 o
  -8   4  13          3.43          9.34         8.12 o
  -7   4  13          9.11         13.26         5.45 o
  -6   4  13          2.52          2.56         4.32 o
  -5   4  13          1.52         -3.69         3.69 o
  -4   4  13         27.91         33.01         5.28 o
  -3   4  13          9.40          7.28         7.01 o
  -2   4  13         24.28         28.61         7.09 o
  -1   4  13         10.85         -0.08         4.79 o
   0   4  13         22.11         18.79         7.09 o
   1   4  13          3.72         -4.60         4.60 o
   2   4  13         14.83         15.94         7.49 o
   3   4  13          4.98         -1.30         4.46 o
   4   4  13          3.98          7.85         5.60 o
   5   4  13          4.96         -1.42         6.22 o
  -8   5  13          2.22         -2.12         6.85 o
  -7   5  13         17.87         15.83         6.11 o
  -6   5  13          2.49          3.71         4.23 o
  -5   5  13         20.26         16.96         4.66 o
  -4   5  13         25.43         21.03         4.60 o
  -3   5  13          0.85          1.21         3.63 o
  -2   5  13         21.57         15.38         5.40 o
  -1   5  13         15.02         17.59         5.52 o
   0   5  13         28.59         27.77         6.25 o
   1   5  13         15.99         14.97         6.15 o
   2   5  13         10.81         20.07         6.25 o
   3   5  13          5.74          2.84         4.13 o
   4   5  13          0.67          4.63         5.21 o
   5   5  13          8.47         -0.91         6.21 o
  -7   6  13          2.01          3.65         4.42 o
  -6   6  13          1.21          4.31         3.90 o
  -5   6  13          2.86          1.30         3.61 o
  -4   6  13          3.79          6.76         3.70 o
  -3   6  13          0.14          3.42         3.27 o
  -2   6  13          9.21          7.30         3.57 o
  -1   6  13          7.33         11.05         6.99 o
   0   6  13          7.45          9.22         5.08 o
   1   6  13         30.32         33.31         6.29 o
   2   6  13          7.24          5.01         5.28 o
   3   6  13         19.32         23.34         6.40 o
   4   6  13          3.19         -0.25         5.62 o
  -7   7  13          1.08          2.90         5.75 o
  -6   7  13          1.69         -0.29         5.14 o
  -5   7  13          2.24         -0.66         4.66 o
  -4   7  13          9.29         18.52         5.66 o
  -3   7  13          0.37          1.78         4.28 o
  -2   7  13          0.43         -4.29         4.29 o
  -1   7  13         17.06         18.49         4.93 o
   0   7  13         12.77         13.61         4.78 o
   1   7  13          4.58          5.88         4.41 o
   2   7  13          1.34          2.28         8.19 o
   3   7  13          1.00         -5.49         7.84 o
   4   7  13          7.76         14.38         9.67 o
  -6   8  13          0.29         -4.41         4.41 o
  -5   8  13          2.80          1.98         7.47 o
  -4   8  13         15.72          9.80         7.52 o
  -3   8  13          9.11         13.84         7.55 o
  -2   8  13          3.73          2.49        12.29 o
  -1   8  13          8.21          2.24         8.06 o
   0   8  13          0.38         -2.95         6.73 o
   1   8  13          4.76          6.84         8.31 o
   2   8  13          6.23          7.00         8.50 o
   3   8  13          5.55          5.15         8.78 o
  -5   9  13          0.52          4.82         8.13 o
  -4   9  13          3.28         10.73         8.28 o
  -3   9  13         11.05         -4.05         6.77 o
  -2   9  13          2.52         -2.78         6.58 o
  -1   9  13         20.41         32.08         9.32 o
   0   9  13          5.90          5.18         7.63 o
   1   9  13          7.57         19.29         8.60 o
  -2  10  13         32.39         53.40        13.35 o
  -3  -6  14          2.34         -3.70        11.10 o
  -2  -6  14         12.54         29.87        14.01 o
  -5  -5  14          2.20         -3.96        10.83 o
  -4  -5  14          5.01         22.20        12.42 o
  -3  -5  14          8.81          3.44        10.04 o
  -2  -5  14         10.26         12.42        11.36 o
  -1  -5  14         24.69         17.97        12.42 o
   0  -5  14          0.37         -1.32        10.57 o
   1  -5  14          1.99         -1.59        11.36 o
  -5  -4  14          6.33          5.02        10.57 o
  -4  -4  14          7.28          7.66         9.51 o
  -3  -4  14          5.66         -3.70         8.72 o
  -2  -4  14         17.48         19.29        11.36 o
  -1  -4  14          7.13         10.57        10.57 o
   0  -4  14         12.33          9.25        10.83 o
  -4  -3  14         30.97         13.21        10.04 o
  -3  -3  14          6.15          4.49         8.72 o
  -2  -3  14          3.55         17.97        10.57 o
  -1  -3  14         14.68         23.26        10.83 o
   0  -3  14          8.88         11.63        10.57 o
  -8  -2  14          0.13         14.27        11.36 o
  -7  -2  14          4.86         12.68        11.10 o
  -2  -2  14         33.83         37.80        12.16 o
  -1  -2  14          1.16         -2.38         5.88 o
  -8  -1  14          8.89         -2.11         9.25 o
  -7  -1  14         19.29         24.05        11.63 o
  -4  -1  14         24.49         33.84        12.68 o
  -3  -1  14         36.33         29.87        12.68 o
  -2  -1  14         24.10         17.18        11.89 o
  -1  -1  14          2.33         14.09        12.02 o
   0  -1  14          7.89          5.13         6.88 o
   1  -1  14         29.02          9.91         7.37 o
   2  -1  14          7.51          6.13         7.11 o
   3  -1  14         27.30         40.75        15.59 o
   4  -1  14         28.82         22.99        13.48 o
   5  -1  14          0.87          5.02        12.95 o
  -8   0  14          5.43          9.78         7.80 o
  -7   0  14          0.01         -6.65         6.65 o
  -6   0  14         10.54         13.48        11.36 o
  -5   0  14         13.25         12.68        11.36 o
  -4   0  14          1.12          4.76        10.83 o
  -3   0  14          0.40         -0.26         9.78 o
  -2   0  14         12.59          1.32         9.78 o
  -1   0  14         45.47         41.76        13.21 o
   0   0  14         10.06          5.23         6.51 o
   1   0  14         11.26          7.15         6.79 o
   2   0  14          4.40         -4.17         7.40 o
   3   0  14          5.88          8.92        12.02 o
   4   0  14         14.45          3.68         8.11 o
   5   0  14         19.62         20.83         9.61 o
  -8   1  14          8.94          4.06         7.28 o
  -7   1  14         19.34         33.11         8.57 o
  -6   1  14         25.00         27.93         8.12 o
  -5   1  14          0.33         11.63        10.57 o
  -4   1  14         24.70         15.86        11.10 o
  -3   1  14         36.17         25.90        12.16 o
  -2   1  14         24.14         11.36        10.31 o
  -1   1  14          2.45         -8.46         8.46 o
   0   1  14          8.08         10.49         6.66 o
   1   1  14         28.77         20.20        12.16 o
   2   1  14          7.43         -5.90         5.90 o
   3   1  14         26.98         14.60         7.90 o
   4   1  14         29.31         20.56        13.87 o
   5   1  14          0.86          7.28        12.29 o
  -8   2  14          0.13          0.20         6.92 o
  -7   2  14          4.85         -2.85         6.28 o
  -6   2  14         13.13         19.54         7.34 o
  -5   2  14          9.93         -1.32         9.51 o
  -4   2  14          6.30          4.49         9.51 o
  -3   2  14         14.37          9.06         7.15 o
  -2   2  14         33.77         31.02         8.69 o
  -1   2  14          1.15         10.31        10.04 o
   0   2  14         55.89         29.08        11.89 o
   1   2  14          5.53          8.70         6.45 o
   2   2  14         34.75         57.71         9.70 o
   3   2  14         14.49          6.99         7.15 o
   4   2  14          2.06          1.58         7.26 o
   5   2  14          1.23         -1.52         7.24 o
  -8   3  14         11.31          9.75         7.09 o
  -7   3  14         10.60         10.07         7.05 o
  -6   3  14          2.67          8.14         6.67 o
  -5   3  14         26.74         18.06        12.48 o
  -4   3  14         30.81         36.27         8.69 o
  -3   3  14          6.12          2.55         6.26 o
  -2   3  14          3.53          3.45         5.27 o
  -1   3  14         14.56          8.67         5.75 o
   0   3  14          9.03         20.64         6.71 o
   1   3  14          6.29          2.11         8.72 o
   2   3  14          5.37          1.40         6.07 o
   3   3  14          4.72          1.52         6.40 o
   4   3  14          4.68         -3.68         6.15 o
   5   3  14          7.02         -1.19         7.10 o
  -8   4  14          0.68          8.53         8.85 o
  -7   4  14          8.45         11.99         5.67 o
  -6   4  14          3.78          4.37         4.83 o
  -5   4  14          6.24          6.50         5.08 o
  -4   4  14          7.34          5.22         4.35 o
  -3   4  14          5.76         11.24         5.76 o
  -2   4  14         17.25         18.83         6.44 o
  -1   4  14          7.08          7.93         5.76 o
   0   4  14         12.34         16.43         6.36 o
   1   4  14          4.14          0.22         5.40 o
   2   4  14          6.55         10.08         5.50 o
   3   4  14         27.98         28.04         7.94 o
   4   4  14         19.97         13.84         7.30 o
  -7   5  14          1.66         12.26         6.89 o
  -6   5  14          5.01         -4.09         4.47 o
  -5   5  14          2.19         -1.10         4.26 o
  -4   5  14          4.95          2.62         4.23 o
  -3   5  14          8.89          9.22         4.31 o
  -2   5  14         10.28          9.22         5.67 o
  -1   5  14         24.79         28.83         6.72 o
   0   5  14          0.35          0.51         5.16 o
   1   5  14          2.01         11.49         5.91 o
   2   5  14          4.29         -1.55         5.49 o
   3   5  14         18.05         11.83         8.00 o
   4   5  14         26.77         39.17         8.68 o
  -7   6  14          0.32          5.38         4.85 o
  -6   6  14          3.21          1.73         4.16 o
  -5   6  14          5.80          3.94         3.94 o
  -4   6  14          2.15          3.21         3.80 o
  -3   6  14          2.38          1.82         3.55 o
  -2   6  14         12.49         20.71         4.53 o
  -1   6  14          4.89          6.61         5.33 o
   0   6  14          8.94          8.76         5.49 o
   1   6  14         28.04         27.79         7.28 o
   2   6  14          5.14          6.78         6.89 o
   3   6  14          3.43         -0.20         6.84 o
  -6   7  14          1.40          2.83         5.65 o
  -5   7  14          7.60          6.24         5.79 o
  -4   7  14          0.86          1.83         5.18 o
  -3   7  14          8.95         14.39         6.64 o
  -2   7  14          2.65         -1.34         4.61 o
  -1   7  14          0.60         -1.00         4.66 o
   0   7  14         10.69          9.66         5.04 o
   1   7  14          2.55          2.95         5.04 o
   2   7  14         18.75         13.40         5.47 o
  -5   8  14         20.99         19.17         9.25 o
  -4   8  14         15.75         21.70         8.88 o
  -3   8  14         10.63          8.67         8.22 o
  -2   8  14          0.81         -3.41         6.86 o
  -1   8  14         21.11         33.23         9.93 o
   0   8  14          2.13          2.40         8.50 o
   1   8  14         10.97         13.84         9.40 o
  -2   9  14          9.88          6.59         8.16 o
  -1   9  14          2.16          2.83         8.68 o
  -4  -5  15          9.18          2.64        11.36 o
  -3  -5  15          0.14         -9.78        10.31 o
  -2  -5  15          5.09          2.11        11.10 o
  -1  -5  15          1.80         18.23        12.68 o
  -3  -4  15          0.58          9.25        10.83 o
  -2  -4  15          4.98          5.29        10.57 o
  -1  -4  15         34.00         31.72        13.74 o
   0  -4  15         27.11          2.11        11.63 o
  -1  -3  15          4.87          0.26        10.31 o
  -8  -2  15         13.45          6.61        12.42 o
  -7  -2  15          0.33         30.40        13.21 o
  -8  -1  15          0.46          7.14        11.10 o
  -7  -1  15          0.62          6.34        10.57 o
  -3  -1  15          9.02         11.10        11.36 o
  -2  -1  15         40.82         47.84        14.27 o
  -1  -1  15         17.88         12.95        11.63 o
   0  -1  15          5.75          8.09         7.55 o
   1  -1  15         11.54          5.77         7.55 o
   2  -1  15          3.73         13.56         8.99 o
   3  -1  15          4.15         10.57        12.68 o
   4  -1  15          5.59         -0.79        13.21 o
  -8   0  15          3.49         -3.44        10.04 o
  -7   0  15          4.50         -2.38        15.33 o
  -6   0  15         36.50         27.49        13.74 o
  -5   0  15          0.87         16.65        11.89 o
  -4   0  15          7.85         18.50        12.16 o
  -3   0  15          2.18          6.61        11.63 o
  -2   0  15          9.71          7.93        11.10 o
  -1   0  15          0.02         -4.23        10.57 o
   0   0  15         18.10          2.29         6.62 o
   1   0  15         11.67         12.17        10.31 o
   2   0  15          9.15         18.26         8.62 o
   3   0  15          5.03          5.20         7.71 o
   4   0  15          8.86         14.67        13.35 o
  -8   1  15          0.46          4.14         7.79 o
  -7   1  15          0.63          4.51         7.36 o
  -6   1  15          1.77          5.63         6.98 o
  -5   1  15          8.00         -4.76         9.78 o
  -4   1  15          5.19         16.12        12.16 o
  -3   1  15          8.96         25.11        11.89 o
  -2   1  15         41.11         64.49        15.33 o
  -1   1  15         17.63         23.26        12.16 o
   0   1  15          5.80         -8.72         8.72 o
   1   1  15         11.74         14.37         7.37 o
   2   1  15          3.71          7.57         7.57 o
   3   1  15          4.12         16.32        17.44 o
   4   1  15          5.60         -2.33         8.31 o
  -8   2  15         13.45         15.10         7.96 o
  -7   2  15          0.32         10.36         7.49 o
  -6   2  15          8.52          1.51         6.41 o
  -5   2  15         23.53         20.61        11.89 o
  -4   2  15          7.76         -1.32         9.51 o
  -3   2  15         17.56         -4.23         9.78 o
  -2   2  15          3.83          3.70        10.04 o
  -1   2  15          1.96          9.51         9.78 o
   0   2  15          5.64          4.49        10.04 o
   1   2  15          1.58          3.14         7.00 o
   2   2  15          3.20         -7.51         8.19 o
   3   2  15          5.49          9.21         7.79 o
   4   2  15          1.35         -6.13         7.19 o
  -7   3  15          2.87          4.63         6.54 o
  -6   3  15          3.66          7.96         6.59 o
  -5   3  15          7.00         -0.49         5.83 o
  -4   3  15          3.23         -6.61         8.46 o
  -3   3  15          4.61          5.81        10.04 o
  -2   3  15          1.73         -8.19         8.19 o
  -1   3  15          4.92          3.70        10.04 o
   0   3  15          1.30         -8.19         8.19 o
   1   3  15          2.00         -8.46         8.46 o
   2   3  15          3.38          8.37         6.73 o
   3   3  15         14.24          6.15         7.34 o
   4   3  15          9.47         10.39         7.98 o
  -7   4  15          1.03          0.94         6.61 o
  -6   4  15          4.10          6.91         8.19 o
  -5   4  15         10.17          4.25         4.98 o
  -4   4  15          3.69          6.15         5.20 o
  -3   4  15          0.55         -2.86         6.21 o
  -2   4  15          4.96         -2.24        10.97 o
  -1   4  15         34.06         35.39         9.13 o
   0   4  15         27.24         33.17        11.50 o
   1   4  15         15.23         26.16        10.83 o
   2   4  15         28.25         18.50        11.36 o
   3   4  15          1.39          0.56         6.60 o
  -6   5  15          0.65          4.70         5.28 o
  -5   5  15          4.12          6.89         5.35 o
  -4   5  15          9.18         14.04         5.45 o
  -3   5  15          0.14         -1.00         4.18 o
  -2   5  15          5.04         -1.17         5.60 o
  -1   5  15          1.86         -3.93         5.60 o
   0   5  15         11.64         14.23         6.68 o
   1   5  15          4.43         -3.05         5.98 o
   2   5  15         14.99         19.26        12.16 o
   3   5  15          2.56         14.01        10.31 o
  -6   6  15          0.14          0.12         4.56 o
  -5   6  15          3.24          6.05         5.19 o
  -4   6  15          6.17          5.00         4.32 o
  -3   6  15          1.55          8.20         4.37 o
  -2   6  15         19.87         22.55         4.97 o
  -1   6  15         13.80          8.89         6.37 o
   0   6  15          3.10          7.59         6.09 o
   1   6  15          0.15          5.58         6.21 o
   2   6  15          9.68          4.04         6.51 o
  -5   7  15          2.13         10.37         8.86 o
  -4   7  15          3.39          7.84         5.87 o
  -3   7  15          0.09          7.18         5.62 o
  -2   7  15          0.10          1.79         5.36 o
  -1   7  15          2.49          3.06         5.22 o
   0   7  15          1.31          5.82         5.20 o
   1   7  15          4.81          7.58         6.93 o
  -2   8  15         19.62         17.87        10.15 o
  -7  -1  16          5.46         -0.79        10.31 o
  -2  -1  16          1.59         -5.55        10.83 o
  -1  -1  16          0.71         -2.38        11.89 o
   0  -1  16         21.31         10.40         7.97 o
   1  -1  16          6.99         17.54        13.61 o
   2  -1  16         21.60         24.63        10.34 o
   3  -1  16          8.06         26.70        15.59 o
  -7   0  16          0.03         -6.00         7.61 o
  -6   0  16          3.68         11.63        12.95 o
  -5   0  16          7.89          1.85        11.36 o
  -4   0  16          0.03          5.02        12.68 o
  -3   0  16          0.01        -10.83        10.83 o
  -2   0  16         13.83          0.00        12.16 o
  -1   0  16          3.08         34.36        14.01 o
   0   0  16          0.31          6.24         7.47 o
   1   0  16          8.51          9.65         8.04 o
   2   0  16         13.65          6.91         8.54 o
   3   0  16          1.02         -5.93        10.04 o
  -7   1  16          5.47          9.06         8.19 o
  -6   1  16          3.39         -0.83        13.35 o
  -5   1  16          4.71          8.19        10.57 o
  -4   1  16          2.76          0.00        11.89 o
  -3   1  16         18.77         19.29        12.68 o
  -2   1  16          1.61         -8.46         9.51 o
  -1   1  16          0.72         -7.40         9.78 o
   0   1  16         21.25         23.52        12.95 o
   1   1  16          6.94          9.86         8.19 o
   2   1  16         21.59         13.94         9.91 o
   3   1  16          8.06         12.83         8.95 o
  -7   2  16          2.43          1.54         6.92 o
  -6   2  16          4.07          2.95         7.53 o
  -5   2  16          3.82          9.51        11.10 o
  -4   2  16          9.57          8.72        11.10 o
  -3   2  16          9.99          3.96        10.83 o
  -2   2  16          1.87          6.87        11.10 o
  -1   2  16          0.01         -0.79        10.57 o
   0   2  16          2.24         -3.70         9.78 o
   1   2  16          1.46         -5.81        10.57 o
   2   2  16          8.61         -6.87        11.89 o
   3   2  16          4.24          1.18         8.24 o
  -6   3  16          3.36         11.69         9.78 o
  -5   3  16          2.62          5.10         6.35 o
  -4   3  16          0.09         -8.72         8.72 o
  -3   3  16          6.05         16.91        11.36 o
  -2   3  16         13.35         25.11        11.89 o
  -1   3  16         11.71         21.14        11.63 o
   0   3  16         11.85         -0.53        10.04 o
   1   3  16          7.81         -3.70         9.78 o
   2   3  16          0.49          5.60         7.37 o
  -6   4  16          0.89          3.01         6.24 o
  -5   4  16          2.17         -0.37         6.41 o
  -4   4  16          1.72          4.06         6.54 o
  -3   4  16          0.39         -4.49         9.51 o
  -2   4  16          3.10          3.17        10.04 o
  -1   4  16          2.76         22.20        11.63 o
   0   4  16         13.33         32.78        13.21 o
   1   4  16          4.18         -6.61         8.99 o
   2   4  16         10.51         16.12        11.63 o
  -5   5  16         11.04         12.98         5.69 o
  -4   5  16          3.26          6.00         5.19 o
  -3   5  16         10.13          9.27         5.55 o
  -2   5  16         20.73         17.45         8.63 o
  -1   5  16         11.58          9.55         7.74 o
   0   5  16          9.34         -1.85         9.78 o
   1   5  16          1.12         -8.19         8.19 o
  -4   6  16          5.24          0.34         8.43 o
  -3   6  16          0.02         -1.04         4.28 o
  -2   6  16         24.13         21.81         5.39 o
  -1   6  16          6.68          0.82         6.52 o
   0   6  16          2.41          9.61         6.73 o
   0  -1  17         13.78         13.74        12.68 o
   1  -1  17          2.72         24.84        10.65 o
  -6   0  17          4.34          2.38        13.74 o
  -5   0  17          0.20         -5.29        12.95 o
  -4   0  17         17.43          9.78        13.74 o
  -3   0  17          0.10         -0.53        11.89 o
  -2   0  17         15.22         29.87        14.27 o
  -1   0  17         11.47          5.29        13.21 o
   0   0  17          1.88          6.61        13.48 o
   1   0  17         14.32         29.19        18.76 o
  -5   1  17         13.44         30.66        14.53 o
  -4   1  17          1.66         -7.14        11.89 o
  -3   1  17          5.05         -2.64        11.89 o
  -2   1  17          4.06          7.93        12.68 o
  -1   1  17          1.53         -1.59        10.83 o
   0   1  17         13.77         21.14        13.74 o
   1   1  17          2.74         -5.53         7.79 o
  -5   2  17          8.95         -0.79        12.16 o
  -4   2  17          0.69         -6.08        10.83 o
  -3   2  17          0.45          9.51        12.16 o
  -2   2  17         11.40         13.74        12.95 o
  -1   2  17          2.61         -3.44        11.36 o
   0   2  17          1.58         -2.38        11.10 o
   1   2  17          9.38         24.58        13.48 o
  -5   3  17          0.63          7.73         9.91 o
  -4   3  17          0.50        -10.04        10.04 o
  -3   3  17          1.14         -2.91        10.31 o
  -2   3  17          4.47         32.51        14.01 o
  -1   3  17          1.91        -10.57        10.57 o
   0   3  17          1.47          5.02        11.10 o
  -4   4  17          2.32          4.67        11.36 o
  -3   4  17          3.12         23.26        12.16 o
  -2   4  17          4.03         -4.23         9.78 o
  -1   4  17          0.72          0.26        10.83 o
   0   4  17         12.07         18.76        12.68 o
  -3   0  18          6.88          7.93        13.74 o
  -2   0  18          2.35         -9.25        12.16 o
  -2   1  18          4.60         10.04        13.74 o
                                                
